# Supplementary material for: An infinite two-dimensional hybrid water–chloride network in a 4′-(furan-2-yl)-2,2′:6′,2′′-terpyridine nickel(II) matrix
Source: Acta Crystallogr E Crystallogr Commun. 2017 May 23;73(Pt 6):871–5. doi: 10.1107/S2056989017007095 (PMC5458313; doi:10.1107/S2056989017007095)
Supplement: Supplementary file 1 [file e-73-00871-sup1.cif]

##############################################################################
#                                                                            #
# This CIF contains the data in a paper accepted for publication in          #
# Acta Crystallographica Section E. It conforms to the requirements of       #
# Notes for Authors for Acta Crystallographica Section E, and has been       #
# peer reviewed under the auspices of the IUCr Commission on Journals.       #
#                                                                            #
# Full details of the Crystallographic Information File format               #
# are given in the paper "The Crystallographic Information File (CIF):       #
# a New Standard Archive File for Crystallography" by S. R. Hall, F. H.      #
# Allen and I. D. Brown [Acta Cryst. (1991), A47, 655-685].                  #
#                                                                            #
# The current version of the core CIF dictionary is obtainable from          #
# ftp://ftp.iucr.org/pub/cif_core.dic.                                       #
#                                                                            #
# Software is freely available for graphical display of the structure(s)     #
# in this CIF. For information consult the CIF software page                 #
# http://www.iucr.org/resources/cif/software.                                #
#                                                                            #
# This file may be used for bona fide research purposes within the           #
# scientific community so long as proper attribution is given to the journal # 
# article from which it was obtained.                                        #
#                                                                            #
##############################################################################
data_I
_audit_creation_method     'SHELXL-2014/7'
_journal_date_recd_electronic     2017-04-26
_journal_date_accepted     2017-05-13
_journal_name_full     'Acta Crystallographica, Section E'
_journal_year     2017
_journal_volume     73
_journal_issue      6
_journal_page_first     871
_journal_page_last     875
_journal_paper_category     GM
_journal_paper_doi     10.1107/S2056989017007095
_journal_coeditor_code     LH5845
_publ_contact_author_name     'Fu, Wei-Wei'
_publ_contact_author_address
;
Key Laboratory of Functional Organometallic Materials
of General Colleges and Universities in Hunan Province
Department of Chemistry and Materials Science
Hengyang Normal University
Hengyang 421008
People's Republic of China
;
_publ_contact_author_email     w.w.fu@hotmail.com
_publ_contact_author_fax     ?
_publ_contact_author_phone      8615200585168
_publ_section_title
;
An infinite two-dimensional hybrid water--chloride network in a
4'-(furan-2-yl)-2,2':6',2''-terpyridine nickel(II) matrix
;
_publ_section_title_footnote     .
loop_
    _publ_author_name
    _publ_author_footnote
    _publ_author_address
    'Fu, Wei-Wei' .
;\
Key Laboratory of Functional Organometallic Materials \
of General Colleges and Universities in Hunan Province
Department of Chemistry and Materials Science
Hengyang Normal University
Hengyang 421008
People's Republic of China
;
    'Li, Ya-Qian' .
;\
Key Laboratory of Functional Organometallic Materials \
of General Colleges and Universities in Hunan Province
Department of Chemistry and Materials Science
Hengyang Normal University
Hengyang 421008
People's Republic of China
;
    'Liu, Yang' .
;\
Key Laboratory of Functional Organometallic Materials \
of General Colleges and Universities in Hunan Province
Department of Chemistry and Materials Science
Hengyang Normal University
Hengyang 421008
People's Republic of China
;
    'Chen, Man-Sheng' .
;\
Key Laboratory of Functional Organometallic Materials \
of General Colleges and Universities in Hunan Province
Department of Chemistry and Materials Science
Hengyang Normal University
Hengyang 421008
People's Republic of China
;
    'Li, Wei' .
;\
Key Laboratory of Functional Organometallic Materials \
of General Colleges and Universities in Hunan Province
Department of Chemistry and Materials Science
Hengyang Normal University
Hengyang 421008
People's Republic of China
;
    'Yang, Ying-Qun' .
;\
Key Laboratory of Functional Organometallic Materials \
of General Colleges and Universities in Hunan Province
Department of Chemistry and Materials Science
Hengyang Normal University
Hengyang 421008
People's Republic of China
;
_publ_section_synopsis
;
An unprecedented two-dimensional water--chloride anionic
{[(H~2~O)~10~Cl~2~]^2-^}<i>~n~</i> network has been structurally identified in
a hydrophobic matrix of the nickel(II) complex [Ni(ftpy)~2~]Cl~2~\\cdot10H~2~O
[ftpy = 4'-(furan-2-yl)-2,2':6',2''-terpyridine].
;
_chemical_name_systematic
;
Bis[4'-(furan-2-yl)-2,2':6',2''-terpyridine]nickel(II)
dichloride decahydrate
;
_chemical_name_common     ?
_chemical_formula_moiety     'C38 H26 N6 Ni O2 2+, 2(Cl -), 10(H2 O1)'
_chemical_formula_sum     'C38 H46 Cl2 N6 Ni O12'
_chemical_formula_iupac     '[Ni (C19 H13 N3 O1)2] Cl2, 10H2 O1'
_chemical_formula_weight     908.42
_chemical_melting_point     ?
_shelx_space_group_comment
;
The symmetry employed for this shelxl refinement is uniquely defined
by the following loop, which should always be used as a source of
symmetry information in preference to the above space-group names.
They are only intended as comments.
;
_space_group_crystal_system     triclinic
_space_group_name_H-M_alt     'P -1'
_space_group_name_Hall     '-P 1'
loop_
    _space_group_symop_operation_xyz
    'x, y, z'
    '-x, -y, -z'
_cell_length_a     10.351(7)
_cell_length_b     11.894(8)
_cell_length_c     19.070(13)
_cell_angle_alpha     76.330(10)
_cell_angle_beta     88.582(12)
_cell_angle_gamma     67.077(11)
_cell_volume     2095(2)
_cell_formula_units_Z     2
_cell_measurement_reflns_used     3615
_cell_measurement_theta_min     2.20
_cell_measurement_theta_max     23.99
_cell_measurement_temperature     296(2)
_exptl_crystal_description     block
_exptl_crystal_colour     brown
_exptl_crystal_size_max     0.230
_exptl_crystal_size_mid     0.180
_exptl_crystal_size_min     0.150
_exptl_crystal_density_diffrn     1.440
_exptl_crystal_density_meas     ?
_exptl_crystal_density_method     'not measured'
_exptl_crystal_F_000     948
_exptl_absorpt_coefficient_mu     0.659
_exptl_absorpt_correction_type     multi-scan
_exptl_absorpt_process_details
;
(SADABS; Bruker, 2012)
;
_shelx_estimated_absorpt_T_min     0.863
_shelx_estimated_absorpt_T_max     0.908
_exptl_absorpt_correction_T_min     0.8641
_exptl_absorpt_correction_T_max     0.9082
_exptl_special_details     ?
_diffrn_ambient_temperature     296(2)
_diffrn_radiation_type     MoK\a
_diffrn_radiation_wavelength     0.71073
_diffrn_measurement_device_type     'Bruker SMART CCD area-detector'
_diffrn_measurement_method     'phi and omega scans'
_diffrn_detector_area_resol_mean     ?
_diffrn_reflns_number     10779
_diffrn_reflns_av_R_equivalents     0.0286
_diffrn_reflns_theta_min     1.918
_diffrn_reflns_theta_max     25.100
_diffrn_reflns_theta_full     25.100
_diffrn_measured_fraction_theta_max     0.989
_diffrn_measured_fraction_theta_full     0.989
_diffrn_reflns_limit_h_min     -12
_diffrn_reflns_limit_h_max     8
_diffrn_reflns_limit_k_min     -14
_diffrn_reflns_limit_k_max     13
_diffrn_reflns_limit_l_min     -22
_diffrn_reflns_limit_l_max     19
_refine_special_details     ?
_reflns_number_total     7382
_reflns_number_gt     5322
_reflns_threshold_expression     'I > 2\s(I)'
_refine_ls_structure_factor_coef     Fsqd
_refine_ls_matrix_type     full
_refine_ls_R_factor_all     0.0714
_refine_ls_R_factor_gt     0.0499
_refine_ls_wR_factor_gt     0.1314
_refine_ls_wR_factor_ref     0.1439
_refine_ls_goodness_of_fit_ref     1.065
_refine_ls_restrained_S_all     1.096
_refine_ls_number_reflns     7382
_refine_ls_number_parameters     546
_refine_ls_number_restraints     75
_refine_ls_hydrogen_treatment     constr
_refine_ls_weighting_scheme     calc
_refine_ls_weighting_details
                      'w=1/[\s^2^(Fo^2^)+(0.0689P)^2^] where P=(Fo^2^+2Fc^2^)/3'
_atom_sites_solution_hydrogens     mixed
_atom_sites_solution_primary     direct
_atom_sites_solution_secondary     difmap
_refine_ls_shift/su_max     0.000
_refine_ls_shift/su_mean     0.000
_refine_diff_density_max     0.415
_refine_diff_density_min     -0.526
_refine_ls_extinction_method     none
_refine_ls_extinction_coef     .
loop_
    _atom_type_symbol
    _atom_type_description
    _atom_type_scat_dispersion_real
    _atom_type_scat_dispersion_imag
    _atom_type_scat_source
    'C' 'C' 0.0033 0.0016
                         'International Tables Vol C Tables 4.2.6.8 and 6.1.1.4'
    'H' 'H' 0.0000 0.0000
                         'International Tables Vol C Tables 4.2.6.8 and 6.1.1.4'
    'N' 'N' 0.0061 0.0033
                         'International Tables Vol C Tables 4.2.6.8 and 6.1.1.4'
    'O' 'O' 0.0106 0.0060
                         'International Tables Vol C Tables 4.2.6.8 and 6.1.1.4'
    'Cl' 'Cl' 0.1484 0.1585
                         'International Tables Vol C Tables 4.2.6.8 and 6.1.1.4'
    'Ni' 'Ni' 0.3393 1.1124
                         'International Tables Vol C Tables 4.2.6.8 and 6.1.1.4'
_computing_data_collection
;
SMART (Bruker, 2012)
;
_computing_cell_refinement
;
SMART (Bruker, 2012)
;
_computing_data_reduction
;
SAINT (Bruker, 2012)
;
_computing_structure_solution
;
SHELXT (Sheldrick, 2015a) and <i>OLEX2</i> (Dolomanov <i>et al.</i>,
2009)
;
_computing_structure_refinement
;
SHELXL2014 (Sheldrick, 2015b) and  <i>OLEX2</i>(Dolomanov <i>et al.</i>,
2009)
;
_computing_molecular_graphics
;
DIAMOND (Brandenburg & Putz, 2008)
;
_computing_publication_material
;
publCIF (Westrip, 2010)
;
loop_
    _atom_site_type_symbol
    _atom_site_label
    _atom_site_fract_x
    _atom_site_fract_y
    _atom_site_fract_z
    _atom_site_U_iso_or_equiv
    _atom_site_adp_type
    _atom_site_calc_flag
    _atom_site_occupancy
    _atom_site_disorder_assembly
    _atom_site_disorder_group
    Ni Ni1 0.97894(4) 0.78241(4) 0.74747(2) 0.03697(15) Uani d 1 . .
    Cl Cl1 0.30308(10) 0.17463(10) 0.94851(6) 0.0626(3) Uani d 1 . .
    Cl Cl2 0.28593(15) 0.70315(14) 0.37352(7) 0.0975(4) Uani d 1 . .
    N N1 0.9435(3) 0.6158(2) 0.77056(14) 0.0395(6) Uani d 1 . .
    N N2 1.0808(3) 0.6936(2) 0.84370(14) 0.0371(6) Uani d 1 . .
    N N3 1.0524(3) 0.9124(2) 0.76977(14) 0.0402(6) Uani d 1 . .
    N N4 1.1361(3) 0.7137(2) 0.67860(15) 0.0404(6) Uani d 1 . .
    N N5 0.8802(3) 0.8743(2) 0.65098(14) 0.0363(6) Uani d 1 . .
    N N6 0.7778(3) 0.8893(3) 0.77339(14) 0.0399(6) Uani d 1 . .
    O O1W 0.0399(3) 0.1312(3) 1.0094(2) 0.1017(12) Uani d 1 . .
    H H1WA 0.1069 0.1479 0.9865 0.153 Uiso d 1 . .
    H H1WB -0.0184 0.1283 0.9785 0.153 Uiso d 1 . .
    O O1 1.3786(3) 0.5497(3) 1.07455(16) 0.0771(8) Uani d 1 . .
    O O2W 0.3405(4) 0.3554(3) 0.8020(2) 0.1191(14) Uani d 1 . .
    H H2WB 0.4256 0.3390 0.7997 0.179 Uiso d 1 . .
    H H2WA 0.3280 0.3179 0.8431 0.179 Uiso d 1 . .
    O O2 0.7323(4) 1.0325(5) 0.38766(18) 0.0652(12) Uani d 0.786(13) A 1
    O O2A 0.5318(13) 1.1546(17) 0.4459(8) 0.0652(12) Uani d 0.214(13) A 2
    O O3W 0.0344(6) 0.4187(5) 0.4364(3) 0.161(2) Uani d 1 . .
    H H3WC 0.1242 0.3849 0.4377 0.241 Uiso d 1 . .
    H H3WA -0.0004 0.4792 0.3967 0.241 Uiso d 1 . .
    O O4W 0.2936(5) 0.4343(4) 0.4358(2) 0.1321(15) Uani d 1 . .
    H H4WB 0.2366 0.5098 0.4401 0.198 Uiso d 1 . .
    H H4WA 0.3534 0.4658 0.4168 0.198 Uiso d 1 . .
    O O5W 0.3714(4) 0.7092(4) 0.21731(19) 0.1075(12) Uani d 1 . .
    H H5WA 0.3229 0.7484 0.2484 0.161 Uiso d 1 . .
    H H5WB 0.3079 0.7751 0.1866 0.161 Uiso d 1 . .
    O O6W 0.8002(4) 0.6442(4) 0.3295(2) 0.1187(14) Uani d 1 . .
    H H6WC 0.7594 0.6559 0.2898 0.178 Uiso d 1 . .
    H H6WA 0.7339 0.6982 0.3442 0.178 Uiso d 1 . .
    O O7W 0.5809(3) 0.6957(3) 0.42459(18) 0.0892(10) Uani d 1 . .
    H H7WA 0.5069 0.6842 0.4137 0.134 Uiso d 1 . .
    H H7WB 0.6169 0.6500 0.4680 0.134 Uiso d 1 . .
    O O8W 0.9848(5) 0.7051(5) 0.4183(3) 0.165(2) Uani d 1 . .
    H H8WC 0.9741 0.6910 0.4634 0.247 Uiso d 1 . .
    H H8WD 1.0541 0.7266 0.4086 0.247 Uiso d 1 . .
    O O9W 0.1697(4) 0.8720(3) 0.08918(18) 0.0972(11) Uani d 1 . .
    H H9WA 0.2328 0.8596 0.0583 0.146 Uiso d 1 . .
    H H9WB 0.1381 0.9527 0.0824 0.146 Uiso d 1 . .
    O O10W 0.6127(3) 0.1247(3) -0.00361(17) 0.0790(9) Uani d 1 . .
    H H10A 0.5244 0.1474 -0.0182 0.119 Uiso d 1 . .
    H H10B 0.6177 0.0479 0.0111 0.119 Uiso d 1 . .
    C C1 1.4491(5) 0.4603(6) 1.1365(3) 0.0893(16) Uani d 1 . .
    H H1A 1.4970 0.4732 1.1724 0.107 Uiso calc 1 . .
    C C2 1.4381(5) 0.3551(6) 1.1366(2) 0.0892(16) Uani d 1 . .
    H H2A 1.4785 0.2800 1.1719 0.107 Uiso calc 1 . .
    C C3 1.3555(4) 0.3735(4) 1.0750(2) 0.0629(10) Uani d 1 . .
    H H3A 1.3284 0.3149 1.0618 0.075 Uiso calc 1 . .
    C C4 1.3234(4) 0.4928(4) 1.03888(19) 0.0502(8) Uani d 1 . .
    C C5 1.2401(3) 0.5626(3) 0.97208(18) 0.0439(8) Uani d 1 . .
    C C6 1.2338(3) 0.6820(3) 0.93761(18) 0.0450(8) Uani d 1 . .
    H H6 1.2842 0.7184 0.9575 0.054 Uiso calc 1 . .
    C C7 1.1634(3) 0.5118(3) 0.93943(18) 0.0435(8) Uani d 1 . .
    H H7 1.1657 0.4322 0.9610 0.052 Uiso calc 1 . .
    C C8 1.0858(3) 0.5796(3) 0.87613(17) 0.0400(7) Uani d 1 . .
    C C9 1.1521(3) 0.7449(3) 0.87409(17) 0.0386(7) Uani d 1 . .
    C C10 1.1305(3) 0.8734(3) 0.83215(18) 0.0405(8) Uani d 1 . .
    C C11 1.1802(4) 0.9497(4) 0.8570(2) 0.0519(9) Uani d 1 . .
    H H11 1.2359 0.9201 0.9003 0.062 Uiso calc 1 . .
    C C12 1.1457(4) 1.0711(4) 0.8163(2) 0.0591(10) Uani d 1 . .
    H H12 1.1772 1.1250 0.8319 0.071 Uiso calc 1 . .
    C C13 1.0652(4) 1.1115(4) 0.7531(2) 0.0574(10) Uani d 1 . .
    H H13 1.0410 1.1932 0.7251 0.069 Uiso calc 1 . .
    C C14 1.0200(4) 1.0298(3) 0.7311(2) 0.0506(9) Uani d 1 . .
    H H14 0.9649 1.0577 0.6877 0.061 Uiso calc 1 . .
    C C15 0.9995(3) 0.5383(3) 0.83507(18) 0.0384(7) Uani d 1 . .
    C C16 0.9774(4) 0.4297(3) 0.8607(2) 0.0485(9) Uani d 1 . .
    H H16 1.0166 0.3774 0.9060 0.058 Uiso calc 1 . .
    C C17 0.8971(4) 0.3996(4) 0.8187(2) 0.0568(10) Uani d 1 . .
    H H17 0.8794 0.3274 0.8356 0.068 Uiso calc 1 . .
    C C18 0.8430(4) 0.4757(4) 0.7518(2) 0.0557(10) Uani d 1 . .
    H H18 0.7900 0.4550 0.7223 0.067 Uiso calc 1 . .
    C C19 0.8678(4) 0.5830(3) 0.7287(2) 0.0491(9) Uani d 1 . .
    H H19 0.8315 0.6347 0.6828 0.059 Uiso calc 1 . .
    C C20 1.2646(4) 0.6268(3) 0.6978(2) 0.0507(9) Uani d 1 . .
    H H20 1.2924 0.5921 0.7468 0.061 Uiso calc 1 . .
    C C21 1.3586(4) 0.5861(4) 0.6483(2) 0.0624(11) Uani d 1 . .
    H H21 1.4483 0.5246 0.6635 0.075 Uiso calc 1 . .
    C C22 1.3193(4) 0.6362(4) 0.5779(2) 0.0605(10) Uani d 1 . .
    H H22 1.3821 0.6104 0.5435 0.073 Uiso calc 1 . .
    C C23 1.1853(4) 0.7262(4) 0.5561(2) 0.0515(9) Uani d 1 . .
    H H23 1.1565 0.7615 0.5073 0.062 Uiso calc 1 . .
    C C24 1.0956(3) 0.7623(3) 0.60840(18) 0.0389(7) Uani d 1 . .
    C C25 0.9482(3) 0.8536(3) 0.59157(17) 0.0383(7) Uani d 1 . .
    C C26 0.8800(4) 0.9120(3) 0.52461(18) 0.0438(8) Uani d 1 . .
    H H26 0.9271 0.8958 0.4836 0.053 Uiso calc 1 . .
    C C27 0.7407(4) 0.9953(3) 0.51755(18) 0.0421(8) Uani d 1 . .
    C C28 0.6734(4) 1.0179(3) 0.57974(18) 0.0423(8) Uani d 1 . .
    H H28 0.5803 1.0746 0.5767 0.051 Uiso calc 1 . .
    C C29 0.7472(3) 0.9549(3) 0.64582(17) 0.0367(7) Uani d 1 . .
    C C30 0.6892(3) 0.9652(3) 0.71648(17) 0.0378(7) Uani d 1 . .
    C C31 0.5555(4) 1.0467(3) 0.7236(2) 0.0488(8) Uani d 1 . .
    H H31 0.4960 1.0997 0.6831 0.059 Uiso calc 1 . .
    C C32 0.5115(4) 1.0483(4) 0.7922(2) 0.0551(10) Uani d 1 . .
    H H32 0.4211 1.1021 0.7987 0.066 Uiso calc 1 . .
    C C33 0.6021(4) 0.9698(4) 0.8509(2) 0.0549(10) Uani d 1 . .
    H H33 0.5743 0.9694 0.8977 0.066 Uiso calc 1 . .
    C C34 0.7340(4) 0.8921(3) 0.83933(19) 0.0499(9) Uani d 1 . .
    H H34 0.7956 0.8391 0.8791 0.060 Uiso calc 1 . .
    C C35 0.6651(4) 1.0581(3) 0.44799(17) 0.0473(8) Uani d 1 . .
    C C36 0.5368(6) 1.1455(5) 0.4263(4) 0.0530(14) Uani d 0.786(13) A 1
    H H36 0.4693 1.1807 0.4566 0.064 Uiso calc 0.786(13) A 1
    C C36A 0.695(2) 1.046(2) 0.3801(7) 0.0530(14) Uani d 0.214(13) A 2
    H H36A 0.7779 0.9894 0.3672 0.064 Uiso calc 0.214(13) A 2
    C C37 0.5193(7) 1.1758(6) 0.3518(4) 0.0582(16) Uani d 0.786(13) A 1
    H H37 0.4390 1.2338 0.3231 0.070 Uiso calc 0.786(13) A 1
    C C37A 0.585(3) 1.130(2) 0.3344(7) 0.0582(16) Uani d 0.214(13) A 2
    H H37A 0.5793 1.1393 0.2846 0.070 Uiso calc 0.214(13) A 2
    C C38 0.6383(8) 1.1068(6) 0.3293(2) 0.0593(15) Uani d 0.786(13) A 1
    H H38 0.6561 1.1081 0.2811 0.071 Uiso calc 0.786(13) A 1
    C C38A 0.4838(19) 1.198(2) 0.3714(10) 0.0593(15) Uani d 0.214(13) A 2
    H H38A 0.3980 1.2620 0.3516 0.071 Uiso calc 0.214(13) A 2
loop_
    _atom_site_aniso_label
    _atom_site_aniso_U_11
    _atom_site_aniso_U_22
    _atom_site_aniso_U_33
    _atom_site_aniso_U_12
    _atom_site_aniso_U_13
    _atom_site_aniso_U_23
    Ni1 0.0399(3) 0.0386(3) 0.0332(2) -0.01552(19) 0.00434(16) -0.01032(18)
    Cl1 0.0538(6) 0.0650(6) 0.0640(6) -0.0216(5) -0.0007(4) -0.0095(5)
    Cl2 0.1043(10) 0.1146(11) 0.0714(9) -0.0447(9) 0.0106(7) -0.0168(8)
    N1 0.0398(15) 0.0438(16) 0.0373(16) -0.0172(13) 0.0044(12) -0.0131(13)
    N2 0.0400(15) 0.0369(15) 0.0358(15) -0.0158(12) 0.0047(11) -0.0110(12)
    N3 0.0430(16) 0.0411(16) 0.0405(16) -0.0189(13) 0.0082(12) -0.0138(13)
    N4 0.0399(16) 0.0407(15) 0.0411(17) -0.0147(13) 0.0069(12) -0.0136(13)
    N5 0.0383(15) 0.0357(14) 0.0361(15) -0.0151(12) 0.0085(11) -0.0106(12)
    N6 0.0434(15) 0.0457(16) 0.0337(15) -0.0192(13) 0.0088(12) -0.0132(13)
    O1W 0.075(2) 0.106(3) 0.121(3) -0.032(2) 0.034(2) -0.033(2)
    O1 0.080(2) 0.091(2) 0.0604(19) -0.0284(18) -0.0039(15) -0.0255(17)
    O2W 0.153(4) 0.072(2) 0.096(3) -0.015(2) 0.047(3) -0.008(2)
    O2 0.054(2) 0.083(3) 0.0378(19) -0.010(2) -0.0021(15) -0.0050(18)
    O2A 0.054(2) 0.083(3) 0.0378(19) -0.010(2) -0.0021(15) -0.0050(18)
    O3W 0.202(5) 0.220(6) 0.127(4) -0.143(5) 0.047(4) -0.068(4)
    O4W 0.120(3) 0.150(4) 0.113(4) -0.051(3) -0.009(3) -0.011(3)
    O5W 0.149(4) 0.128(3) 0.073(2) -0.083(3) 0.012(2) -0.025(2)
    O6W 0.114(3) 0.157(4) 0.141(4) -0.090(3) 0.056(3) -0.079(3)
    O7W 0.085(2) 0.081(2) 0.084(2) -0.0156(18) -0.0003(17) -0.0184(18)
    O8W 0.163(5) 0.214(6) 0.121(4) -0.081(4) 0.011(3) -0.034(4)
    O9W 0.097(2) 0.104(3) 0.092(3) -0.049(2) 0.031(2) -0.015(2)
    O10W 0.0620(18) 0.094(2) 0.085(2) -0.0325(17) -0.0038(15) -0.0244(18)
    C1 0.064(3) 0.129(5) 0.055(3) -0.010(3) -0.018(2) -0.034(3)
    C2 0.089(4) 0.093(4) 0.042(2) 0.003(3) -0.0113(18) -0.003(2)
    C3 0.075(3) 0.0587(19) 0.050(2) -0.022(2) 0.0019(17) -0.0116(17)
    C4 0.047(2) 0.0585(18) 0.0374(19) -0.0128(18) 0.0000(14) -0.0124(14)
    C5 0.0400(19) 0.048(2) 0.0362(19) -0.0093(16) 0.0054(14) -0.0112(16)
    C6 0.0435(19) 0.051(2) 0.044(2) -0.0188(17) 0.0034(15) -0.0183(17)
    C7 0.050(2) 0.0385(19) 0.0375(19) -0.0151(16) 0.0043(15) -0.0055(15)
    C8 0.0401(18) 0.0429(19) 0.0377(19) -0.0152(16) 0.0080(14) -0.0135(16)
    C9 0.0388(18) 0.0428(19) 0.0337(18) -0.0132(15) 0.0066(13) -0.0141(15)
    C10 0.0414(18) 0.0447(19) 0.042(2) -0.0201(16) 0.0089(14) -0.0181(16)
    C11 0.055(2) 0.058(2) 0.052(2) -0.0278(19) 0.0027(17) -0.0200(19)
    C12 0.064(3) 0.056(2) 0.073(3) -0.034(2) 0.014(2) -0.028(2)
    C13 0.071(3) 0.043(2) 0.063(3) -0.027(2) 0.007(2) -0.0150(19)
    C14 0.055(2) 0.045(2) 0.048(2) -0.0179(18) 0.0037(16) -0.0072(17)
    C15 0.0359(17) 0.0386(18) 0.0415(19) -0.0134(15) 0.0070(14) -0.0139(15)
    C16 0.048(2) 0.041(2) 0.054(2) -0.0163(17) 0.0054(16) -0.0071(17)
    C17 0.059(2) 0.046(2) 0.073(3) -0.0288(19) 0.007(2) -0.016(2)
    C18 0.054(2) 0.055(2) 0.068(3) -0.029(2) 0.0026(19) -0.022(2)
    C19 0.051(2) 0.053(2) 0.047(2) -0.0222(18) -0.0010(16) -0.0158(18)
    C20 0.044(2) 0.049(2) 0.056(2) -0.0134(18) 0.0049(17) -0.0156(18)
    C21 0.038(2) 0.064(3) 0.077(3) -0.0086(19) 0.0091(19) -0.023(2)
    C22 0.050(2) 0.067(3) 0.066(3) -0.018(2) 0.024(2) -0.030(2)
    C23 0.050(2) 0.059(2) 0.047(2) -0.0196(19) 0.0147(16) -0.0205(18)
    C24 0.0402(18) 0.0378(18) 0.043(2) -0.0171(15) 0.0103(14) -0.0145(15)
    C25 0.0433(19) 0.0414(18) 0.0358(18) -0.0197(16) 0.0114(14) -0.0154(15)
    C26 0.051(2) 0.049(2) 0.0360(19) -0.0231(18) 0.0153(15) -0.0148(16)
    C27 0.050(2) 0.0430(19) 0.0353(19) -0.0212(17) 0.0044(14) -0.0087(15)
    C28 0.0429(19) 0.0409(19) 0.040(2) -0.0133(16) 0.0039(14) -0.0102(15)
    C29 0.0415(19) 0.0349(17) 0.0358(18) -0.0157(15) 0.0086(14) -0.0121(14)
    C30 0.0422(19) 0.0366(18) 0.0377(19) -0.0169(15) 0.0076(14) -0.0128(15)
    C31 0.047(2) 0.047(2) 0.048(2) -0.0144(17) 0.0088(16) -0.0121(17)
    C32 0.051(2) 0.059(2) 0.060(3) -0.0197(19) 0.0225(19) -0.027(2)
    C33 0.063(2) 0.063(2) 0.044(2) -0.025(2) 0.0233(18) -0.023(2)
    C34 0.061(2) 0.056(2) 0.0343(19) -0.0238(19) 0.0103(16) -0.0136(17)
    C35 0.058(2) 0.057(2) 0.0349(19) -0.029(2) 0.0046(16) -0.0142(17)
    C36 0.057(3) 0.050(3) 0.049(3) -0.016(2) 0.016(3) -0.019(3)
    C36A 0.057(3) 0.050(3) 0.049(3) -0.016(2) 0.016(3) -0.019(3)
    C37 0.045(3) 0.057(3) 0.060(3) -0.010(3) -0.003(3) -0.010(3)
    C37A 0.045(3) 0.057(3) 0.060(3) -0.010(3) -0.003(3) -0.010(3)
    C38 0.056(3) 0.074(4) 0.033(2) -0.014(3) -0.004(2) -0.005(2)
    C38A 0.056(3) 0.074(4) 0.033(2) -0.014(3) -0.004(2) -0.005(2)
_geom_special_details
;
 All esds (except the esd in the dihedral angle between two l.s. planes)
 are estimated using the full covariance matrix.  The cell esds are taken
 into account individually in the estimation of esds in distances, angles
 and torsion angles; correlations between esds in cell parameters are only
 used when they are defined by crystal symmetry.  An approximate (isotropic)
 treatment of cell esds is used for estimating esds involving l.s. planes.
;
loop_
    _geom_bond_atom_site_label_1
    _geom_bond_atom_site_label_2
    _geom_bond_site_symmetry_2
    _geom_bond_distance
    _geom_bond_publ_flag
    Ni1 N5 . 1.974(3) y
    Ni1 N2 . 1.977(3) y
    Ni1 N6 . 2.093(3) y
    Ni1 N3 . 2.096(3) y
    Ni1 N1 . 2.098(3) y
    Ni1 N4 . 2.099(3) y
    N1 C15 . 1.335(4) ?
    N1 C19 . 1.350(4) ?
    N2 C8 . 1.331(4) ?
    N2 C9 . 1.339(4) ?
    N3 C14 . 1.329(4) ?
    N3 C10 . 1.333(4) ?
    N4 C20 . 1.322(4) ?
    N4 C24 . 1.332(4) ?
    N5 C29 . 1.326(4) ?
    N5 C25 . 1.340(4) ?
    N6 C34 . 1.329(4) ?
    N6 C30 . 1.332(4) ?
    O1W H1WA . 0.8732 ?
    O1W H1WB . 0.8701 ?
    O1 C4 . 1.336(4) ?
    O1 C1 . 1.379(6) ?
    O2W H2WB . 0.8275 ?
    O2W H2WA . 0.8393 ?
    O2 C35 . 1.364(4) ?
    O2 C38 . 1.373(5) ?
    O2A C35 . 1.404(9) ?
    O2A C38A . 1.421(9) ?
    O3W H3WC . 0.8556 ?
    O3W H3WA . 0.8797 ?
    O4W H4WB . 0.8839 ?
    O4W H4WA . 0.8729 ?
    O5W H5WA . 0.8692 ?
    O5W H5WB . 0.8890 ?
    O6W H6WC . 0.8315 ?
    O6W H6WA . 0.8339 ?
    O7W H7WA . 0.8667 ?
    O7W H7WB . 0.8744 ?
    O8W H8WC . 0.8502 ?
    O8W H8WD . 0.8528 ?
    O9W H9WA . 0.8616 ?
    O9W H9WB . 0.8629 ?
    O10W H10A . 0.8785 ?
    O10W H10B . 0.8705 ?
    C1 C2 . 1.299(7) ?
    C1 H1A . 0.9300 ?
    C2 C3 . 1.394(6) ?
    C2 H2A . 0.9300 ?
    C3 C4 . 1.334(5) ?
    C3 H3A . 0.9300 ?
    C4 C5 . 1.432(5) ?
    C5 C6 . 1.394(5) ?
    C5 C7 . 1.400(5) ?
    C6 C9 . 1.368(5) ?
    C6 H6 . 0.9300 ?
    C7 C8 . 1.355(5) ?
    C7 H7 . 0.9300 ?
    C8 C15 . 1.487(4) ?
    C9 C10 . 1.480(4) ?
    C10 C11 . 1.376(5) ?
    C11 C12 . 1.378(5) ?
    C11 H11 . 0.9300 ?
    C12 C13 . 1.356(6) ?
    C12 H12 . 0.9300 ?
    C13 C14 . 1.377(5) ?
    C13 H13 . 0.9300 ?
    C14 H14 . 0.9300 ?
    C15 C16 . 1.373(5) ?
    C16 C17 . 1.364(5) ?
    C16 H16 . 0.9300 ?
    C17 C18 . 1.361(5) ?
    C17 H17 . 0.9300 ?
    C18 C19 . 1.368(5) ?
    C18 H18 . 0.9300 ?
    C19 H19 . 0.9300 ?
    C20 C21 . 1.370(5) ?
    C20 H20 . 0.9300 ?
    C21 C22 . 1.336(6) ?
    C21 H21 . 0.9300 ?
    C22 C23 . 1.379(5) ?
    C22 H22 . 0.9300 ?
    C23 C24 . 1.373(4) ?
    C23 H23 . 0.9300 ?
    C24 C25 . 1.476(5) ?
    C25 C26 . 1.362(5) ?
    C26 C27 . 1.383(5) ?
    C26 H26 . 0.9300 ?
    C27 C28 . 1.389(4) ?
    C27 C35 . 1.435(5) ?
    C28 C29 . 1.374(5) ?
    C28 H28 . 0.9300 ?
    C29 C30 . 1.474(4) ?
    C30 C31 . 1.372(5) ?
    C31 C32 . 1.375(5) ?
    C31 H31 . 0.9300 ?
    C32 C33 . 1.372(5) ?
    C32 H32 . 0.9300 ?
    C33 C34 . 1.365(5) ?
    C33 H33 . 0.9300 ?
    C34 H34 . 0.9300 ?
    C35 C36 . 1.328(6) ?
    C35 C36A . 1.352(9) ?
    C36 C37 . 1.378(6) ?
    C36 H36 . 0.9300 ?
    C36A C37A . 1.344(10) ?
    C36A H36A . 0.9300 ?
    C37 C38 . 1.315(6) ?
    C37 H37 . 0.9300 ?
    C37A C38A . 1.351(9) ?
    C37A H37A . 0.9300 ?
    C38 H38 . 0.9300 ?
    C38A H38A . 0.9300 ?
loop_
    _geom_angle_atom_site_label_1
    _geom_angle_atom_site_label_2
    _geom_angle_atom_site_label_3
    _geom_angle_site_symmetry_1
    _geom_angle_site_symmetry_3
    _geom_angle
    _geom_angle_publ_flag
    N5 Ni1 N2 . . 178.36(10) y
    N5 Ni1 N6 . . 77.81(11) y
    N2 Ni1 N6 . . 102.65(11) y
    N5 Ni1 N3 . . 100.71(11) y
    N2 Ni1 N3 . . 77.74(11) y
    N6 Ni1 N3 . . 89.84(11) y
    N5 Ni1 N1 . . 103.80(10) y
    N2 Ni1 N1 . . 77.77(11) y
    N6 Ni1 N1 . . 93.13(11) y
    N3 Ni1 N1 . . 155.38(11) y
    N5 Ni1 N4 . . 78.10(11) y
    N2 Ni1 N4 . . 101.46(12) y
    N6 Ni1 N4 . . 155.89(11) y
    N3 Ni1 N4 . . 95.46(11) y
    N1 Ni1 N4 . . 91.74(10) ?
    C15 N1 C19 . . 118.5(3) ?
    C15 N1 Ni1 . . 114.5(2) ?
    C19 N1 Ni1 . . 126.9(2) ?
    C8 N2 C9 . . 120.0(3) ?
    C8 N2 Ni1 . . 120.1(2) ?
    C9 N2 Ni1 . . 119.7(2) ?
    C14 N3 C10 . . 118.6(3) ?
    C14 N3 Ni1 . . 126.4(2) ?
    C10 N3 Ni1 . . 114.8(2) ?
    C20 N4 C24 . . 118.8(3) ?
    C20 N4 Ni1 . . 127.0(3) ?
    C24 N4 Ni1 . . 114.1(2) ?
    C29 N5 C25 . . 120.9(3) ?
    C29 N5 Ni1 . . 119.5(2) ?
    C25 N5 Ni1 . . 119.6(2) ?
    C34 N6 C30 . . 118.6(3) ?
    C34 N6 Ni1 . . 126.8(2) ?
    C30 N6 Ni1 . . 114.5(2) ?
    H1WA O1W H1WB . . 109.3 ?
    C4 O1 C1 . . 105.9(4) ?
    H2WB O2W H2WA . . 108.4 ?
    C35 O2 C38 . . 106.7(4) ?
    C35 O2A C38A . . 104.3(8) ?
    H3WC O3W H3WA . . 110.8 ?
    H4WB O4W H4WA . . 89.3 ?
    H5WA O5W H5WB . . 81.1 ?
    H6WC O6W H6WA . . 96.0 ?
    H7WA O7W H7WB . . 110.0 ?
    H8WC O8W H8WD . . 111.3 ?
    H9WA O9W H9WB . . 101.0 ?
    H10A O10W H10B . . 87.7 ?
    C2 C1 O1 . . 109.2(4) ?
    C2 C1 H1A . . 125.4 ?
    O1 C1 H1A . . 125.4 ?
    C1 C2 C3 . . 108.6(5) ?
    C1 C2 H2A . . 125.7 ?
    C3 C2 H2A . . 125.7 ?
    C4 C3 C2 . . 105.5(4) ?
    C4 C3 H3A . . 127.3 ?
    C2 C3 H3A . . 127.3 ?
    C3 C4 O1 . . 110.8(3) ?
    C3 C4 C5 . . 129.7(4) ?
    O1 C4 C5 . . 119.5(3) ?
    C6 C5 C7 . . 118.2(3) ?
    C6 C5 C4 . . 121.2(3) ?
    C7 C5 C4 . . 120.6(3) ?
    C9 C6 C5 . . 118.8(3) ?
    C9 C6 H6 . . 120.6 ?
    C5 C6 H6 . . 120.6 ?
    C8 C7 C5 . . 119.4(3) ?
    C8 C7 H7 . . 120.3 ?
    C5 C7 H7 . . 120.3 ?
    N2 C8 C7 . . 121.8(3) ?
    N2 C8 C15 . . 112.6(3) ?
    C7 C8 C15 . . 125.6(3) ?
    N2 C9 C6 . . 121.7(3) ?
    N2 C9 C10 . . 112.7(3) ?
    C6 C9 C10 . . 125.5(3) ?
    N3 C10 C11 . . 122.2(3) ?
    N3 C10 C9 . . 114.7(3) ?
    C11 C10 C9 . . 122.9(3) ?
    C10 C11 C12 . . 118.4(4) ?
    C10 C11 H11 . . 120.8 ?
    C12 C11 H11 . . 120.8 ?
    C13 C12 C11 . . 119.5(3) ?
    C13 C12 H12 . . 120.3 ?
    C11 C12 H12 . . 120.3 ?
    C12 C13 C14 . . 119.1(4) ?
    C12 C13 H13 . . 120.4 ?
    C14 C13 H13 . . 120.4 ?
    N3 C14 C13 . . 122.1(4) ?
    N3 C14 H14 . . 118.9 ?
    C13 C14 H14 . . 118.9 ?
    N1 C15 C16 . . 121.9(3) ?
    N1 C15 C8 . . 114.7(3) ?
    C16 C15 C8 . . 123.5(3) ?
    C17 C16 C15 . . 119.0(4) ?
    C17 C16 H16 . . 120.5 ?
    C15 C16 H16 . . 120.5 ?
    C18 C17 C16 . . 119.8(3) ?
    C18 C17 H17 . . 120.1 ?
    C16 C17 H17 . . 120.1 ?
    C17 C18 C19 . . 119.1(3) ?
    C17 C18 H18 . . 120.5 ?
    C19 C18 H18 . . 120.5 ?
    N1 C19 C18 . . 121.7(4) ?
    N1 C19 H19 . . 119.1 ?
    C18 C19 H19 . . 119.1 ?
    N4 C20 C21 . . 122.5(4) ?
    N4 C20 H20 . . 118.8 ?
    C21 C20 H20 . . 118.8 ?
    C22 C21 C20 . . 118.9(4) ?
    C22 C21 H21 . . 120.6 ?
    C20 C21 H21 . . 120.6 ?
    C21 C22 C23 . . 119.9(4) ?
    C21 C22 H22 . . 120.0 ?
    C23 C22 H22 . . 120.0 ?
    C24 C23 C22 . . 118.4(4) ?
    C24 C23 H23 . . 120.8 ?
    C22 C23 H23 . . 120.8 ?
    N4 C24 C23 . . 121.5(3) ?
    N4 C24 C25 . . 115.4(3) ?
    C23 C24 C25 . . 123.1(3) ?
    N5 C25 C26 . . 120.4(3) ?
    N5 C25 C24 . . 112.8(3) ?
    C26 C25 C24 . . 126.8(3) ?
    C25 C26 C27 . . 120.0(3) ?
    C25 C26 H26 . . 120.0 ?
    C27 C26 H26 . . 120.0 ?
    C26 C27 C28 . . 118.7(3) ?
    C26 C27 C35 . . 121.7(3) ?
    C28 C27 C35 . . 119.7(3) ?
    C29 C28 C27 . . 118.6(3) ?
    C29 C28 H28 . . 120.7 ?
    C27 C28 H28 . . 120.7 ?
    N5 C29 C28 . . 121.4(3) ?
    N5 C29 C30 . . 113.5(3) ?
    C28 C29 C30 . . 125.1(3) ?
    N6 C30 C31 . . 122.3(3) ?
    N6 C30 C29 . . 114.5(3) ?
    C31 C30 C29 . . 123.1(3) ?
    C30 C31 C32 . . 118.4(3) ?
    C30 C31 H31 . . 120.8 ?
    C32 C31 H31 . . 120.8 ?
    C33 C32 C31 . . 119.4(3) ?
    C33 C32 H32 . . 120.3 ?
    C31 C32 H32 . . 120.3 ?
    C34 C33 C32 . . 118.7(3) ?
    C34 C33 H33 . . 120.7 ?
    C32 C33 H33 . . 120.7 ?
    N6 C34 C33 . . 122.6(3) ?
    N6 C34 H34 . . 118.7 ?
    C33 C34 H34 . . 118.7 ?
    C36 C35 O2 . . 107.6(4) ?
    C36A C35 O2A . . 109.5(8) ?
    C36 C35 C27 . . 133.6(4) ?
    C36A C35 C27 . . 133.4(8) ?
    O2 C35 C27 . . 118.8(3) ?
    O2A C35 C27 . . 117.1(7) ?
    C35 C36 C37 . . 109.4(4) ?
    C35 C36 H36 . . 125.3 ?
    C37 C36 H36 . . 125.3 ?
    C37A C36A C35 . . 108.2(9) ?
    C37A C36A H36A . . 125.9 ?
    C35 C36A H36A . . 125.9 ?
    C38 C37 C36 . . 106.7(4) ?
    C38 C37 H37 . . 126.7 ?
    C36 C37 H37 . . 126.7 ?
    C36A C37A C38A . . 110.1(10) ?
    C36A C37A H37A . . 124.9 ?
    C38A C37A H37A . . 124.9 ?
    C37 C38 O2 . . 109.6(4) ?
    C37 C38 H38 . . 125.2 ?
    O2 C38 H38 . . 125.2 ?
    C37A C38A O2A . . 107.8(9) ?
    C37A C38A H38A . . 126.1 ?
    O2A C38A H38A . . 126.1 ?
loop_
    _geom_hbond_atom_site_label_D
    _geom_hbond_atom_site_label_H
    _geom_hbond_atom_site_label_A
    _geom_hbond_site_symmetry_A
    _geom_hbond_distance_DH
    _geom_hbond_distance_HA
    _geom_hbond_distance_DA
    _geom_hbond_angle_DHA
    O1W H1WA Cl1 . 0.87 2.25 3.113(4) 169
    O1W H1WB O9W 2_566 0.87 2.06 2.923(6) 175
    O2W H2WB O5W 2_666 0.83 1.99 2.813(7) 172
    O2W H2WA Cl1 . 0.84 2.39 3.215(4) 168
    O3W H3WC O4W . 0.86 2.05 2.760(9) 140
    O3W H3WA O6W 1_455 0.88 2.35 3.134(7) 148
    O4W H4WB Cl2 . 0.88 2.58 3.107(5) 119
    O4W H4WA Cl2 . 0.87 2.56 3.107(5) 122
    O5W H5WA Cl2 . 0.87 2.37 3.079(4) 138
    O5W H5WB O9W . 0.89 2.16 2.991(6) 156
    O6W H6WC O2W 2_666 0.83 2.11 2.929(6) 167
    O6W H6WA O7W . 0.83 2.18 2.838(6) 136
    O7W H7WA Cl2 . 0.87 2.34 3.190(4) 167
    O7W H7WB O4W 2_666 0.87 1.93 2.798(5) 172
    O8W H8WC O3W 2_666 0.85 2.06 2.856(8) 155
    O8W H8WD Cl2 1_655 0.85 2.40 3.204(6) 157
    O9W H9WA O10W 2_665 0.86 1.93 2.756(6) 159
    O9W H9WB O1W 1_564 0.86 2.11 2.878(5) 147
    O10W H10A Cl1 1_554 0.88 2.27 3.141(4) 171
    O10W H10B Cl1 2_656 0.87 2.38 3.225(4) 165
_shelx_hkl_file
;
  -2   0   0    0.06    0.04
  -2   0   0    0.11    0.05
  -3   0   0  127.95    6.49
  -3   0   0  128.77    5.33
  -4   0   0    6.68    0.40
  -4   0   0    7.76    0.47
  -5   0   0    0.63    0.12
  -5   0   0    0.38    0.12
  -6   0   0   10.75    0.59
  -6   0   0    9.94    0.67
  -7   0   0   13.17    0.85
  -7   0   0   13.35    0.73
  -8   0   0    0.93    0.24
  -8   0   0    0.83    0.20
  -9   0   0    0.03    0.15
 -10   0   0    0.00    0.18
 -11   0   0    0.26    0.22
 -12   0   0   -0.17    0.19
 -11   1   0    0.22    0.22
 -10   1   0    4.18    0.43
  -9   1   0   -0.09    0.14
  -8   1   0    5.48    0.43
  -8   1   0    5.15    0.49
  -7   1   0   12.63    0.72
  -7   1   0   13.17    0.87
  -6   1   0    7.41    0.45
  -6   1   0    6.47    0.53
  -5   1   0    9.05    0.62
  -5   1   0    9.16    0.50
  -4   1   0   42.32    2.13
  -4   1   0   37.15    1.72
  -3   1   0    0.34    0.07
  -3   1   0    0.16    0.08
  -2   1   0   -0.05    0.04
  -2   1   0   -0.02    0.03
  -1   1   0   21.56    1.14
   0   1   0   12.68    0.67
  -2  -1   0    0.74    0.08
  -2  -1   0    0.54    0.05
  -3  -1   0   10.65    0.57
  -3  -1   0    9.86    0.50
  -4  -1   0    2.12    0.19
  -4  -1   0    2.46    0.19
  -5  -1   0   42.99    2.34
  -5  -1   0   47.05    1.98
  -6  -1   0   12.96    0.70
  -6  -1   0   13.35    0.79
  -7  -1   0    9.76    0.62
  -7  -1   0    8.17    0.54
  -8  -1   0    6.67    0.48
  -9  -1   0    1.62    0.27
 -10  -1   0    4.80    0.45
 -11  -1   0    4.26    0.46
 -12  -1   0    0.91    0.29
 -13  -1   0    0.38    0.26
  -9   2   0   -0.03    0.20
  -9   2   0   -0.01    0.15
  -8   2   0    0.69    0.20
  -8   2   0    0.57    0.24
  -7   2   0    4.15    0.43
  -7   2   0    3.69    0.33
  -6   2   0    1.08    0.25
  -6   2   0    0.87    0.17
  -5   2   0    1.14    0.17
  -5   2   0    0.75    0.22
  -4   2   0   23.21    1.00
  -4   2   0   20.31    1.25
  -3   2   0   26.75    1.42
  -3   2   0   24.04    1.11
  -2   2   0    1.40    0.18
  -2   2   0    1.38    0.11
   1  -2   0    0.61    0.08
   0   2   0    9.09    0.52
   1   2   0  114.63    5.78
  -2  -2   0  143.44    5.92
  -3  -2   0    6.59    0.35
  -4  -2   0  124.05    6.25
  -5  -2   0   16.99    0.91
  -5  -2   0   16.40    0.82
  -6  -2   0    0.22    0.11
  -6  -2   0    0.08    0.09
  -7  -2   0   -0.07    0.08
  -7  -2   0    0.03    0.11
  -8  -2   0    1.34    0.23
  -9  -2   0    0.06    0.15
 -10  -2   0    5.35    0.48
 -11  -2   0    0.54    0.24
 -12  -2   0    0.16    0.22
 -13  -2   0    0.21    0.26
  -9   3   0    1.26    0.35
  -8   3   0    0.87    0.29
  -7   3   0    5.88    0.41
  -7   3   0    5.63    0.55
  -6   3   0   24.03    1.14
  -6   3   0   24.16    1.47
  -5   3   0    5.78    0.51
  -5   3   0    5.96    0.36
  -4   3   0    2.42    0.32
  -4   3   0    2.69    0.21
  -3   3   0    1.91    0.16
  -3   3   0    2.21    0.27
   2  -3   0    1.85    0.17
  -2   3   0    1.11    0.19
   1  -3   0    9.65    0.48
  -1   3   0    6.23    0.49
   0  -3   0    1.64    0.14
  -1  -3   0  127.89    6.28
   1   3   0  127.59    6.45
  -2  -3   0  228.89    9.42
  -2  -3   0  233.89   11.21
   2   3   0  224.18   11.50
  -3  -3   0   12.17    0.58
  -4  -3   0    1.84    0.18
  -5  -3   0    0.02    0.04
  -5  -3   0    0.14    0.09
  -6  -3   0    0.03    0.06
  -6  -3   0    0.01    0.09
  -7  -3   0    0.85    0.18
  -8  -3   0    0.19    0.15
  -9  -3   0    1.12    0.24
 -10  -3   0   -0.04    0.17
 -11  -3   0    1.51    0.32
 -12  -3   0    3.07    0.42
 -13  -3   0    0.32    0.25
  -9   4   0    0.26    0.27
  -8   4   0    0.51    0.28
  -7   4   0    0.06    0.20
  -6   4   0    6.99    0.62
  -5   4   0    0.74    0.24
  -5   4   0    0.48    0.12
  -4   4   0    0.99    0.24
  -4   4   0    1.27    0.14
  -3   4   0    5.55    0.30
  -3   4   0    6.17    0.49
   2  -4   0    0.17    0.08
  -2   4   0    0.20    0.12
   1  -4   0    7.52    0.47
  -1   4   0    8.13    0.54
   0  -4   0   13.66    0.77
   0   4   0   14.30    0.82
  -1  -4   0   17.84    0.95
   1   4   0   17.25    0.97
  -2  -4   0    0.62    0.11
  -3  -4   0    0.28    0.08
  -3  -4   0    0.27    0.08
   3   4   0    0.27    0.06
  -4  -4   0  128.70    5.37
  -5  -4   0   18.11    0.88
  -6  -4   0    8.64    0.51
  -7  -4   0   76.65    3.33
  -8  -4   0    9.86    0.62
  -9  -4   0    0.23    0.17
 -10  -4   0    2.39    0.33
 -11  -4   0    3.54    0.43
 -12  -4   0    2.26    0.37
 -13  -4   0    0.04    0.22
 -10   5   0    0.24    0.33
  -9   5   0    0.83    0.35
  -8   5   0    0.46    0.29
  -7   5   0    0.08    0.22
  -6   5   0    2.62    0.43
  -5   5   0    1.08    0.29
  -4   5   0    6.75    0.58
  -3   5   0   18.05    1.14
   2  -5   0    6.05    0.42
  -2   5   0    5.60    0.48
   1  -5   0   11.57    0.66
  -1   5   0   10.40    0.72
   0  -5   0    2.16    0.21
   0   5   0    2.42    0.25
  -1  -5   0   48.08    2.40
   1   5   0   45.91    2.47
  -2  -5   0   25.67    1.29
  -2  -5   0   24.24    1.04
   2   5   0   22.35    1.29
  -3  -5   0   74.81    3.12
  -3  -5   0   77.16    3.73
   3   5   0   70.52    3.77
  -4  -5   0   45.14    1.94
  -4  -5   0   46.80    2.31
   4   5   0   42.64    2.27
  -5  -5   0    2.18    0.22
  -6  -5   0    8.69    0.52
  -7  -5   0    2.64    0.29
  -8  -5   0    0.67    0.18
  -9  -5   0    0.17    0.17
 -10  -5   0    0.12    0.17
 -11  -5   0    0.05    0.19
 -12  -5   0    0.18    0.22
 -13  -5   0    1.09    0.32
  -9   6   0    0.16    0.31
  -8   6   0    0.09    0.28
  -7   6   0    1.39    0.38
  -6   6   0    2.51    0.45
  -5   6   0    0.92    0.30
  -4   6   0    3.31    0.46
   3  -6   0    3.71    0.33
  -3   6   0    3.10    0.42
   2  -6   0    4.26    0.35
  -2   6   0    3.61    0.40
   1  -6   0    2.84    0.27
  -1   6   0    2.57    0.31
   0  -6   0    1.65    0.21
   0   6   0    2.28    0.28
  -1  -6   0  104.51    5.41
   1   6   0  112.59    5.58
  -2  -6   0   15.25    0.69
  -2  -6   0   14.38    0.88
   2   6   0   16.61    0.91
  -3  -6   0    1.91    0.19
  -3  -6   0    1.95    0.23
   3   6   0    2.57    0.22
  -4  -6   0    1.09    0.15
  -4  -6   0    0.92    0.17
   4   6   0    1.07    0.13
  -5  -6   0    0.43    0.12
  -5  -6   0    0.27    0.11
  -6  -6   0    7.22    0.46
  -7  -6   0    0.94    0.19
  -8  -6   0   32.33    1.56
  -9  -6   0    5.70    0.47
 -10  -6   0    0.07    0.16
 -11  -6   0    3.21    0.40
 -12  -6   0   -0.11    0.18
 -13  -6   0    0.21    0.24
  -8   7   0    0.36    0.33
  -7   7   0    0.29    0.29
  -6   7   0    3.79    0.56
  -5   7   0    3.63    0.53
  -4   7   0    0.59    0.26
   3  -7   0    2.71    0.32
  -3   7   0    3.65    0.46
   2  -7   0   11.93    0.77
  -2   7   0   12.59    0.88
   1  -7   0    1.59    0.22
  -1   7   0    1.49    0.28
   0  -7   0    0.27    0.12
   0   7   0    0.41    0.18
  -1  -7   0    2.81    0.27
   1   7   0    2.16    0.29
  -2  -7   0    0.10    0.05
  -2  -7   0    0.04    0.08
   2   7   0    0.04    0.10
  -3  -7   0    3.01    0.21
  -3  -7   0    2.84    0.29
   3   7   0    2.56    0.26
  -4  -7   0   10.64    0.56
  -4  -7   0   12.87    0.73
   4   7   0    9.78    0.64
  -5  -7   0    0.96    0.18
  -5  -7   0    0.87    0.16
  -6  -7   0    3.65    0.35
  -6  -7   0    3.65    0.32
  -7  -7   0    0.16    0.13
  -8  -7   0    0.44    0.18
  -9  -7   0    0.12    0.16
 -10  -7   0    0.16    0.17
 -11  -7   0    0.18    0.20
 -12  -7   0    0.13    0.21
 -13  -7   0   -0.01    0.21
  -7   8   0    0.56    0.36
  -6   8   0    0.04    0.24
  -5   8   0    0.25    0.26
  -4   8   0    0.77    0.31
   3  -8   0    2.06    0.30
  -3   8   0    2.26    0.41
   2  -8   0    0.88    0.21
  -2   8   0    0.59    0.26
   1  -8   0    0.13    0.14
  -1   8   0   -0.03    0.15
   0  -8   0    0.21    0.13
   0   8   0   -0.03    0.13
  -1  -8   0    7.35    0.54
   1   8   0    7.17    0.57
  -2  -8   0    0.11    0.11
   2   8   0    0.35    0.15
  -3  -8   0    0.04    0.10
   3   8   0    0.10    0.11
  -4  -8   0    5.37    0.33
  -4  -8   0    5.53    0.44
   4   8   0    4.35    0.37
  -5  -8   0    2.52    0.26
  -5  -8   0    2.74    0.32
  -6  -8   0    0.12    0.12
  -6  -8   0    0.06    0.11
  -7  -8   0    0.34    0.16
  -7  -8   0    0.06    0.13
  -8  -8   0   -0.10    0.12
  -8  -8   0    0.04    0.14
  -9  -8   0    1.47    0.27
 -10  -8   0    0.03    0.16
 -11  -8   0    1.46    0.31
 -12  -8   0    2.03    0.37
 -13  -8   0   -0.07    0.22
  -6   9   0    0.03    0.27
  -5   9   0    4.14    0.62
  -4   9   0    3.21    0.53
   3  -9   0    2.43    0.35
  -3   9   0    4.07    0.55
   2  -9   0    2.66    0.34
  -2   9   0    3.33    0.49
   1  -9   0    4.85    0.45
  -1   9   0    5.58    0.55
   0  -9   0    0.42    0.16
   0   9   0    0.69    0.23
  -1  -9   0    8.97    0.63
   1   9   0    8.32    0.66
  -2  -9   0    8.82    0.63
   2   9   0    8.91    0.66
  -3  -9   0    2.76    0.32
   3   9   0    3.07    0.32
  -4  -9   0   -0.01    0.10
   4   9   0    0.09    0.10
  -5  -9   0    2.67    0.33
  -6  -9   0    5.69    0.40
  -6  -9   0    5.04    0.47
  -7  -9   0    1.28    0.25
  -7  -9   0    0.60    0.19
  -8  -9   0   11.21    0.70
  -8  -9   0   12.04    0.83
  -9  -9   0    3.40    0.41
  -9  -9   0    3.18    0.37
 -10  -9   0    0.43    0.22
 -10  -9   0    0.49    0.23
 -11  -9   0    0.09    0.20
 -11  -9   0    0.40    0.24
 -12  -9   0   -0.04    0.19
 -12  -9   0    0.10    0.22
 -13  -9   0    0.17    0.25
  -5  10   0    0.12    0.27
  -4  10   0    0.21    0.27
  -3  10   0    0.55    0.30
   2 -10   0    1.10    0.26
  -2  10   0    1.44    0.37
   1 -10   0    1.95    0.32
  -1  10   0    2.01    0.40
   0 -10   0    0.69    0.22
   0  10   0    1.07    0.30
  -1 -10   0    3.02    0.36
   1  10   0    2.23    0.38
  -2 -10   0    0.54    0.19
   2  10   0    0.42    0.20
  -3 -10   0    0.45    0.18
   3  10   0    0.49    0.19
  -4 -10   0   -0.12    0.11
  -5 -10   0    2.18    0.31
  -6 -10   0    3.77    0.41
  -7 -10   0    1.43    0.28
  -8 -10   0    1.91    0.32
  -8 -10   0    2.03    0.29
  -9 -10   0    2.72    0.39
  -9 -10   0    3.17    0.36
 -10 -10   0    0.56    0.24
 -10 -10   0    0.79    0.26
 -11 -10   0    0.62    0.26
 -11 -10   0    0.29    0.22
 -12 -10   0    1.49    0.35
 -12 -10   0    1.00    0.30
 -13 -10   0    0.42    0.27
 -13 -10   0    0.39    0.27
  -4  11   0   -0.17    0.25
  -3  11   0   -0.04    0.23
   2 -11   0    0.76    0.27
  -2  11   0    1.02    0.36
   1 -11   0    1.33    0.29
  -1  11   0    1.73    0.40
   0 -11   0    2.51    0.36
   0  11   0    2.52    0.44
  -1 -11   0    1.64    0.30
   1  11   0    2.12    0.38
  -2 -11   0    4.94    0.48
   2  11   0    4.82    0.50
  -3 -11   0    1.61    0.29
   3  11   0    1.15    0.28
  -4 -11   0    1.47    0.28
  -5 -11   0    8.34    0.67
  -6 -11   0    4.53    0.47
  -7 -11   0    0.74    0.23
  -8 -11   0    0.32    0.20
  -9 -11   0    2.58    0.39
 -10 -11   0    0.84    0.26
 -10 -11   0    0.97    0.29
 -11 -11   0    0.30    0.23
 -11 -11   0    0.36    0.24
 -12 -11   0    0.52    0.27
 -12 -11   0    0.61    0.28
 -13 -11   0    0.40    0.28
  -3  12   0    0.98    0.40
   2 -12   0    0.84    0.30
  -2  12   0    0.54    0.32
   1 -12   0   -0.10    0.19
  -1  12   0   -0.10    0.21
   0 -12   0    2.42    0.37
   0  12   0    1.70    0.41
  -1 -12   0    1.48    0.31
   1  12   0    1.54    0.37
  -2 -12   0    0.82    0.25
   2  12   0    0.41    0.24
  -3 -12   0    0.61    0.24
  -4 -12   0    0.52    0.21
  -5 -12   0    0.98    0.26
  -6 -12   0    0.23    0.19
  -7 -12   0    0.01    0.17
  -8 -12   0    0.04    0.17
  -9 -12   0    0.85    0.28
 -10 -12   0    0.31    0.24
 -11 -12   0   -0.10    0.20
 -12 -12   0    0.00    0.23
 -12 -12   0    0.03    0.23
   2 -13   0   -0.05    0.25
   1 -13   0    0.39    0.27
  -1  13   0    0.54    0.33
   0 -13   0   -0.06    0.21
   0  13   0    0.07    0.26
  -1 -13   0    0.35    0.24
   1  13   0   -0.15    0.21
  -2 -13   0    3.14    0.44
  -3 -13   0    1.92    0.36
  -4 -13   0    0.43    0.23
  -5 -13   0    0.39    0.23
  -6 -13   0    1.21    0.31
  -7 -13   0    0.09    0.19
  -8 -13   0    0.25    0.23
  -9 -13   0    0.66    0.27
 -10 -13   0    0.22    0.22
 -11 -13   0    0.11    0.23
   0 -14   0   -0.17    0.23
   0  14   0    0.27    0.31
  -1 -14   0    0.34    0.27
   1  14   0    0.64    0.33
  -2 -14   0    0.60    0.28
  -3 -14   0    0.13    0.23
  -4 -14   0    0.50    0.26
  -5 -14   0    1.39    0.34
  -6 -14   0    0.19    0.24
  -7 -14   0    0.05    0.22
  -8 -14   0    0.03    0.21
  -9 -14   0    0.12    0.25
 -10 -14   0    0.07    0.22
  -2 -15   0   -0.19    0.23
  -3 -15   0    0.79    0.32
  -4 -15   0    0.43    0.28
  -5 -15   0   -0.10    0.22
  -6 -15   0   -0.01    0.22
  -7 -15   0   -0.10    0.22
  -8 -15   0    0.08    0.24
  -8 -15   1    0.24    0.27
  -7 -15   1    0.17    0.25
  -6 -15   1    0.25    0.27
  -5 -15   1    0.52    0.30
  -4 -15   1    1.06    0.35
  -3 -15   1    0.88    0.34
 -10 -14   1    0.45    0.27
  -9 -14   1    0.59    0.29
  -8 -14   1    0.37    0.26
  -7 -14   1    0.14    0.22
  -6 -14   1    0.72    0.28
  -5 -14   1    1.35    0.33
  -4 -14   1    0.87    0.30
  -3 -14   1    0.24    0.24
  -2 -14   1    0.66    0.29
  -1 -14   1   -0.07    0.22
   0  14  -1   -0.29    0.25
   0 -14   1   -0.01    0.26
 -11 -13   1   -0.11    0.20
 -10 -13   1   -0.02    0.19
  -9 -13   1    0.19    0.22
  -8 -13   1   -0.13    0.17
  -7 -13   1    0.02    0.20
  -6 -13   1   -0.01    0.18
  -5 -13   1    0.35    0.22
  -4 -13   1    0.19    0.21
  -3 -13   1    0.24    0.22
  -2 -13   1   -0.14    0.19
   1  13  -1    1.87    0.42
  -1 -13   1    1.66    0.35
   0  13  -1    1.07    0.37
   0 -13   1    0.94    0.31
  -1  13  -1    0.18    0.29
   1 -13   1    0.12    0.25
   2 -13   1    0.65    0.32
 -12 -12   1    0.10    0.25
 -11 -12   1    0.59    0.28
 -10 -12   1    0.14    0.21
  -9 -12   1   -0.16    0.16
  -8 -12   1    1.24    0.30
  -7 -12   1    0.09    0.17
  -6 -12   1    0.77    0.26
  -5 -12   1    4.55    0.49
  -4 -12   1    1.75    0.32
  -3 -12   1    2.19    0.36
   2  12  -1    2.86    0.44
  -2 -12   1    2.53    0.39
   1  12  -1    5.01    0.55
  -1 -12   1    3.96    0.48
   0  12  -1    0.35    0.28
   0 -12   1   -0.02    0.19
  -1  12  -1    0.02    0.24
   1 -12   1    0.04    0.22
  -2  12  -1    1.97    0.46
   2 -12   1    1.23    0.34
 -12 -11   1    0.48    0.27
 -12 -11   1    0.81    0.31
 -11 -11   1    1.27    0.32
 -11 -11   1    0.93    0.28
 -10 -11   1    1.03    0.29
 -10 -11   1    0.80    0.25
  -9 -11   1    0.41    0.23
  -8 -11   1    0.74    0.24
  -7 -11   1   -0.04    0.15
  -6 -11   1    0.00    0.15
  -5 -11   1    0.46    0.21
  -4 -11   1   -0.01    0.14
   3  11  -1    2.47    0.38
  -3 -11   1    3.39    0.40
   2  11  -1    0.09    0.18
  -2 -11   1    0.05    0.16
   1  11  -1    0.06    0.19
  -1 -11   1    0.21    0.19
   0  11  -1    1.77    0.39
   0 -11   1    2.05    0.34
  -1  11  -1    1.59    0.39
   1 -11   1    0.81    0.26
  -2  11  -1    0.25    0.28
   2 -11   1    0.31    0.24
  -3  11  -1    1.75    0.44
  -4  11  -1    1.18    0.41
 -13 -10   1    0.10    0.24
 -12 -10   1    0.16    0.23
 -12 -10   1    0.27    0.24
 -11 -10   1    0.89    0.28
 -11 -10   1    0.96    0.29
 -10 -10   1    1.51    0.31
 -10 -10   1    1.69    0.33
  -9 -10   1    1.91    0.33
  -9 -10   1    1.14    0.26
  -8 -10   1    1.17    0.27
  -8 -10   1    1.50    0.26
  -7 -10   1    1.52    0.29
  -6 -10   1   -0.10    0.12
  -5 -10   1   -0.02    0.12
  -4 -10   1    1.55    0.27
   3  10  -1    0.08    0.14
  -3 -10   1    0.01    0.13
   2  10  -1    0.32    0.19
  -2 -10   1    0.28    0.17
   1  10  -1   10.01    0.81
  -1 -10   1   12.09    0.79
   0  10  -1    2.82    0.43
   0 -10   1    2.97    0.37
  -1  10  -1    0.07    0.23
   1 -10   1    0.18    0.18
  -2  10  -1    0.00    0.21
   2 -10   1   -0.16    0.16
  -3  10  -1    1.51    0.40
  -4  10  -1    0.08    0.27
  -5  10  -1    0.03    0.28
 -13  -9   1    0.36    0.26
 -12  -9   1    0.63    0.26
 -12  -9   1    0.11    0.22
 -11  -9   1    1.84    0.33
 -11  -9   1    1.88    0.35
 -10  -9   1    0.67    0.23
 -10  -9   1    0.73    0.24
  -9  -9   1    2.48    0.35
  -9  -9   1    2.17    0.32
  -8  -9   1   16.21    1.03
  -8  -9   1   15.43    0.88
  -7  -9   1    7.59    0.51
  -7  -9   1    7.31    0.59
  -6  -9   1    0.57    0.16
  -6  -9   1    0.32    0.16
  -5  -9   1   -0.02    0.12
   4   9  -1   -0.09    0.09
  -4  -9   1   -0.02    0.10
   3   9  -1    3.06    0.34
  -3  -9   1    3.97    0.38
   2   9  -1    0.15    0.16
  -2  -9   1    0.08    0.12
   1   9  -1   -0.03    0.14
  -1  -9   1    0.11    0.14
   0   9  -1    0.15    0.18
   0  -9   1    0.02    0.13
  -1   9  -1    1.12    0.31
   1  -9   1    1.69    0.28
  -2   9  -1    1.33    0.35
   2  -9   1    1.73    0.29
  -3   9  -1    0.20    0.23
  -4   9  -1    0.21    0.26
  -5   9  -1    0.41    0.32
  -6   9  -1    0.71    0.35
 -13  -8   1   -0.23    0.20
 -12  -8   1    0.01    0.21
 -11  -8   1    2.39    0.37
 -10  -8   1    1.80    0.31
 -10  -8   1    2.20    0.34
  -9  -8   1    5.39    0.50
  -9  -8   1    5.31    0.47
  -8  -8   1    3.67    0.39
  -8  -8   1    3.72    0.37
  -7  -8   1    1.67    0.26
  -7  -8   1    1.89    0.25
  -6  -8   1    0.52    0.17
  -6  -8   1    0.73    0.16
  -5  -8   1    0.45    0.13
  -5  -8   1    0.30    0.14
   4   8  -1   18.84    1.15
  -4  -8   1   21.91    1.20
  -4  -8   1   20.60    0.94
   3   8  -1    7.32    0.55
  -3  -8   1    8.69    0.58
   2   8  -1    1.37    0.24
  -2  -8   1    1.58    0.23
   1   8  -1   14.07    0.94
  -1  -8   1   14.85    0.90
   0   8  -1    6.89    0.57
   0  -8   1    6.60    0.51
  -1   8  -1    5.19    0.51
   1  -8   1    4.88    0.43
  -2   8  -1   10.54    0.82
   2  -8   1   10.02    0.70
  -3   8  -1    9.65    0.80
   3  -8   1    8.99    0.66
  -4   8  -1   10.03    0.86
  -5   8  -1    1.73    0.43
  -6   8  -1    0.44    0.32
  -7   8  -1    0.11    0.28
 -13  -7   1    0.05    0.22
 -12  -7   1   -0.26    0.18
 -11  -7   1    1.31    0.30
 -10  -7   1    0.38    0.21
  -9  -7   1    0.26    0.18
  -8  -7   1    2.69    0.31
  -8  -7   1    2.75    0.33
  -7  -7   1   14.31    0.78
  -7  -7   1   13.70    0.88
  -6  -7   1    0.03    0.10
  -6  -7   1   -0.04    0.10
  -5  -7   1    0.54    0.15
  -5  -7   1    0.56    0.14
   4   7  -1    4.78    0.33
  -4  -7   1    3.99    0.29
  -4  -7   1    3.75    0.36
   3   7  -1   10.00    0.59
  -3  -7   1    8.27    0.59
  -3  -7   1    8.40    0.44
   2   7  -1   -0.05    0.09
  -2  -7   1   -0.12    0.06
   1   7  -1    0.61    0.17
  -1  -7   1    0.77    0.16
   0   7  -1   14.24    0.86
   0  -7   1   10.91    0.75
  -1   7  -1   -0.10    0.13
   1  -7   1    0.10    0.11
  -2   7  -1    0.00    0.16
   2  -7   1    0.30    0.15
  -3   7  -1    1.91    0.37
  -4   7  -1    1.19    0.32
  -5   7  -1    0.06    0.21
  -6   7  -1    1.16    0.37
  -7   7  -1    0.19    0.27
  -8   7  -1    0.11    0.28
 -13  -6   1    0.08    0.22
 -12  -6   1    0.02    0.20
 -11  -6   1    0.65    0.24
 -10  -6   1    0.05    0.17
  -9  -6   1    2.07    0.31
  -8  -6   1    1.26    0.24
  -7  -6   1    4.75    0.38
  -6  -6   1    3.38    0.29
  -6  -6   1    2.99    0.31
   5   6  -1    0.91    0.10
  -5  -6   1    0.95    0.15
  -5  -6   1    0.99    0.17
   4   6  -1    0.09    0.07
  -4  -6   1    0.01    0.07
  -4  -6   1   -0.03    0.07
   3   6  -1   32.69    1.81
  -3  -6   1   35.04    1.48
  -3  -6   1   34.43    1.80
   2   6  -1    4.32    0.36
  -2  -6   1    4.94    0.37
  -2  -6   1    5.02    0.25
   1   6  -1    3.45    0.32
  -1  -6   1    3.65    0.30
   0   6  -1   15.17    0.95
   0  -6   1   15.48    0.89
  -1   6  -1   16.40    1.08
   1  -6   1   18.28    1.00
  -2   6  -1    2.61    0.35
   2  -6   1    2.49    0.28
  -3   6  -1   26.30    1.59
  -4   6  -1    4.83    0.51
  -5   6  -1    1.26    0.34
  -6   6  -1    1.49    0.37
  -7   6  -1    0.71    0.32
  -8   6  -1    0.00    0.26
  -9   6  -1    0.09    0.31
 -13  -5   1    0.37    0.27
 -12  -5   1    0.04    0.20
 -11  -5   1    1.65    0.32
 -10  -5   1   14.76    0.89
  -9  -5   1    7.31    0.54
  -8  -5   1    2.87    0.32
  -7  -5   1   34.32    1.60
  -6  -5   1    9.52    0.55
  -5  -5   1   17.06    0.84
   4   5  -1   25.64    1.24
  -4  -5   1   22.89    1.08
  -4  -5   1   22.36    1.28
   3   5  -1   87.46    4.39
  -3  -5   1   85.60    3.61
  -3  -5   1   86.17    4.33
   2   5  -1    3.30    0.26
  -2  -5   1    3.14    0.19
  -2  -5   1    3.31    0.27
   1   5  -1   16.79    0.99
  -1  -5   1   18.05    0.97
   0   5  -1    3.93    0.37
   0  -5   1    5.91    0.37
  -1   5  -1    1.19    0.21
   1  -5   1    1.19    0.17
  -2   5  -1    2.77    0.33
   2  -5   1    3.79    0.30
  -3   5  -1    0.82    0.22
  -4   5  -1    3.46    0.44
  -5   5  -1    1.27    0.31
  -6   5  -1    0.47    0.25
  -7   5  -1    0.20    0.24
  -8   5  -1    2.14    0.44
  -9   5  -1    0.19    0.29
 -10   5  -1    0.03    0.31
 -13  -4   1    0.87    0.30
 -12  -4   1    0.14    0.22
 -11  -4   1    0.10    0.20
 -10  -4   1    0.03    0.17
  -9  -4   1   -0.08    0.14
  -8  -4   1    1.05    0.21
  -7  -4   1    0.44    0.17
  -6  -4   1    1.17    0.18
  -5  -4   1    0.01    0.08
  -4  -4   1   15.78    0.76
   3   4  -1   23.35    1.23
  -3  -4   1   23.93    1.05
  -3  -4   1   23.46    1.25
   2   4  -1  131.67    6.67
  -2  -4   1  131.59    5.45
  -2  -4   1  132.79    6.51
   1   4  -1    0.39    0.10
  -1  -4   1    0.20    0.07
   0   4  -1   87.61    4.62
   0  -4   1   92.62    4.48
  -1   4  -1    6.47    0.47
   1  -4   1    6.57    0.42
  -2   4  -1    0.09    0.11
   2  -4   1    0.02    0.07
  -3   4  -1   14.31    0.93
  -3   4  -1   14.71    0.66
  -4   4  -1   18.78    0.84
  -4   4  -1   17.28    1.13
  -5   4  -1    5.43    0.51
  -6   4  -1    0.70    0.26
  -7   4  -1    6.39    0.62
  -8   4  -1    1.85    0.39
  -9   4  -1    0.07    0.25
 -10   4  -1    0.29    0.31
 -13  -3   1    0.40    0.27
 -12  -3   1    1.33    0.32
 -11  -3   1    0.21    0.20
 -10  -3   1    6.46    0.53
  -9  -3   1    5.18    0.45
  -8  -3   1    0.51    0.17
  -7  -3   1   44.62    2.02
  -6  -3   1   92.20    3.92
  -6  -3   1   91.38    4.63
  -5  -3   1   12.72    0.66
  -5  -3   1   12.70    0.67
  -4  -3   1    3.46    0.25
   3   3  -1    2.07    0.13
  -3  -3   1    1.92    0.16
   2   3  -1    0.06    0.05
  -2  -3   1    0.02    0.05
  -2  -3   1    0.06    0.05
   1   3  -1   23.94    1.27
   0   3  -1   64.85    3.30
   0  -3   1   63.44    3.19
  -1   3  -1   38.72    1.84
   1  -3   1   30.16    1.74
  -2   3  -1    2.62    0.27
   2  -3   1    3.22    0.24
  -3   3  -1    7.97    0.40
  -3   3  -1    7.63    0.56
  -4   3  -1    5.69    0.45
  -4   3  -1    4.60    0.30
  -5   3  -1    0.60    0.14
  -5   3  -1    1.68    0.29
  -6   3  -1    1.62    0.21
  -6   3  -1    1.92    0.34
  -7   3  -1    2.17    0.37
  -7   3  -1    2.06    0.25
  -8   3  -1    0.47    0.26
  -9   3  -1    0.77    0.31
 -13  -2   1    1.37    0.34
 -12  -2   1    1.42    0.33
 -11  -2   1    0.95    0.27
 -10  -2   1    0.38    0.20
  -9  -2   1    0.46    0.20
  -8  -2   1    0.34    0.17
  -7  -2   1    7.06    0.47
  -7  -2   1    7.08    0.47
  -6  -2   1   10.87    0.63
  -6  -2   1   10.72    0.60
  -5  -2   1    0.07    0.06
  -5  -2   1    0.04    0.07
  -4  -2   1   38.27    1.61
  -4  -2   1   35.20    1.87
   3   2  -1    0.30    0.04
  -3  -2   1    0.49    0.08
   2   2  -1   19.02    0.97
  -2  -2   1   18.97    0.83
   1   2  -1   17.39    0.88
  -1  -2   1   16.08    0.86
   0   2  -1   79.19    3.91
   0  -2   1   74.49    3.79
  -1   2  -1    0.08    0.06
   1  -2   1    0.21    0.06
  -2   2  -1    7.68    0.48
  -2   2  -1    7.17    0.35
  -3   2  -1    8.37    0.43
  -3   2  -1    8.71    0.57
  -4   2  -1   21.58    1.23
  -4   2  -1   20.53    0.96
  -5   2  -1   70.49    3.68
  -5   2  -1   68.57    2.97
  -6   2  -1   13.79    0.93
  -6   2  -1   14.33    0.74
  -7   2  -1    4.53    0.37
  -7   2  -1    4.69    0.47
  -8   2  -1    6.51    0.59
  -8   2  -1    6.41    0.47
  -9   2  -1    0.39    0.25
  -9   2  -1    0.93    0.23
 -13  -1   1    0.05    0.24
 -12  -1   1    0.10    0.21
 -11  -1   1    0.51    0.24
 -10  -1   1    0.70    0.24
  -9  -1   1    0.17    0.16
  -8  -1   1    0.27    0.16
  -7  -1   1    2.34    0.26
  -7  -1   1    2.55    0.27
  -6  -1   1   21.45    1.18
  -6  -1   1   20.45    1.02
  -5  -1   1   23.14    1.03
  -5  -1   1   20.34    1.17
  -4  -1   1    7.46    0.44
  -4  -1   1    7.19    0.40
  -3  -1   1    0.96    0.11
  -3  -1   1    0.70    0.09
  -2  -1   1  102.97    4.29
  -2  -1   1  104.45    5.22
   1   1  -1  125.17    6.33
   0   1  -1   46.42    2.36
  -1   1  -1  176.38    8.87
  -2   1  -1   14.05    0.81
  -2   1  -1   14.90    0.65
  -3   1  -1    0.28    0.07
  -3   1  -1    0.32    0.10
  -4   1  -1   45.91    1.87
  -4   1  -1   40.32    2.29
  -5   1  -1    2.08    0.25
  -5   1  -1    1.69    0.19
  -6   1  -1    0.52    0.15
  -6   1  -1    0.14    0.15
  -7   1  -1   15.08    0.79
  -7   1  -1   14.43    0.96
  -8   1  -1    2.72    0.31
  -8   1  -1    2.32    0.36
  -9   1  -1    0.77    0.22
 -10   1  -1   -0.09    0.17
 -11   1  -1    0.01    0.19
 -12   0   1    0.62    0.26
 -11   0   1    0.95    0.26
 -10   0   1    4.50    0.43
  -9   0   1    1.35    0.25
  -8   0   1    2.80    0.32
  -8   0   1    2.95    0.34
  -7   0   1    1.55    0.26
  -7   0   1    2.02    0.25
  -6   0   1    4.45    0.37
  -6   0   1    4.20    0.33
  -5   0   1   48.63    2.13
  -5   0   1   48.92    2.57
  -4   0   1    3.92    0.26
  -4   0   1    3.50    0.28
  -3   0   1    0.50    0.09
  -3   0   1    0.44    0.10
  -2   0   1   11.35    0.54
  -2   0   1   12.23    0.64
  -1   0   1    1.85    0.12
   0   0  -1   -0.01    0.00
  -1   0  -1    0.26    0.04
  -2   0  -1   15.27    0.85
  -2   0  -1   16.48    0.71
  -3   0  -1    5.29    0.34
  -3   0  -1    5.09    0.29
  -4   0  -1   17.10    0.81
  -4   0  -1   17.10    0.97
  -5   0  -1    0.83    0.14
  -5   0  -1    1.09    0.18
  -6   0  -1    0.51    0.16
  -6   0  -1    0.68    0.15
  -7   0  -1    5.34    0.39
  -7   0  -1    4.48    0.42
  -8   0  -1    4.01    0.41
  -8   0  -1    4.25    0.37
  -9   0  -1    3.85    0.38
 -10   0  -1    2.13    0.32
 -11   0  -1    1.97    0.33
 -12   0  -1    0.75    0.28
 -11   1   1    0.05    0.18
 -10   1   1    0.97    0.25
  -9   1   1    5.32    0.44
  -8   1   1    9.24    0.71
  -8   1   1   10.10    0.61
  -7   1   1    0.66    0.22
  -7   1   1    0.85    0.19
  -6   1   1    5.39    0.37
  -6   1   1    5.29    0.45
  -5   1   1    0.15    0.10
  -5   1   1    0.17    0.12
  -3   1   1   66.62    3.39
  -3   1   1   64.68    2.76
  -2   1   1  292.59   11.91
  -2   1   1  287.69   14.57
  -1   1   1   29.69    1.54
   0   1   1  236.25   11.91
  -1  -1  -1  114.53    5.83
  -2  -1  -1    7.79    0.41
  -2  -1  -1    7.48    0.37
  -3  -1  -1   62.42    3.15
  -3  -1  -1   61.52    2.62
  -4  -1  -1   28.42    1.21
  -4  -1  -1   25.20    1.41
  -5  -1  -1    0.07    0.09
  -5  -1  -1    0.19    0.09
  -6  -1  -1    4.71    0.35
  -6  -1  -1    5.01    0.38
  -7  -1  -1    1.56    0.22
  -7  -1  -1    1.15    0.21
  -8  -1  -1    3.51    0.35
  -8  -1  -1    3.59    0.36
  -9  -1  -1    0.98    0.23
 -10  -1  -1    1.04    0.27
 -11  -1  -1    0.59    0.25
 -12  -1  -1    0.67    0.26
 -13  -1  -1    0.03    0.23
  -9   2   1    3.87    0.47
  -9   2   1    4.29    0.39
  -8   2   1    7.66    0.50
  -8   2   1    6.64    0.61
  -7   2   1    2.27    0.35
  -7   2   1    2.75    0.28
  -6   2   1   11.82    0.62
  -6   2   1   10.93    0.78
  -5   2   1    1.47    0.25
  -5   2   1    1.16    0.16
  -4   2   1   16.95    0.75
  -4   2   1   14.28    0.94
  -3   2   1   35.70    1.47
  -3   2   1   32.17    1.84
  -2   2   1   26.45    1.14
  -2   2   1   26.90    1.45
  -1   2   1   27.08    1.44
   0   2   1    4.57    0.28
   1   2   1   31.44    1.61
  -2  -2  -1   73.77    3.07
  -3  -2  -1   38.96    1.68
  -4  -2  -1    1.59    0.17
  -4  -2  -1    2.20    0.15
  -5  -2  -1    1.41    0.17
  -5  -2  -1    1.02    0.13
  -6  -2  -1   17.24    0.87
  -6  -2  -1   17.17    0.96
  -7  -2  -1    0.95    0.18
  -7  -2  -1    0.62    0.15
  -8  -2  -1    1.55    0.25
  -9  -2  -1    1.78    0.28
 -10  -2  -1    0.23    0.19
 -11  -2  -1    1.91    0.33
 -12  -2  -1    3.74    0.46
 -13  -2  -1    0.48    0.27
  -9   3   1   -0.09    0.21
  -8   3   1   -0.12    0.13
  -8   3   1    0.04    0.19
  -7   3   1    0.37    0.21
  -7   3   1    0.26    0.14
  -6   3   1   -0.02    0.11
  -6   3   1    0.01    0.16
  -5   3   1    7.28    0.57
  -5   3   1    7.12    0.41
  -4   3   1    0.04    0.07
  -4   3   1   -0.02    0.11
  -3   3   1   23.46    1.35
  -3   3   1   23.48    1.03
   2  -3  -1   13.26    0.71
  -2   3   1   13.02    0.58
  -2   3   1   12.68    0.79
  -1   3   1    0.27    0.10
   0  -3  -1  188.59    9.55
   0   3   1  201.81    9.84
  -1  -3  -1  188.69    9.20
   1   3   1  187.27    9.45
  -2  -3  -1 1000.00   40.83
   2   3   1  990.16   49.94
  -3  -3  -1  110.97    4.62
  -4  -3  -1    0.30    0.08
  -5  -3  -1   21.80    1.00
  -5  -3  -1   20.47    1.09
  -6  -3  -1   22.39    1.14
  -6  -3  -1   20.15    1.04
  -7  -3  -1    3.26    0.31
  -8  -3  -1   11.68    0.70
  -9  -3  -1    4.66    0.42
 -10  -3  -1    0.98    0.26
 -11  -3  -1    2.72    0.38
 -12  -3  -1    1.51    0.33
 -13  -3  -1    0.16    0.25
  -9   4   1    1.44    0.39
  -8   4   1    2.27    0.43
  -7   4   1    3.77    0.50
  -6   4   1   13.60    0.96
  -5   4   1    3.38    0.25
  -5   4   1    3.19    0.41
  -4   4   1   15.05    0.70
  -4   4   1   14.35    0.96
  -3   4   1    0.52    0.09
  -3   4   1    0.60    0.18
   2  -4  -1    7.24    0.48
  -2   4   1    8.98    0.58
  -2   4   1    7.93    0.37
   1  -4  -1    7.00    0.42
  -1   4   1    6.61    0.48
   0  -4  -1    3.63    0.27
   0   4   1    4.29    0.32
  -1  -4  -1   17.86    0.96
   1   4   1   18.15    0.99
  -2  -4  -1  362.10   14.44
  -2  -4  -1  352.56   17.19
   2   4   1  340.63   17.63
  -3  -4  -1    0.49    0.10
   3   4   1    0.87    0.08
  -4  -4  -1    3.44    0.25
  -5  -4  -1    2.17    0.22
  -6  -4  -1    3.53    0.29
  -7  -4  -1    0.56    0.16
  -8  -4  -1    0.31    0.16
  -9  -4  -1   -0.10    0.13
 -10  -4  -1    0.04    0.16
 -11  -4  -1   -0.10    0.17
 -12  -4  -1    0.85    0.28
 -13  -4  -1    0.23    0.24
 -10   5   1    0.66    0.38
  -9   5   1    0.16    0.28
  -8   5   1    0.36    0.29
  -7   5   1    0.41    0.26
  -6   5   1    0.68    0.27
  -5   5   1    0.64    0.25
  -4   5   1    0.26    0.18
   3  -5  -1   10.83    0.63
  -3   5   1    9.04    0.72
  -3   5   1   10.41    0.48
   2  -5  -1   38.55    2.05
  -2   5   1   41.17    2.21
   1  -5  -1   20.18    1.07
  -1   5   1   19.00    1.15
   0  -5  -1   13.92    0.80
   0   5   1   14.55    0.86
  -1  -5  -1    2.51    0.23
   1   5   1    2.99    0.26
  -2  -5  -1   19.76    0.87
  -2  -5  -1   19.30    1.07
   2   5   1   19.71    1.08
  -3  -5  -1  141.23    5.77
  -3  -5  -1  134.59    6.87
   3   5   1  140.80    7.00
  -4  -5  -1    7.43    0.42
  -5  -5  -1   14.01    0.71
  -6  -5  -1   26.85    1.27
  -7  -5  -1    1.74    0.23
  -8  -5  -1    2.05    0.27
  -9  -5  -1    1.90    0.28
 -10  -5  -1    2.58    0.34
 -11  -5  -1    0.37    0.22
 -12  -5  -1    2.48    0.38
 -13  -5  -1    0.25    0.25
  -9   6   1    0.06    0.30
  -8   6   1    0.53    0.32
  -7   6   1    0.89    0.35
  -6   6   1   -0.09    0.19
  -5   6   1   11.87    0.91
  -4   6   1    7.46    0.65
   3  -6  -1    1.48    0.21
  -3   6   1    1.52    0.30
   2  -6  -1    9.50    0.61
  -2   6   1    9.60    0.71
   1  -6  -1    0.52    0.13
  -1   6   1    0.93    0.21
   0  -6  -1    4.27    0.31
   0   6   1    2.93    0.32
  -1  -6  -1   19.65    1.03
   1   6   1   17.09    1.07
  -2  -6  -1    0.56    0.12
  -2  -6  -1    0.69    0.09
   2   6   1    0.74    0.15
  -3  -6  -1   70.23    3.54
  -3  -6  -1   70.87    2.94
   3   6   1   68.31    3.58
  -4  -6  -1   34.94    1.54
  -4  -6  -1   35.71    1.85
   4   6   1   33.67    1.79
  -5  -6  -1   -0.02    0.08
  -6  -6  -1    0.33    0.12
  -7  -6  -1    0.07    0.13
  -8  -6  -1   -0.13    0.12
  -9  -6  -1    6.65    0.52
 -10  -6  -1    1.40    0.28
 -11  -6  -1    0.40    0.22
 -12  -6  -1    0.12    0.22
 -13  -6  -1    0.23    0.23
  -8   7   1   -0.27    0.25
  -7   7   1    0.13    0.27
  -6   7   1    4.50    0.61
  -5   7   1    2.30    0.43
  -4   7   1    0.22    0.21
   3  -7  -1    0.93    0.20
  -3   7   1    0.87    0.27
   2  -7  -1    0.90    0.19
  -2   7   1    0.89    0.25
   1  -7  -1    8.87    0.61
  -1   7   1   10.34    0.72
   0  -7  -1    5.46    0.40
   0   7   1    4.44    0.43
  -1  -7  -1    0.05    0.08
   1   7   1    0.10    0.11
  -2  -7  -1    5.32    0.41
  -2  -7  -1    5.29    0.29
   2   7   1    6.25    0.44
  -3  -7  -1    6.48    0.49
  -3  -7  -1    6.93    0.37
   3   7   1    7.11    0.47
  -4  -7  -1    2.95    0.28
  -4  -7  -1    3.24    0.33
   4   7   1    3.89    0.28
  -5  -7  -1   18.33    0.92
  -5  -7  -1   19.67    1.11
  -6  -7  -1   12.34    0.68
  -7  -7  -1    0.15    0.13
  -8  -7  -1    1.70    0.26
  -9  -7  -1    8.59    0.60
 -10  -7  -1    0.58    0.22
 -11  -7  -1    0.29    0.21
 -12  -7  -1    0.53    0.25
 -13  -7  -1    1.18    0.33
  -7   8   1    0.73    0.36
  -6   8   1    0.98    0.36
  -5   8   1    2.16    0.44
  -4   8   1    3.53    0.52
   3  -8  -1    3.03    0.35
  -3   8   1    2.80    0.45
   2  -8  -1   11.15    0.74
  -2   8   1   11.35    0.86
   1  -8  -1    6.19    0.49
  -1   8   1    6.84    0.59
   0  -8  -1    3.42    0.34
   0   8   1    3.89    0.40
  -1  -8  -1    0.01    0.09
   1   8   1    0.16    0.15
  -2  -8  -1   18.03    1.04
   2   8   1   17.21    1.06
  -3  -8  -1   20.14    1.13
   3   8   1   18.45    1.11
  -4  -8  -1   11.83    0.60
  -4  -8  -1   11.74    0.77
   4   8   1   11.99    0.72
  -5  -8  -1   20.61    0.97
  -5  -8  -1   19.57    1.18
  -6  -8  -1    8.25    0.52
  -6  -8  -1    9.29    0.64
  -7  -8  -1    2.47    0.32
  -7  -8  -1    2.70    0.29
  -8  -8  -1    3.56    0.36
  -9  -8  -1    3.12    0.35
 -10  -8  -1    0.15    0.18
 -11  -8  -1   -0.09    0.16
 -12  -8  -1    0.19    0.23
 -13  -8  -1    0.22    0.25
  -6   9   1    0.41    0.32
  -5   9   1    2.27    0.48
  -4   9   1    0.34    0.27
   3  -9  -1   -0.02    0.16
  -3   9   1    0.22    0.23
   2  -9  -1    2.99    0.36
  -2   9   1    3.16    0.48
   1  -9  -1    2.32    0.31
  -1   9   1    2.18    0.39
   0  -9  -1    0.07    0.14
   0   9   1    0.04    0.15
  -1  -9  -1    0.18    0.13
   1   9   1   -0.01    0.14
  -2  -9  -1    1.77    0.26
   2   9   1    1.79    0.29
  -3  -9  -1    0.74    0.18
   3   9   1    0.75    0.19
  -4  -9  -1    0.27    0.14
   4   9   1    0.25    0.13
  -5  -9  -1    0.88    0.17
  -5  -9  -1    0.73    0.20
  -6  -9  -1    1.67    0.27
  -6  -9  -1    1.12    0.21
  -7  -9  -1    9.90    0.72
  -7  -9  -1    9.92    0.61
  -8  -9  -1    0.15    0.16
  -8  -9  -1    0.16    0.16
  -9  -9  -1    2.35    0.34
  -9  -9  -1    2.00    0.31
 -10  -9  -1    9.96    0.69
 -11  -9  -1    0.95    0.27
 -12  -9  -1    0.95    0.30
 -13  -9  -1    1.36    0.34
  -5  10   1    0.57    0.36
  -4  10   1    0.31    0.30
   3 -10  -1    0.18    0.20
  -3  10   1    0.77    0.32
   2 -10  -1   -0.01    0.17
  -2  10   1    0.07    0.21
   1 -10  -1    2.38    0.33
  -1  10   1    3.33    0.48
   0 -10  -1    4.22    0.43
   0  10   1    4.70    0.50
  -1 -10  -1   -0.02    0.13
   1  10   1    0.10    0.17
  -2 -10  -1    0.91    0.21
   2  10   1    0.80    0.23
  -3 -10  -1    0.34    0.16
   3  10   1    0.46    0.18
  -4 -10  -1   -0.13    0.10
  -5 -10  -1    0.68    0.21
  -6 -10  -1    3.60    0.41
  -7 -10  -1    5.03    0.41
  -7 -10  -1    5.33    0.50
  -8 -10  -1    5.37    0.44
  -8 -10  -1    4.80    0.49
  -9 -10  -1    1.20    0.26
  -9 -10  -1    1.04    0.27
 -10 -10  -1    1.35    0.30
 -10 -10  -1    0.93    0.26
 -11 -10  -1    0.25    0.22
 -11 -10  -1    0.00    0.20
 -12 -10  -1    0.36    0.25
 -12 -10  -1    0.14    0.23
 -13 -10  -1    0.25    0.27
 -13 -10  -1    0.35    0.27
  -4  11   1    0.51    0.34
  -3  11   1    0.32    0.29
   2 -11  -1    0.11    0.20
  -2  11   1    0.25    0.27
   1 -11  -1    2.09    0.34
  -1  11   1    2.49    0.45
   0 -11  -1    1.59    0.30
   0  11   1    1.33    0.34
  -1 -11  -1    0.63    0.22
   1  11   1    0.67    0.26
  -2 -11  -1    0.06    0.16
   2  11   1   -0.14    0.14
  -3 -11  -1    1.30    0.26
   3  11   1    1.56    0.29
  -4 -11  -1    0.07    0.14
  -5 -11  -1    0.45    0.20
  -6 -11  -1    0.51    0.21
  -7 -11  -1    0.64    0.23
  -8 -11  -1    0.11    0.17
  -9 -11  -1    0.04    0.19
  -9 -11  -1    0.21    0.18
 -10 -11  -1    0.85    0.26
 -10 -11  -1    0.58    0.24
 -11 -11  -1    2.14    0.39
 -11 -11  -1    1.09    0.31
 -12 -11  -1   -0.01    0.22
 -12 -11  -1    0.14    0.24
 -13 -11  -1   -0.14    0.23
 -13 -11  -1    0.13    0.26
  -3  12   1    0.18    0.30
   2 -12  -1   -0.08    0.21
  -2  12   1    0.11    0.27
   1 -12  -1    0.42    0.25
  -1  12   1    0.87    0.34
   0 -12  -1    0.94    0.27
   0  12   1    1.78    0.40
  -1 -12  -1    2.14    0.36
   1  12   1    2.67    0.45
  -2 -12  -1    0.39    0.22
   2  12   1    0.37    0.23
  -3 -12  -1    5.66    0.54
  -4 -12  -1    3.72    0.44
  -5 -12  -1    1.10    0.27
  -6 -12  -1    2.30    0.36
  -7 -12  -1    1.54    0.31
  -8 -12  -1    0.15    0.19
  -9 -12  -1    1.92    0.36
 -10 -12  -1    0.52    0.26
 -11 -12  -1    0.21    0.23
 -12 -12  -1    0.02    0.22
 -12 -12  -1    0.20    0.25
  -2  13   1   -0.23    0.25
   1 -13  -1    0.71    0.29
  -1  13   1    0.59    0.33
   0 -13  -1    0.13    0.22
   0  13   1    0.14    0.26
  -1 -13  -1    1.24    0.31
   1  13   1    1.28    0.37
  -2 -13  -1    0.70    0.26
  -3 -13  -1    0.25    0.21
  -4 -13  -1   -0.11    0.16
  -5 -13  -1    0.16    0.20
  -6 -13  -1   -0.01    0.17
  -7 -13  -1    0.01    0.18
  -8 -13  -1    0.07    0.19
  -9 -13  -1    0.32    0.24
 -10 -13  -1   -0.10    0.21
 -11 -13  -1    0.16    0.23
   0 -14  -1    0.32    0.27
   0  14   1    0.55    0.33
  -1 -14  -1   -0.02    0.23
   1  14   1    0.16    0.28
  -2 -14  -1    0.53    0.27
  -3 -14  -1    0.71    0.28
  -4 -14  -1    1.76    0.36
  -5 -14  -1    0.01    0.19
  -6 -14  -1    0.10    0.21
  -7 -14  -1    0.58    0.26
  -8 -14  -1    0.32    0.24
  -9 -14  -1   -0.06    0.19
 -10 -14  -1   -0.02    0.21
  -2 -15  -1    0.99    0.34
  -3 -15  -1    1.34    0.36
  -4 -15  -1    0.13    0.24
  -5 -15  -1   -0.03    0.22
  -6 -15  -1    0.25    0.25
  -7 -15  -1   -0.09    0.21
  -8 -15  -1    0.12    0.25
  -9 -15  -1    0.06    0.24
  -7 -15   2    0.16    0.25
  -6 -15   2   -0.11    0.23
  -5 -15   2    0.13    0.26
  -4 -15   2    0.11    0.26
 -10 -14   2    0.10    0.23
  -9 -14   2   -0.01    0.21
  -8 -14   2    0.00    0.22
  -7 -14   2    0.01    0.22
  -6 -14   2    0.59    0.29
  -5 -14   2    0.55    0.28
  -4 -14   2    0.04    0.23
  -3 -14   2    0.03    0.22
  -2 -14   2    0.58    0.29
  -1 -14   2    0.14    0.26
 -11 -13   2    0.90    0.32
 -10 -13   2    1.30    0.35
  -9 -13   2    0.03    0.21
  -8 -13   2    0.20    0.22
  -7 -13   2    1.46    0.34
  -6 -13   2    1.72    0.34
  -5 -13   2    0.76    0.27
  -4 -13   2    1.58    0.34
  -3 -13   2    0.48    0.25
  -2 -13   2    0.18    0.22
   1  13  -2    0.34    0.30
  -1 -13   2    0.38    0.24
   0  13  -2   -0.11    0.24
   0 -13   2   -0.13    0.21
  -1  13  -2    0.21    0.30
   1 -13   2   -0.22    0.22
 -12 -12   2   -0.03    0.23
 -11 -12   2    0.11    0.22
 -10 -12   2    0.08    0.20
  -9 -12   2   -0.21    0.16
  -8 -12   2    0.39    0.23
  -7 -12   2    0.02    0.17
  -6 -12   2    0.08    0.18
  -5 -12   2    0.02    0.17
  -4 -12   2    0.33    0.22
  -3 -12   2    0.36    0.22
   2  12  -2    0.43    0.25
  -2 -12   2    0.18    0.20
   1  12  -2    0.82    0.31
  -1 -12   2    0.76    0.26
   0  12  -2    2.79    0.50
   0 -12   2    2.70    0.41
  -1  12  -2    1.05    0.38
   1 -12   2    0.71    0.28
  -2  12  -2    0.62    0.35
   2 -12   2    0.57    0.27
 -12 -11   2   -0.03    0.22
 -12 -11   2   -0.02    0.22
 -11 -11   2    0.27    0.24
 -11 -11   2    0.51    0.26
 -10 -11   2    2.19    0.38
  -9 -11   2    1.12    0.29
  -8 -11   2    1.16    0.28
  -7 -11   2    6.85    0.61
  -6 -11   2    6.62    0.59
  -5 -11   2    2.21    0.35
  -4 -11   2    4.41    0.46
   3  11  -2    5.59    0.53
  -3 -11   2    5.55    0.53
   2  11  -2    2.77    0.41
  -2 -11   2    2.73    0.37
   1  11  -2    1.71    0.36
  -1 -11   2    1.62    0.30
   0  11  -2    5.19    0.57
   0 -11   2    4.85    0.51
  -1  11  -2   -0.08    0.21
   1 -11   2    0.13    0.20
  -2  11  -2    0.17    0.27
   2 -11   2    0.15    0.22
  -3  11  -2    1.26    0.42
 -13 -10   2    0.49    0.29
 -12 -10   2    0.33    0.24
 -12 -10   2    0.15    0.23
 -11 -10   2    0.49    0.25
 -11 -10   2    0.29    0.23
 -10 -10   2    3.34    0.45
 -10 -10   2    3.90    0.42
  -9 -10   2    2.49    0.38
  -9 -10   2    2.74    0.35
  -8 -10   2    1.03    0.26
  -8 -10   2    1.40    0.25
  -7 -10   2    1.50    0.28
  -6 -10   2    0.32    0.19
  -5 -10   2    0.22    0.16
  -4 -10   2    0.37    0.18
   3  10  -2    0.69    0.22
  -3 -10   2    0.84    0.22
   2  10  -2    1.30    0.29
  -2 -10   2    2.02    0.31
   1  10  -2    0.00    0.16
  -1 -10   2    0.18    0.17
   0  10  -2    0.53    0.26
   0 -10   2    0.48    0.21
  -1  10  -2    8.09    0.74
   1 -10   2    8.33    0.66
  -2  10  -2    2.37    0.46
   2 -10   2    2.11    0.35
  -3  10  -2    0.26    0.29
  -4  10  -2    0.70    0.35
  -5  10  -2    1.08    0.42
 -13  -9   2    0.02    0.22
 -12  -9   2   -0.02    0.21
 -11  -9   2   -0.14    0.18
 -11  -9   2    0.01    0.20
 -10  -9   2    2.72    0.37
 -10  -9   2    3.59    0.44
  -9  -9   2    3.92    0.45
  -9  -9   2    4.40    0.42
  -8  -9   2    2.10    0.32
  -8  -9   2    1.73    0.28
  -7  -9   2   -0.02    0.14
  -7  -9   2    0.11    0.15
  -6  -9   2    0.02    0.12
  -6  -9   2   -0.06    0.11
  -5  -9   2    0.01    0.11
   4   9  -2    3.29    0.33
  -4  -9   2    3.54    0.36
   3   9  -2    9.30    0.66
  -3  -9   2    9.26    0.66
   2   9  -2    4.28    0.41
  -2  -9   2    3.53    0.38
   1   9  -2    1.15    0.27
  -1  -9   2    1.29    0.24
   0   9  -2    4.86    0.50
   0  -9   2    4.78    0.45
  -1   9  -2    8.98    0.73
   1  -9   2    7.67    0.62
  -2   9  -2   -0.03    0.18
   2  -9   2   -0.05    0.16
  -3   9  -2    2.53    0.46
  -4   9  -2    2.46    0.48
  -5   9  -2    0.40    0.31
  -6   9  -2   -0.08    0.27
 -13  -8   2   -0.16    0.20
 -12  -8   2   -0.03    0.19
 -11  -8   2    0.73    0.26
 -11  -8   2    0.75    0.25
 -10  -8   2    3.68    0.43
 -10  -8   2    3.55    0.41
  -9  -8   2    8.75    0.67
  -9  -8   2    8.91    0.62
  -8  -8   2    2.66    0.34
  -8  -8   2    2.52    0.31
  -7  -8   2    1.26    0.22
  -7  -8   2    1.82    0.27
  -6  -8   2    2.25    0.24
  -6  -8   2    1.96    0.28
  -5  -8   2    0.01    0.09
  -5  -8   2    0.20    0.12
   4   8  -2    4.21    0.34
  -4  -8   2    3.18    0.35
   3   8  -2    6.28    0.45
  -3  -8   2    4.49    0.43
   2   8  -2    1.74    0.27
   1   8  -2    0.44    0.18
  -1  -8   2    0.43    0.15
   0   8  -2    1.52    0.30
   0  -8   2    1.41    0.24
  -1   8  -2    1.00    0.28
   1  -8   2    0.42    0.18
  -2   8  -2    1.95    0.39
   2  -8   2    2.36    0.32
  -3   8  -2    1.14    0.32
  -4   8  -2    0.98    0.33
  -5   8  -2    0.14    0.24
  -6   8  -2    0.69    0.34
  -7   8  -2    0.11    0.30
 -13  -7   2    0.20    0.24
 -12  -7   2    0.77    0.27
 -11  -7   2    0.95    0.27
 -10  -7   2    0.55    0.22
  -9  -7   2    4.62    0.43
  -9  -7   2    4.41    0.44
  -8  -7   2    0.40    0.17
  -8  -7   2    0.14    0.15
  -7  -7   2    0.42    0.16
  -7  -7   2    0.13    0.13
  -6  -7   2    5.97    0.47
  -6  -7   2    5.39    0.39
  -5  -7   2    9.78    0.55
  -5  -7   2   10.29    0.67
   4   7  -2    1.30    0.18
  -4  -7   2    1.19    0.19
  -4  -7   2    0.88    0.13
   3   7  -2    9.37    0.61
  -3  -7   2    9.64    0.46
  -3  -7   2    9.22    0.62
   2   7  -2   15.74    0.97
  -2  -7   2   16.30    0.95
   1   7  -2    4.07    0.38
  -1  -7   2    3.68    0.34
   0   7  -2   26.42    1.59
   0  -7   2   28.43    1.52
  -1   7  -2   21.46    1.32
   1  -7   2   21.05    1.22
  -2   7  -2   10.33    0.81
   2  -7   2   11.56    0.74
  -3   7  -2    3.85    0.46
  -4   7  -2   10.07    0.83
  -5   7  -2    7.26    0.70
  -6   7  -2    0.33    0.28
  -7   7  -2    0.10    0.27
  -8   7  -2   -0.08    0.28
 -13  -6   2    0.07    0.23
 -12  -6   2    0.11    0.20
 -11  -6   2    0.16    0.20
 -10  -6   2    2.58    0.35
  -9  -6   2    3.10    0.36
  -8  -6   2    3.87    0.37
  -7  -6   2    8.98    0.62
  -7  -6   2    9.26    0.57
  -6  -6   2   16.35    0.96
  -6  -6   2   15.90    0.83
   5   6  -2   13.92    0.75
  -5  -6   2   13.54    0.70
  -5  -6   2   13.48    0.83
   4   6  -2    0.39    0.10
  -4  -6   2    0.52    0.11
  -4  -6   2    0.25    0.11
   3   6  -2   16.83    0.97
  -3  -6   2   17.20    0.98
   2   6  -2   23.20    1.27
  -2  -6   2   21.77    1.24
  -2  -6   2   22.80    0.97
   1   6  -2    0.20    0.12
  -1  -6   2    0.27    0.11
   0   6  -2    3.90    0.38
   0  -6   2    4.76    0.36
  -1   6  -2    3.26    0.36
   1  -6   2    3.99    0.34
  -2   6  -2    0.08    0.15
   2  -6   2    0.09    0.11
  -3   6  -2    3.60    0.42
  -4   6  -2    2.71    0.42
  -5   6  -2    0.29    0.23
  -6   6  -2    0.06    0.22
  -7   6  -2    2.04    0.44
  -8   6  -2    1.74    0.44
  -9   6  -2    0.13    0.31
 -13  -5   2    1.14    0.33
 -12  -5   2    0.59    0.25
 -11  -5   2    0.11    0.20
 -10  -5   2    0.23    0.19
  -9  -5   2    0.05    0.15
  -8  -5   2    0.52    0.18
  -7  -5   2    0.91    0.20
  -6  -5   2    1.07    0.18
   5   5  -2    7.88    0.45
  -5  -5   2    8.52    0.48
  -5  -5   2    8.46    0.54
   4   5  -2    4.53    0.28
  -4  -5   2    4.12    0.33
  -4  -5   2    3.94    0.28
   3   5  -2    7.12    0.45
  -3  -5   2    7.48    0.47
  -3  -5   2    7.01    0.38
   2   5  -2    3.05    0.29
  -2  -5   2    4.60    0.32
  -2  -5   2    4.13    0.22
   1   5  -2    3.58    0.32
  -1  -5   2    4.60    0.32
   0   5  -2    2.52    0.27
   0  -5   2    2.98    0.26
  -1   5  -2   20.59    1.21
   1  -5   2   20.57    1.14
  -2   5  -2   23.05    1.34
   2  -5   2   21.49    1.22
  -3   5  -2    4.01    0.41
  -4   5  -2   10.45    0.79
  -5   5  -2    6.86    0.62
  -6   5  -2    1.12    0.32
  -7   5  -2    0.09    0.23
  -8   5  -2    4.11    0.58
  -9   5  -2    0.81    0.35
 -10   5  -2    0.04    0.31
 -13  -4   2    0.67    0.28
 -12  -4   2    1.76    0.34
 -11  -4   2   -0.04    0.17
 -10  -4   2    0.09    0.18
  -9  -4   2   15.39    0.88
  -8  -4   2   11.66    0.70
  -7  -4   2   11.70    0.68
  -6  -4   2   44.54    2.00
   5   4  -2   29.81    1.52
  -5  -4   2   29.79    1.36
   4   4  -2   13.61    0.65
  -4  -4   2   10.70    0.69
  -4  -4   2   11.25    0.60
   3   4  -2   11.40    0.66
  -3  -4   2   11.99    0.58
  -3  -4   2   13.04    0.70
   2   4  -2   37.67    1.94
  -2  -4   2   36.40    1.91
  -2  -4   2   37.70    1.58
   1   4  -2    5.13    0.37
  -1  -4   2    5.57    0.36
   0   4  -2   31.67    1.78
   0  -4   2   34.40    1.72
  -1   4  -2    5.74    0.40
   1  -4   2    4.13    0.33
  -2   4  -2   14.79    0.89
   2  -4   2   13.70    0.81
  -3   4  -2    1.21    0.12
  -3   4  -2    1.05    0.23
  -4   4  -2    6.09    0.36
  -4   4  -2    6.84    0.55
  -5   4  -2    0.05    0.17
  -6   4  -2    0.01    0.18
  -7   4  -2    0.22    0.22
  -8   4  -2    0.42    0.26
  -9   4  -2    0.73    0.32
 -10   4  -2   -0.05    0.27
 -13  -3   2    1.46    0.35
 -12  -3   2    1.26    0.31
 -11  -3   2    0.04    0.19
 -10  -3   2   -0.21    0.14
  -9  -3   2   -0.14    0.14
  -8  -3   2   -0.04    0.13
  -7  -3   2   13.06    0.73
  -6  -3   2    4.37    0.28
  -6  -3   2    4.61    0.35
   5   3  -2    0.08    0.04
  -5  -3   2    0.02    0.08
  -4  -3   2    0.42    0.10
   3   3  -2   15.57    0.81
  -3  -3   2   15.70    0.71
  -3  -3   2   14.85    0.83
   2   3  -2    2.09    0.17
  -2  -3   2    2.41    0.19
  -2  -3   2    2.48    0.15
   1   3  -2   67.63    3.64
  -1  -3   2   75.27    3.55
   0   3  -2  101.25    5.08
   0  -3   2   98.12    4.93
  -1   3  -2    0.87    0.15
   1  -3   2    0.54    0.10
  -2   3  -2   28.99    1.70
  -2   3  -2   32.95    1.33
  -3   3  -2    4.42    0.37
  -3   3  -2    3.95    0.24
  -4   3  -2   12.65    0.83
  -4   3  -2   12.47    0.62
  -5   3  -2   33.07    1.49
  -5   3  -2   33.63    1.91
  -6   3  -2    1.81    0.22
  -6   3  -2    1.84    0.33
  -7   3  -2    2.08    0.36
  -8   3  -2    0.56    0.26
  -9   3  -2    4.55    0.58
 -13  -2   2    0.02    0.24
 -12  -2   2    0.39    0.25
 -11  -2   2    0.27    0.22
 -10  -2   2    0.17    0.19
  -9  -2   2    3.70    0.38
  -8  -2   2   18.50    0.98
  -7  -2   2    0.37    0.13
  -7  -2   2    0.25    0.14
  -6  -2   2    7.52    0.46
  -6  -2   2    7.25    0.47
  -5  -2   2   24.64    1.15
  -5  -2   2   24.64    1.29
  -4  -2   2    1.29    0.11
  -4  -2   2    1.21    0.15
   3   2  -2   79.07    4.02
  -3  -2   2   80.59    3.35
   2   2  -2   62.82    3.11
  -2  -2   2   60.67    3.05
  -2  -2   2   61.06    2.57
   1   2  -2   35.88    1.83
  -1  -2   2   35.34    1.79
   0   2  -2   36.90    1.89
   0  -2   2   36.02    1.83
  -1   2  -2    7.30    0.51
   1  -2   2    9.78    0.49
  -2   2  -2   28.50    1.20
  -2   2  -2   27.38    1.52
  -3   2  -2   46.37    2.46
  -3   2  -2   46.26    1.97
  -4   2  -2    0.95    0.13
  -4   2  -2    0.99    0.20
  -5   2  -2    5.92    0.49
  -5   2  -2    6.19    0.38
  -6   2  -2    0.85    0.24
  -6   2  -2    0.61    0.16
  -7   2  -2    0.79    0.18
  -7   2  -2    0.53    0.22
  -8   2  -2    1.25    0.31
  -8   2  -2    0.95    0.22
  -9   2  -2   -0.16    0.20
 -13  -1   2    1.00    0.32
 -12  -1   2    0.59    0.26
 -11  -1   2    1.64    0.31
 -10  -1   2    0.09    0.18
  -9  -1   2    0.39    0.19
  -8  -1   2    0.75    0.19
  -7  -1   2    2.58    0.27
  -7  -1   2    2.61    0.28
  -6  -1   2    1.43    0.21
  -6  -1   2    1.80    0.22
  -5  -1   2   18.26    1.03
  -5  -1   2   19.21    0.91
  -4  -1   2    4.31    0.30
  -4  -1   2    5.18    0.30
  -3  -1   2   32.99    1.70
  -3  -1   2   33.27    1.44
  -2  -1   2    0.93    0.09
  -2  -1   2    0.91    0.08
   1   1  -2    0.15    0.04
   0   1  -2   25.05    1.29
  -1   1  -2    5.82    0.36
  -2   1  -2   29.53    1.61
  -2   1  -2   31.19    1.30
  -3   1  -2    4.88    0.37
  -3   1  -2    5.35    0.29
  -4   1  -2    0.66    0.11
  -4   1  -2    1.05    0.18
  -5   1  -2    9.68    0.51
  -5   1  -2    8.52    0.62
  -6   1  -2   34.17    1.51
  -6   1  -2   31.37    1.83
  -7   1  -2    0.07    0.13
  -7   1  -2    0.17    0.16
  -8   1  -2    1.40    0.24
  -8   1  -2    1.43    0.30
  -9   1  -2    3.38    0.37
 -10   1  -2    0.25    0.20
 -12   0   2    0.33    0.24
 -11   0   2    0.02    0.19
 -10   0   2   -0.17    0.16
  -9   0   2    0.06    0.15
  -8   0   2    8.63    0.62
  -8   0   2    7.79    0.54
  -7   0   2    1.35    0.24
  -7   0   2    1.34    0.22
  -6   0   2    1.10    0.17
  -6   0   2    1.29    0.20
  -5   0   2    7.31    0.49
  -5   0   2    7.00    0.42
  -4   0   2   81.56    3.40
  -4   0   2   79.32    4.12
  -3   0   2   36.67    1.86
  -3   0   2   34.71    1.54
  -2   0   2  406.59   16.77
  -2   0   2  410.01   20.45
  -1   0   2  144.47    7.26
   0   0  -2   47.31    2.39
  -1   0  -2  107.98    5.43
  -2   0  -2    2.66    0.21
  -2   0  -2    3.72    0.19
  -3   0  -2   20.90    1.14
  -3   0  -2   20.97    0.94
  -4   0  -2    5.24    0.33
  -4   0  -2    6.16    0.40
  -5   0  -2    8.84    0.58
  -5   0  -2    8.74    0.49
  -6   0  -2   15.30    0.80
  -6   0  -2   16.16    0.96
  -7   0  -2    1.52    0.26
  -7   0  -2    0.87    0.19
  -8   0  -2    0.55    0.22
  -8   0  -2    0.26    0.16
  -9   0  -2    1.71    0.28
 -10   0  -2    0.46    0.23
 -11   0  -2    0.17    0.20
 -12   0  -2    0.19    0.24
 -11   1   2    0.12    0.20
 -10   1   2    2.47    0.34
  -9   1   2    4.04    0.39
  -8   1   2    0.12    0.18
  -8   1   2    0.16    0.16
  -7   1   2    3.96    0.40
  -7   1   2    4.36    0.34
  -6   1   2    3.54    0.36
  -6   1   2    3.87    0.30
  -5   1   2   19.90    1.18
  -5   1   2   20.99    0.97
  -4   1   2   15.07    0.88
  -4   1   2   14.55    0.71
  -3   1   2   10.54    0.50
  -3   1   2    9.89    0.61
  -2   1   2   11.80    0.54
  -2   1   2   12.08    0.68
  -1   1   2   16.91    0.90
   0   1   2    0.67    0.06
  -2  -1  -2    1.42    0.12
  -3  -1  -2    3.85    0.22
  -3  -1  -2    3.18    0.23
  -4  -1  -2   66.83    3.41
  -4  -1  -2   66.23    2.83
  -5  -1  -2    9.34    0.58
  -5  -1  -2    9.49    0.52
  -6  -1  -2   28.61    1.33
  -6  -1  -2   28.31    1.56
  -7  -1  -2    6.90    0.47
  -7  -1  -2    6.79    0.51
  -8  -1  -2    1.47    0.26
  -8  -1  -2    1.75    0.25
  -9  -1  -2    3.53    0.37
 -10  -1  -2    5.20    0.47
 -11  -1  -2    0.82    0.27
 -12  -1  -2    0.00    0.21
 -13  -1  -2    0.04    0.24
 -10   2   2   -0.08    0.16
  -9   2   2   -0.13    0.18
  -9   2   2   -0.10    0.14
  -8   2   2    0.92    0.27
  -8   2   2    0.61    0.19
  -7   2   2    1.39    0.21
  -7   2   2    1.57    0.30
  -6   2   2    0.23    0.17
  -6   2   2    0.08    0.11
  -5   2   2    0.82    0.14
  -5   2   2    1.10    0.22
  -4   2   2   36.64    1.60
  -4   2   2   36.42    1.99
  -3   2   2    4.46    0.39
  -3   2   2    6.48    0.31
  -2   2   2    5.61    0.40
  -2   2   2    6.19    0.30
  -1   2   2    3.18    0.24
   0   2   2  129.56    6.53
   1   2   2    4.82    0.27
  -2  -2  -2   31.03    1.31
  -2  -2  -2   30.38    1.56
  -3  -2  -2   31.46    1.59
  -3  -2  -2   30.86    1.36
  -4  -2  -2    4.57    0.29
  -4  -2  -2    4.36    0.28
  -5  -2  -2    0.98    0.14
  -5  -2  -2    0.82    0.12
  -6  -2  -2    4.65    0.34
  -6  -2  -2    4.86    0.34
  -7  -2  -2    0.17    0.13
  -7  -2  -2   -0.04    0.10
  -8  -2  -2    0.56    0.18
  -9  -2  -2    2.16    0.31
 -10  -2  -2    0.36    0.21
 -11  -2  -2   -0.08    0.19
 -12  -2  -2    1.22    0.31
 -13  -2  -2    0.48    0.27
  -9   3   2    1.14    0.34
  -8   3   2   13.59    0.99
  -8   3   2   13.54    0.76
  -7   3   2    5.36    0.52
  -7   3   2    4.78    0.37
  -6   3   2    4.16    0.44
  -6   3   2    4.17    0.31
  -5   3   2    8.66    0.47
  -5   3   2    8.69    0.65
  -4   3   2   12.69    0.78
  -4   3   2   10.68    0.56
  -3   3   2   31.86    1.43
  -3   3   2   34.78    1.84
   2  -3  -2   14.49    0.79
  -2   3   2   15.19    0.66
  -2   3   2   15.29    0.89
   1  -3  -2    1.93    0.15
  -1   3   2    2.09    0.20
   1   3   2   48.18    2.47
  -2  -3  -2   31.52    1.34
   2   3   2   30.86    1.59
  -3  -3  -2    0.48    0.09
  -3  -3  -2    0.63    0.06
  -4  -3  -2    0.11    0.07
  -5  -3  -2    0.22    0.09
  -5  -3  -2    0.07    0.05
  -6  -3  -2    0.13    0.07
  -6  -3  -2    0.14    0.10
  -7  -3  -2    0.52    0.15
  -8  -3  -2   -0.02    0.12
  -9  -3  -2    0.27    0.18
 -10  -3  -2    5.87    0.50
 -11  -3  -2    1.56    0.31
 -12  -3  -2    0.96    0.29
 -13  -3  -2    0.30    0.25
  -9   4   2    0.76    0.33
  -8   4   2    0.55    0.29
  -7   4   2    4.29    0.50
  -6   4   2    0.04    0.17
  -6   4   2    0.18    0.12
  -5   4   2   -0.03    0.08
  -5   4   2   -0.09    0.13
  -4   4   2    6.08    0.50
  -4   4   2    5.30    0.32
  -3   4   2    3.99    0.40
  -3   4   2    5.16    0.27
   2  -4  -2    5.06    0.35
  -2   4   2    5.44    0.27
  -2   4   2    5.81    0.44
   1  -4  -2   20.05    1.12
  -1   4   2   23.36    1.23
   0  -4  -2   86.59    4.42
   0   4   2   92.33    4.58
  -1  -4  -2   43.39    2.16
   1   4   2   41.75    2.21
  -2  -4  -2  211.49    8.92
   2   4   2  222.02   10.89
  -3  -4  -2  389.09   16.21
   3   4   2  399.92   19.79
  -4  -4  -2   14.73    0.72
  -5  -4  -2   34.81    1.56
  -6  -4  -2   21.91    1.06
  -7  -4  -2    1.09    0.19
  -8  -4  -2    0.69    0.18
  -9  -4  -2    3.17    0.35
 -10  -4  -2    9.91    0.68
 -11  -4  -2    1.20    0.28
 -12  -4  -2    0.25    0.22
 -13  -4  -2    0.17    0.24
 -10   5   2    0.28    0.34
  -9   5   2    0.02    0.27
  -8   5   2    0.70    0.33
  -7   5   2    4.59    0.54
  -6   5   2    7.68    0.69
  -5   5   2    4.86    0.50
  -4   5   2    9.41    0.72
  -3   5   2    0.64    0.09
  -3   5   2    0.88    0.22
   2  -5  -2   16.17    0.93
  -2   5   2   17.83    1.05
  -2   5   2   16.62    0.73
   1  -5  -2   15.72    0.86
  -1   5   2   15.23    0.95
   0  -5  -2   12.81    0.70
   0   5   2   11.29    0.74
  -1  -5  -2   15.65    0.89
   1   5   2   16.78    0.93
  -2  -5  -2  104.76    5.15
  -2  -5  -2  107.30    4.31
   2   5   2   98.87    5.26
  -3  -5  -2   20.70    0.92
   3   5   2   19.61    1.07
  -4  -5  -2    0.14    0.09
  -5  -5  -2   12.44    0.65
  -6  -5  -2    5.67    0.39
  -7  -5  -2    0.12    0.12
  -8  -5  -2    4.29    0.39
  -9  -5  -2    0.12    0.15
 -10  -5  -2    0.92    0.24
 -11  -5  -2    0.42    0.22
 -12  -5  -2    0.06    0.21
 -13  -5  -2    0.44    0.26
  -9   6   2   -0.09    0.30
  -8   6   2    1.15    0.38
  -7   6   2    0.59    0.32
  -6   6   2    2.29    0.43
  -5   6   2    3.46    0.48
  -4   6   2    0.58    0.24
   3  -6  -2    1.90    0.24
  -3   6   2    2.39    0.35
   2  -6  -2    2.43    0.26
  -2   6   2    3.00    0.34
   1  -6  -2    0.32    0.11
  -1   6   2   -0.05    0.10
   0  -6  -2   50.70    2.66
   0   6   2   53.98    2.80
  -1  -6  -2   10.84    0.67
   1   6   2   11.70    0.72
  -2  -6  -2    0.99    0.11
  -2  -6  -2    1.14    0.16
   2   6   2    0.92    0.16
  -3  -6  -2   54.24    2.84
  -3  -6  -2   56.89    2.36
   3   6   2   55.26    2.86
  -4  -6  -2  213.01    9.00
   4   6   2  221.63   10.91
  -5  -6  -2   24.13    1.13
  -6  -6  -2    3.30    0.29
  -7  -6  -2   32.48    1.53
  -8  -6  -2    6.15    0.47
  -9  -6  -2    1.96    0.29
 -10  -6  -2    5.14    0.47
 -11  -6  -2    0.62    0.23
 -12  -6  -2    1.26    0.30
 -13  -6  -2    1.36    0.33
  -8   7   2    0.30    0.34
  -7   7   2    1.48    0.42
  -6   7   2    0.82    0.34
  -5   7   2    1.05    0.33
  -4   7   2    3.94    0.47
   3  -7  -2    9.56    0.63
  -3   7   2    9.16    0.75
   2  -7  -2    3.08    0.31
  -2   7   2    3.20    0.39
   1  -7  -2    1.41    0.20
  -1   7   2    1.11    0.25
   0  -7  -2   17.53    0.99
   0   7   2   16.80    1.06
  -1  -7  -2    2.64    0.26
   1   7   2    2.78    0.29
  -2  -7  -2    1.74    0.15
  -2  -7  -2    1.89    0.22
   2   7   2    1.79    0.23
  -3  -7  -2    5.84    0.43
  -3  -7  -2    5.73    0.33
   3   7   2    5.38    0.40
  -4  -7  -2  145.56    6.16
  -4  -7  -2  152.40    7.36
   4   7   2  145.62    7.46
  -5  -7  -2    4.50    0.33
  -7  -7  -2   -0.01    0.10
  -8  -7  -2    1.28    0.23
  -9  -7  -2    4.33    0.42
 -10  -7  -2   -0.05    0.15
 -11  -7  -2    0.72    0.25
 -12  -7  -2   -0.05    0.19
 -13  -7  -2   -0.14    0.19
  -7   8   2    0.00    0.29
  -6   8   2    1.41    0.41
  -5   8   2    3.29    0.53
  -4   8   2    3.90    0.55
   3  -8  -2    0.54    0.19
  -3   8   2    0.60    0.27
   2  -8  -2    0.88    0.20
  -2   8   2    0.75    0.27
   1  -8  -2    6.21    0.48
  -1   8   2    6.20    0.55
   0  -8  -2    1.46    0.22
   0   8   2    1.13    0.25
  -1  -8  -2    7.61    0.56
   1   8   2    8.95    0.62
  -2  -8  -2    2.55    0.28
   2   8   2    2.18    0.27
  -3  -8  -2    0.20    0.08
  -3  -8  -2    0.07    0.10
   3   8   2    0.00    0.10
  -4  -8  -2    2.25    0.22
  -4  -8  -2    2.11    0.28
   4   8   2    2.96    0.25
  -5  -8  -2    9.14    0.63
  -5  -8  -2    8.42    0.50
  -6  -8  -2    0.00    0.11
  -6  -8  -2    0.03    0.10
  -7  -8  -2    1.04    0.20
  -8  -8  -2    0.35    0.16
  -9  -8  -2    0.10    0.16
 -10  -8  -2    0.61    0.22
 -11  -8  -2    0.98    0.27
 -12  -8  -2    0.70    0.27
 -13  -8  -2    0.83    0.30
  -6   9   2    3.17    0.59
  -5   9   2    0.97    0.37
  -4   9   2    1.32    0.38
   3  -9  -2    6.62    0.56
  -3   9   2    8.25    0.72
   2  -9  -2    1.65    0.27
  -2   9   2    1.90    0.38
   1  -9  -2    4.67    0.43
  -1   9   2    5.31    0.52
   0  -9  -2    2.31    0.30
   0   9   2    2.95    0.40
  -1  -9  -2    2.81    0.31
   1   9   2    2.91    0.37
  -2  -9  -2    7.41    0.58
   2   9   2    8.95    0.62
  -3  -9  -2    0.82    0.19
   3   9   2    1.40    0.23
  -4  -9  -2   -0.04    0.10
   4   9   2   -0.05    0.09
  -5  -9  -2   17.14    1.06
  -5  -9  -2   16.93    0.85
  -6  -9  -2   26.14    1.23
  -6  -9  -2   24.90    1.47
  -7  -9  -2    4.35    0.44
  -7  -9  -2    3.97    0.38
  -8  -9  -2    3.13    0.34
  -8  -9  -2    2.67    0.36
  -9  -9  -2    4.70    0.44
 -10  -9  -2    0.88    0.24
 -11  -9  -2    0.93    0.26
 -12  -9  -2    0.00    0.20
 -13  -9  -2   -0.19    0.21
  -5  10   2    0.48    0.35
  -4  10   2    2.18    0.48
  -3  10   2    0.30    0.28
   2 -10  -2   -0.15    0.14
  -2  10   2   -0.02    0.21
   1 -10  -2    5.47    0.47
  -1  10   2    4.26    0.52
   0 -10  -2    1.86    0.29
   0  10   2    1.54    0.33
  -1 -10  -2    0.30    0.17
   1  10   2    0.46    0.20
  -2 -10  -2    0.18    0.14
   2  10   2    0.14    0.16
  -3 -10  -2    0.03    0.12
   3  10   2    0.05    0.13
  -4 -10  -2    5.43    0.48
  -5 -10  -2    3.77    0.42
  -6 -10  -2    0.54    0.21
  -7 -10  -2    3.36    0.33
  -7 -10  -2    2.75    0.37
  -8 -10  -2    1.29    0.27
  -8 -10  -2    1.10    0.23
  -9 -10  -2    0.03    0.17
  -9 -10  -2    0.40    0.20
 -10 -10  -2    1.49    0.30
 -10 -10  -2    1.27    0.30
 -11 -10  -2    5.08    0.54
 -11 -10  -2    4.97    0.50
 -12 -10  -2    0.22    0.23
 -13 -10  -2    0.50    0.28
  -4  11   2    0.30    0.32
  -3  11   2   -0.11    0.23
   2 -11  -2    0.53    0.23
  -2  11   2    0.58    0.30
   1 -11  -2    1.07    0.26
  -1  11   2    1.22    0.36
   0 -11  -2    0.08    0.17
   0  11   2    0.42    0.26
  -1 -11  -2    0.35    0.19
   1  11   2    0.56    0.24
  -2 -11  -2    0.04    0.13
   2  11   2    0.05    0.16
  -3 -11  -2    0.20    0.16
   3  11   2    0.01    0.15
  -4 -11  -2    4.90    0.48
  -5 -11  -2    2.23    0.33
  -6 -11  -2    3.35    0.41
  -7 -11  -2    7.89    0.66
  -8 -11  -2    3.40    0.43
  -9 -11  -2    0.26    0.20
  -9 -11  -2    0.38    0.21
 -10 -11  -2    2.18    0.37
 -10 -11  -2    1.47    0.29
 -11 -11  -2    1.65    0.33
 -11 -11  -2    1.56    0.35
 -12 -11  -2   -0.04    0.21
 -12 -11  -2   -0.02    0.22
 -13 -11  -2    0.12    0.24
 -13 -11  -2   -0.45    0.20
  -3  12   2    0.51    0.34
  -2  12   2   -0.01    0.26
   1 -12  -2    0.05    0.21
  -1  12   2    0.13    0.26
   0 -12  -2    4.75    0.50
   0  12   2    4.71    0.61
  -1 -12  -2    2.11    0.34
   1  12   2    1.67    0.38
  -2 -12  -2   -0.12    0.15
   2  12   2   -0.11    0.18
  -3 -12  -2    0.79    0.24
  -4 -12  -2    1.01    0.26
  -5 -12  -2    0.02    0.16
  -6 -12  -2    0.95    0.25
  -7 -12  -2    0.83    0.25
  -8 -12  -2    0.11    0.19
  -9 -12  -2    0.10    0.21
 -10 -12  -2   -0.08    0.18
 -11 -12  -2    0.65    0.28
 -11 -12  -2    0.53    0.26
 -12 -12  -2    0.38    0.28
 -12 -12  -2    0.69    0.29
  -2  13   2   -0.01    0.28
   1 -13  -2   -0.06    0.21
  -1  13   2    0.18    0.28
   0 -13  -2    0.19    0.22
   0  13   2    0.13    0.26
  -1 -13  -2    1.51    0.33
   1  13   2    1.63    0.40
  -2 -13  -2    0.91    0.27
  -3 -13  -2    0.87    0.26
  -4 -13  -2    0.62    0.24
  -5 -13  -2    1.17    0.29
  -6 -13  -2    0.64    0.25
  -7 -13  -2    0.39    0.22
  -8 -13  -2    0.33    0.22
  -9 -13  -2    0.11    0.20
 -10 -13  -2   -0.19    0.18
 -11 -13  -2    0.24    0.25
   0 -14  -2   -0.02    0.23
   0  14   2    0.24    0.28
  -1 -14  -2    0.47    0.27
   1  14   2    0.82    0.35
  -2 -14  -2    0.21    0.23
  -3 -14  -2    0.48    0.26
  -4 -14  -2    0.32    0.22
  -5 -14  -2    0.01    0.19
  -6 -14  -2    0.25    0.22
  -7 -14  -2    0.17    0.21
  -8 -14  -2    0.27    0.24
  -9 -14  -2   -0.11    0.18
 -10 -14  -2   -0.01    0.21
  -2 -15  -2    0.03    0.25
  -3 -15  -2    0.14    0.24
  -4 -15  -2    0.08    0.23
  -5 -15  -2    0.41    0.26
  -6 -15  -2    0.09    0.21
  -7 -15  -2    0.49    0.28
  -8 -15  -2    0.83    0.33
  -9 -15  -2    0.79    0.32
  -6 -15   3    1.57    0.41
  -5 -15   3    0.18    0.28
  -9 -14   3    0.15    0.25
  -8 -14   3    0.01    0.23
  -7 -14   3    0.51    0.28
  -6 -14   3    2.11    0.42
  -5 -14   3    0.05    0.23
  -4 -14   3    0.41    0.28
  -3 -14   3    1.36    0.36
  -2 -14   3    0.05    0.24
  -1 -14   3    0.41    0.29
 -11 -13   3    0.16    0.25
 -10 -13   3    0.36    0.26
  -9 -13   3   -0.09    0.20
  -8 -13   3   -0.01    0.20
  -7 -13   3    0.18    0.20
  -6 -13   3   -0.02    0.19
  -5 -13   3    0.70    0.28
  -4 -13   3    0.09    0.21
  -3 -13   3    0.06    0.21
  -2 -13   3    1.04    0.32
   1  13  -3    1.17    0.38
  -1 -13   3    1.33    0.34
   0  13  -3   -0.01    0.26
   0 -13   3   -0.25    0.21
  -1  13  -3    0.35    0.33
   1 -13   3    0.23    0.28
 -11 -12   3    0.37    0.26
 -10 -12   3    1.94    0.38
  -9 -12   3    0.89    0.29
  -8 -12   3   -0.12    0.17
  -7 -12   3    0.31    0.22
  -6 -12   3    3.88    0.47
  -5 -12   3    5.09    0.53
  -4 -12   3    1.13    0.29
  -3 -12   3    1.80    0.34
   2  12  -3    1.06    0.32
  -2 -12   3    0.89    0.27
   1  12  -3    0.37    0.26
  -1 -12   3    0.34    0.23
   0  12  -3    0.00    0.24
   0 -12   3    0.21    0.23
  -1  12  -3    0.18    0.28
   1 -12   3   -0.12    0.21
  -2  12  -3    0.70    0.38
 -12 -11   3    0.20    0.23
 -12 -11   3    0.37    0.26
 -11 -11   3    0.18    0.22
 -11 -11   3    0.23    0.23
 -10 -11   3    0.15    0.21
  -9 -11   3    0.17    0.20
  -8 -11   3    0.00    0.17
  -7 -11   3    0.17    0.19
  -6 -11   3    0.29    0.20
  -5 -11   3   -0.16    0.14
  -4 -11   3    1.00    0.26
  -3 -11   3    0.36    0.21
   2  11  -3    0.10    0.19
  -2 -11   3    0.14    0.18
   1  11  -3    0.16    0.21
  -1 -11   3   -0.02    0.17
   0  11  -3    2.56    0.46
   0 -11   3    2.75    0.39
  -1  11  -3    2.66    0.47
   1 -11   3    1.64    0.34
  -2  11  -3    0.05    0.25
   2 -11   3    0.07    0.21
  -3  11  -3    0.86    0.37
 -13 -10   3    0.00    0.24
 -12 -10   3    0.26    0.25
 -11 -10   3    0.31    0.23
 -11 -10   3    0.44    0.25
 -10 -10   3    1.08    0.29
 -10 -10   3    0.93    0.26
  -9 -10   3    6.58    0.60
  -9 -10   3    6.50    0.52
  -8 -10   3    2.86    0.38
  -7 -10   3    0.02    0.15
  -6 -10   3    2.43    0.34
  -5 -10   3    3.77    0.42
  -4 -10   3    0.58    0.20
   3  10  -3    3.65    0.40
  -3 -10   3    3.37    0.39
   2  10  -3    8.36    0.67
  -2 -10   3    8.06    0.64
   1  10  -3    1.38    0.32
  -1 -10   3    1.78    0.30
   0  10  -3    0.87    0.29
   0 -10   3    0.99    0.26
  -1  10  -3    2.41    0.44
   1 -10   3    1.49    0.31
  -2  10  -3    0.39    0.28
   2 -10   3    0.73    0.26
  -3  10  -3    0.35    0.30
  -4  10  -3    0.09    0.27
 -13  -9   3    0.28    0.27
 -12  -9   3    1.24    0.31
 -11  -9   3    0.79    0.27
 -11  -9   3    0.85    0.27
 -10  -9   3    4.13    0.44
 -10  -9   3    3.92    0.46
  -9  -9   3    8.34    0.67
  -9  -9   3    8.63    0.60
  -8  -9   3    1.45    0.26
  -8  -9   3    1.95    0.31
  -7  -9   3   -0.06    0.13
  -7  -9   3    0.04    0.14
  -6  -9   3    0.03    0.13
  -5  -9   3    0.21    0.14
   4   9  -3    0.42    0.16
  -4  -9   3    0.20    0.15
   3   9  -3    0.29    0.16
  -3  -9   3    0.71    0.20
   2   9  -3    0.22    0.16
  -2  -9   3    0.24    0.16
   1   9  -3    0.94    0.26
  -1  -9   3    2.21    0.29
   0   9  -3    1.80    0.34
   0  -9   3    1.84    0.29
  -1   9  -3    0.23    0.21
   1  -9   3    0.43    0.20
  -2   9  -3    5.43    0.60
   2  -9   3    6.40    0.55
  -3   9  -3    0.17    0.24
  -4   9  -3    0.07    0.24
  -5   9  -3    0.56    0.33
  -6   9  -3    0.40    0.32
 -13  -8   3    0.54    0.29
 -12  -8   3   -0.01    0.21
 -11  -8   3    0.33    0.22
 -11  -8   3    0.40    0.22
 -10  -8   3    0.64    0.22
 -10  -8   3    0.11    0.19
  -9  -8   3    0.23    0.17
  -9  -8   3    0.30    0.19
  -8  -8   3    1.38    0.27
  -8  -8   3    1.39    0.25
  -7  -8   3    0.32    0.15
  -7  -8   3    0.36    0.17
  -6  -8   3    1.73    0.22
  -6  -8   3    1.88    0.27
  -5  -8   3   19.73    0.94
  -5  -8   3   19.85    1.18
   4   8  -3    2.31    0.26
  -4  -8   3    2.94    0.31
   3   8  -3    2.77    0.30
  -3  -8   3    2.95    0.32
   2   8  -3   15.78    0.98
  -2  -8   3   15.22    0.95
   1   8  -3   10.28    0.75
  -1  -8   3   10.79    0.72
   0   8  -3    3.34    0.39
   0  -8   3    3.07    0.34
  -1   8  -3    8.35    0.69
   1  -8   3    7.87    0.60
  -2   8  -3   28.21    1.74
   2  -8   3   28.11    1.61
  -3   8  -3    2.83    0.45
  -4   8  -3    0.49    0.27
  -5   8  -3    2.16    0.46
  -6   8  -3    0.40    0.30
  -7   8  -3    0.09    0.31
 -13  -7   3    0.11    0.25
 -12  -7   3    0.07    0.21
 -11  -7   3   -0.20    0.17
 -10  -7   3   -0.09    0.14
 -10  -7   3   -0.15    0.15
  -9  -7   3    2.15    0.31
  -9  -7   3    2.32    0.32
  -8  -7   3   17.27    0.93
  -8  -7   3   17.12    1.06
  -7  -7   3    7.87    0.59
  -7  -7   3    8.37    0.53
  -6  -7   3    2.46    0.29
  -6  -7   3    2.24    0.24
  -5  -7   3    8.56    0.61
  -5  -7   3    9.36    0.51
   4   7  -3    3.46    0.30
  -4  -7   3    3.41    0.33
  -4  -7   3    3.40    0.24
   3   7  -3    0.06    0.10
  -3  -7   3    0.07    0.10
  -3  -7   3   -0.05    0.06
   2   7  -3    9.71    0.65
  -2  -7   3    9.14    0.62
   1   7  -3    0.45    0.16
  -1  -7   3    0.08    0.11
   0   7  -3    2.74    0.33
   0  -7   3    2.47    0.30
  -1   7  -3    0.89    0.25
   1  -7   3    0.38    0.16
  -2   7  -3    0.97    0.28
   2  -7   3    1.24    0.24
  -3   7  -3    3.83    0.47
  -4   7  -3    0.41    0.24
  -5   7  -3    0.11    0.22
  -6   7  -3    0.46    0.29
  -7   7  -3    1.12    0.39
  -8   7  -3    0.25    0.34
 -13  -6   3   -0.30    0.18
 -12  -6   3    0.37    0.24
 -11  -6   3    0.02    0.18
 -10  -6   3    1.76    0.31
  -9  -6   3   -0.04    0.15
  -9  -6   3    0.23    0.16
  -8  -6   3    3.01    0.33
  -8  -6   3    2.58    0.31
  -7  -6   3    0.15    0.14
  -7  -6   3    0.28    0.14
  -6  -6   3    2.23    0.26
  -6  -6   3    2.00    0.24
   5   6  -3    6.70    0.41
  -5  -6   3    6.93    0.49
  -5  -6   3    6.29    0.40
  -4  -6   3    1.27    0.18
  -4  -6   3    1.37    0.16
   3   6  -3    1.61    0.19
  -3  -6   3    0.93    0.16
  -3  -6   3    1.02    0.12
   2   6  -3    0.85    0.18
  -2  -6   3    1.50    0.19
  -2  -6   3    1.06    0.10
   1   6  -3   19.61    1.22
  -1  -6   3   22.69    1.19
   0   6  -3    1.12    0.22
   0  -6   3    0.76    0.16
  -1   6  -3    2.50    0.33
   1  -6   3    2.75    0.29
  -2   6  -3   20.97    1.32
   2  -6   3   21.59    1.22
  -3   6  -3   16.73    1.12
  -4   6  -3    2.89    0.43
  -5   6  -3    2.73    0.45
  -6   6  -3    0.83    0.32
  -7   6  -3   -0.15    0.21
  -8   6  -3    0.07    0.28
  -9   6  -3   -0.11    0.29
 -13  -5   3   -0.15    0.21
 -12  -5   3   -0.08    0.18
 -11  -5   3   -0.03    0.18
 -10  -5   3   -0.19    0.15
  -9  -5   3    1.32    0.26
  -8  -5   3    8.84    0.58
  -7  -5   3    5.94    0.43
  -7  -5   3    6.11    0.46
  -6  -5   3    1.10    0.17
  -6  -5   3    0.84    0.16
   5   5  -3   16.20    0.86
  -5  -5   3   15.58    0.92
  -5  -5   3   16.23    0.80
   4   5  -3   29.38    1.51
  -4  -5   3   29.30    1.29
  -4  -5   3   27.39    1.53
   3   5  -3   39.07    2.08
  -3  -5   3   40.57    1.71
  -3  -5   3   39.95    2.07
   2   5  -3   26.33    1.48
  -2  -5   3   27.79    1.17
  -2  -5   3   27.54    1.45
   1   5  -3    2.00    0.23
  -1  -5   3    1.93    0.21
   0   5  -3    1.71    0.26
   0  -5   3    2.52    0.24
  -1   5  -3   -0.05    0.10
   1  -5   3    0.09    0.10
  -2   5  -3    8.21    0.60
   2  -5   3    7.26    0.52
  -3   5  -3    3.15    0.37
  -4   5  -3    8.92    0.71
  -5   5  -3   -0.10    0.16
  -6   5  -3    0.03    0.18
  -7   5  -3    2.16    0.43
  -8   5  -3    0.14    0.25
  -9   5  -3    0.07    0.28
 -10   5  -3    0.06    0.30
 -13  -4   3    0.49    0.28
 -12  -4   3    1.36    0.32
 -11  -4   3   -0.15    0.16
 -10  -4   3    0.70    0.23
  -9  -4   3   -0.08    0.15
  -8  -4   3   -0.05    0.12
  -7  -4   3    0.17    0.14
   6   4  -3   11.93    0.62
  -6  -4   3   10.59    0.63
   5   4  -3    2.58    0.18
  -5  -4   3    2.24    0.22
  -5  -4   3    2.28    0.23
   4   4  -3    7.17    0.46
  -4  -4   3    9.14    0.52
  -4  -4   3    8.83    0.45
   3   4  -3    0.23    0.08
  -3  -4   3    0.00    0.05
  -3  -4   3    0.04    0.06
   2   4  -3   17.63    0.93
  -2  -4   3   15.99    0.92
  -2  -4   3   16.92    0.75
   1   4  -3    3.94    0.31
  -1  -4   3    3.95    0.29
   0   4  -3   17.35    1.01
   0  -4   3   17.55    0.96
  -1   4  -3   11.23    0.73
   1  -4   3   11.77    0.68
  -2   4  -3   13.18    0.60
  -2   4  -3   12.24    0.84
   2  -4   3   14.49    0.79
  -3   4  -3   15.64    1.02
  -3   4  -3   17.19    0.76
  -4   4  -3    0.65    0.21
  -5   4  -3    0.64    0.24
  -6   4  -3   11.34    0.85
  -7   4  -3    4.25    0.50
  -8   4  -3    0.53    0.28
  -9   4  -3    1.85    0.42
 -13  -3   3    0.16    0.24
 -12  -3   3    0.28    0.24
 -11  -3   3    2.59    0.37
 -10  -3   3   -0.06    0.16
  -9  -3   3    9.68    0.64
  -8  -3   3   12.23    0.72
  -7  -3   3   23.06    1.14
   6   3  -3    4.52    0.28
  -6  -3   3    3.98    0.33
   5   3  -3    1.58    0.13
  -5  -3   3    1.36    0.17
   4   3  -3   83.53    4.05
  -4  -3   3   79.24    3.99
  -4  -3   3   77.26    3.38
  -3  -3   3    1.50    0.15
  -3  -3   3    1.81    0.15
   2   3  -3   19.57    1.13
  -2  -3   3   21.72    0.93
  -2  -3   3   22.88    1.13
   1   3  -3   53.10    2.68
  -1  -3   3   50.72    2.61
   0   3  -3   11.80    0.62
   0  -3   3    8.48    0.56
  -1   3  -3    0.52    0.13
   1  -3   3    0.19    0.08
  -2   3  -3   28.87    1.26
  -2   3  -3   30.19    1.64
  -3   3  -3   24.00    1.06
  -3   3  -3   23.86    1.38
  -4   3  -3   26.08    1.17
  -4   3  -3   26.08    1.51
  -5   3  -3    0.82    0.15
  -5   3  -3    0.69    0.23
  -6   3  -3    0.32    0.14
  -6   3  -3    0.56    0.22
  -7   3  -3    2.12    0.38
  -8   3  -3   -0.12    0.19
  -9   3  -3   -0.10    0.22
 -13  -2   3    0.57    0.28
 -12  -2   3    0.97    0.30
 -11  -2   3    2.75    0.38
 -10  -2   3    0.25    0.19
  -9  -2   3   -0.12    0.14
  -8  -2   3    0.89    0.21
  -7  -2   3    0.37    0.12
  -7  -2   3    0.77    0.18
  -6  -2   3    7.06    0.43
  -6  -2   3    6.16    0.43
  -5  -2   3    1.78    0.16
  -5  -2   3    1.47    0.18
   4   2  -3    3.95    0.25
  -4  -2   3    4.15    0.25
  -4  -2   3    4.07    0.27
   3   2  -3   11.11    0.56
  -3  -2   3   10.35    0.51
  -3  -2   3    9.60    0.57
   2   2  -3   20.06    1.08
  -2  -2   3   21.21    1.07
  -2  -2   3   21.26    0.91
   1   2  -3    1.22    0.13
  -1  -2   3    0.68    0.09
   0   2  -3   66.53    3.43
   0  -2   3   67.67    3.33
  -1   2  -3    7.05    0.48
   1  -2   3    8.52    0.46
  -2   2  -3   13.70    0.81
  -2   2  -3   13.61    0.62
  -3   2  -3   63.91    2.71
  -3   2  -3   64.61    3.37
  -4   2  -3    8.42    0.60
  -4   2  -3    8.94    0.47
  -5   2  -3    1.90    0.20
  -5   2  -3    1.54    0.27
  -6   2  -3   27.23    1.25
  -6   2  -3   25.81    1.56
  -7   2  -3    2.57    0.37
  -7   2  -3    2.57    0.29
  -8   2  -3    0.29    0.23
  -8   2  -3    0.57    0.19
  -9   2  -3    1.47    0.36
 -13  -1   3    0.33    0.26
 -12  -1   3   -0.03    0.20
 -11  -1   3    0.31    0.22
 -10  -1   3    0.37    0.20
  -9  -1   3    2.18    0.29
  -8  -1   3    0.19    0.14
  -7  -1   3   34.46    1.60
  -7  -1   3   34.32    1.86
  -6  -1   3    2.82    0.26
  -6  -1   3    2.85    0.26
  -5  -1   3   15.67    0.78
  -5  -1   3   16.02    0.89
  -4  -1   3   48.73    2.14
  -4  -1   3   50.65    2.56
  -3  -1   3    5.33    0.29
  -3  -1   3    4.97    0.31
   2   1  -3  111.66    5.41
  -2  -1   3  103.36    4.45
   1   1  -3   22.68    1.17
   0  -1   3    0.76    0.09
  -1   1  -3   29.76    1.56
  -2   1  -3    0.99    0.15
  -2   1  -3    1.35    0.11
  -3   1  -3   14.87    0.91
  -3   1  -3   17.01    0.74
  -4   1  -3    3.72    0.31
  -4   1  -3    2.68    0.23
  -5   1  -3    7.77    0.53
  -5   1  -3    6.18    0.40
  -6   1  -3   11.41    0.77
  -6   1  -3   11.19    0.62
  -7   1  -3    0.89    0.23
  -7   1  -3    0.70    0.18
  -8   1  -3    1.79    0.27
  -8   1  -3    1.54    0.32
  -9   1  -3    0.19    0.17
 -10   1  -3    0.16    0.20
 -12   0   3    0.64    0.27
 -11   0   3    1.64    0.31
 -10   0   3    1.54    0.28
  -9   0   3    0.82    0.21
  -8   0   3    0.16    0.16
  -8   0   3    0.21    0.14
  -7   0   3    3.90    0.34
  -7   0   3    4.61    0.39
  -6   0   3    0.05    0.10
  -6   0   3   -0.02    0.09
  -5   0   3    8.14    0.54
  -5   0   3    8.58    0.47
  -4   0   3   14.27    0.78
  -4   0   3   12.83    0.66
  -3   0   3   10.14    0.60
  -3   0   3   10.95    0.51
  -2   0   3  120.81    5.11
  -2   0   3  126.26    6.23
  -1   0   3   83.22    4.22
  -1   0   3   84.08    3.46
   0   0  -3    0.10    0.04
  -1   0  -3   -0.02    0.05
  -2   0  -3   14.57    0.79
  -2   0  -3   14.21    0.65
  -3   0  -3   19.10    1.09
  -3   0  -3   21.10    0.91
  -4   0  -3    0.36    0.09
  -4   0  -3    0.11    0.09
  -5   0  -3    0.12    0.09
  -5   0  -3    0.16    0.11
  -6   0  -3    0.25    0.14
  -6   0  -3    0.11    0.10
  -7   0  -3    7.34    0.49
  -7   0  -3    7.66    0.57
  -8   0  -3    1.94    0.32
  -8   0  -3    1.73    0.26
  -9   0  -3   -0.10    0.15
 -10   0  -3    1.61    0.29
 -11   0  -3    0.14    0.20
 -12   0  -3    0.06    0.22
 -12   1   3    0.43    0.25
 -11   1   3    0.13    0.20
 -10   1   3    2.17    0.32
  -9   1   3    0.02    0.15
  -8   1   3   -0.12    0.14
  -8   1   3    0.01    0.12
  -7   1   3   16.61    0.85
  -7   1   3   15.94    1.02
  -6   1   3   11.71    0.65
  -6   1   3   12.73    0.80
  -5   1   3    0.73    0.17
  -4   1   3   46.02    1.96
  -4   1   3   44.68    2.40
  -3   1   3  327.57   13.38
  -3   1   3  323.56   16.36
  -2   1   3  832.26   42.49
  -2   1   3  863.63   34.76
  -1   1   3   32.54    1.68
  -1   1   3   32.57    1.37
   0   1   3   14.57    0.77
  -2  -1  -3   35.76    1.51
  -2  -1  -3   35.15    1.81
  -3  -1  -3   45.20    2.36
  -3  -1  -3   46.97    1.97
  -4  -1  -3   46.22    2.31
  -4  -1  -3   42.37    1.92
  -5  -1  -3   20.92    1.17
  -5  -1  -3   21.43    1.00
  -6  -1  -3    0.21    0.10
  -6  -1  -3    0.11    0.11
  -7  -1  -3   10.80    0.70
  -7  -1  -3   10.20    0.61
  -8  -1  -3   -0.14    0.12
  -8  -1  -3   -0.11    0.14
  -9  -1  -3    1.11    0.24
 -10  -1  -3    2.26    0.33
 -11  -1  -3    0.96    0.27
 -12  -1  -3    0.00    0.20
 -10   2   3    2.82    0.35
  -9   2   3    4.53    0.40
  -9   2   3    4.63    0.51
  -8   2   3    1.54    0.24
  -8   2   3    1.59    0.32
  -7   2   3    3.91    0.42
  -7   2   3    4.40    0.34
  -6   2   3    8.02    0.48
  -6   2   3    8.53    0.63
  -5   2   3   21.72    1.03
  -5   2   3   22.51    1.30
  -4   2   3   18.73    0.86
  -4   2   3   18.32    1.09
  -3   2   3   36.58    1.95
  -3   2   3   35.95    1.56
  -2   2   3  109.66    5.72
  -2   2   3  115.07    4.65
  -1   2   3   16.72    0.72
  -1   2   3   16.54    0.91
   0   2   3    3.41    0.23
   1   2   3   59.95    3.03
  -2  -2  -3   17.36    0.76
  -2  -2  -3   16.62    0.88
  -3  -2  -3    1.56    0.13
  -3  -2  -3    1.66    0.14
  -4  -2  -3   85.25    3.64
  -4  -2  -3   87.35    4.37
  -5  -2  -3    2.18    0.21
  -5  -2  -3    2.29    0.20
  -6  -2  -3    0.27    0.11
  -6  -2  -3    0.07    0.09
  -7  -2  -3   25.25    1.27
  -7  -2  -3   27.68    1.47
  -8  -2  -3   12.54    0.73
  -9  -2  -3    0.46    0.19
 -10  -2  -3    5.40    0.48
 -11  -2  -3    1.89    0.33
 -12  -2  -3    0.01    0.21
 -13  -2  -3   -0.06    0.23
  -9   3   3   -0.07    0.21
  -8   3   3    0.93    0.21
  -8   3   3    1.02    0.30
  -7   3   3    0.48    0.23
  -7   3   3    0.75    0.17
  -6   3   3    7.97    0.48
  -6   3   3    8.51    0.66
  -5   3   3    0.08    0.15
  -5   3   3   -0.05    0.08
  -4   3   3    2.25    0.32
  -4   3   3    3.24    0.23
  -3   3   3   61.54    3.15
  -3   3   3   57.74    2.51
   2  -3  -3    7.62    0.43
  -2   3   3    7.75    0.37
  -2   3   3    7.58    0.52
   1  -3  -3    0.05    0.03
  -1   3   3    0.14    0.08
   0  -3  -3  193.25    9.56
   0   3   3  197.71    9.85
   1   3   3    8.78    0.50
  -2  -3  -3  252.14   10.51
   2   3   3  259.25   12.82
  -3  -3  -3   30.88    1.36
  -3  -3  -3   31.50    1.59
  -4  -3  -3   22.04    1.02
  -4  -3  -3   22.20    1.14
  -5  -3  -3    0.35    0.10
  -5  -3  -3    0.42    0.08
  -6  -3  -3    0.50    0.13
  -6  -3  -3    0.79    0.12
  -7  -3  -3   11.82    0.66
  -8  -3  -3    1.72    0.25
  -9  -3  -3    0.41    0.19
 -10  -3  -3    4.26    0.43
 -11  -3  -3    2.12    0.35
 -12  -3  -3    0.58    0.26
 -13  -3  -3    0.23    0.26
  -9   4   3    0.19    0.26
  -8   4   3   11.77    0.92
  -7   4   3    2.50    0.42
  -6   4   3    3.39    0.46
  -6   4   3    4.19    0.32
  -5   4   3   10.65    0.56
  -5   4   3   10.82    0.79
  -4   4   3    9.29    0.68
  -4   4   3    8.91    0.47
  -3   4   3   37.11    1.52
  -3   4   3   33.31    1.96
   2  -4  -3   30.11    1.54
  -2   4   3   29.79    1.67
  -2   4   3   30.15    1.28
   1  -4  -3   21.87    1.12
  -1   4   3   21.37    0.92
  -1   4   3   21.07    1.21
   0  -4  -3   31.16    1.49
   0   4   3   26.66    1.55
  -1  -4  -3   31.91    1.69
   1   4   3   34.46    1.75
  -2  -4  -3   21.79    1.02
   2   4   3   24.71    1.23
  -3  -4  -3    1.79    0.16
   3   4   3    1.75    0.13
  -4  -4  -3    0.99    0.14
  -4  -4  -3    1.52    0.10
  -5  -4  -3   36.78    1.65
  -6  -4  -3   14.09    0.74
  -7  -4  -3    0.75    0.16
  -8  -4  -3    5.17    0.41
  -9  -4  -3    2.32    0.32
 -10  -4  -3    0.16    0.18
 -11  -4  -3    0.41    0.23
 -12  -4  -3    0.71    0.26
 -13  -4  -3   -0.19    0.21
 -10   5   3    0.19    0.34
  -9   5   3    0.03    0.26
  -8   5   3    0.43    0.29
  -7   5   3    0.80    0.31
  -6   5   3    2.98    0.45
  -5   5   3   -0.18    0.14
  -4   5   3    7.63    0.62
  -4   5   3    7.39    0.40
  -3   5   3    0.61    0.19
   1  -5  -3    0.39    0.09
  -1   5   3    0.29    0.14
   0  -5  -3    0.86    0.12
   0   5   3    0.79    0.17
  -1  -5  -3    9.00    0.55
  -1  -5  -3    9.67    0.43
   1   5   3    9.01    0.57
  -2  -5  -3  104.17    4.26
  -2  -5  -3  102.73    5.10
   2   5   3  100.75    5.21
  -3  -5  -3   45.86    1.98
   3   5   3   46.09    2.36
  -4  -5  -3   47.53    2.41
  -5  -5  -3   16.08    0.80
  -6  -5  -3    1.02    0.17
  -7  -5  -3    0.43    0.15
  -8  -5  -3    7.13    0.50
  -9  -5  -3    1.44    0.25
 -10  -5  -3    1.61    0.29
 -11  -5  -3    1.36    0.29
 -12  -5  -3    0.22    0.21
 -13  -5  -3    0.17    0.23
  -9   6   3   -0.17    0.29
  -8   6   3    0.40    0.32
  -7   6   3    0.87    0.35
  -6   6   3    5.74    0.61
  -5   6   3   -0.05    0.18
  -4   6   3    3.68    0.44
   3  -6  -3    0.18    0.12
  -3   6   3    0.28    0.18
   2  -6  -3    4.00    0.32
  -2   6   3    3.85    0.40
   1  -6  -3   80.28    3.98
  -1   6   3   78.44    4.17
   0  -6  -3   20.53    1.09
   0   6   3   18.95    1.16
  -1  -6  -3   34.46    1.41
  -1  -6  -3   33.20    1.74
   1   6   3   31.68    1.80
  -2  -6  -3   11.89    0.70
  -2  -6  -3   11.81    0.56
   2   6   3   11.74    0.70
  -3  -6  -3   26.62    1.45
  -3  -6  -3   28.09    1.21
   3   6   3   26.39    1.44
   4   6   3   21.36    1.12
  -6  -6  -3    2.97    0.27
  -7  -6  -3    2.70    0.29
  -8  -6  -3    0.34    0.16
  -9  -6  -3    0.17    0.16
 -10  -6  -3   -0.03    0.16
 -11  -6  -3    0.72    0.24
 -12  -6  -3    0.53    0.24
 -13  -6  -3    0.03    0.21
  -8   7   3    0.31    0.34
  -7   7   3    1.61    0.41
  -6   7   3    2.40    0.46
  -5   7   3    0.39    0.26
  -4   7   3   -0.01    0.18
   3  -7  -3    0.80    0.18
  -3   7   3    0.41    0.22
   2  -7  -3    1.73    0.23
  -2   7   3    1.70    0.32
   1  -7  -3    0.08    0.10
  -1   7   3    0.01    0.14
   0  -7  -3    0.05    0.08
   0   7   3    0.29    0.15
  -1  -7  -3   15.89    0.70
  -1  -7  -3   14.98    0.90
   1   7   3   15.75    0.95
  -2  -7  -3    2.64    0.27
  -2  -7  -3    2.71    0.20
   2   7   3    3.01    0.28
  -3  -7  -3    8.58    0.45
  -3  -7  -3    8.72    0.57
   3   7   3    8.01    0.53
  -4  -7  -3   98.15    4.87
  -4  -7  -3   95.80    4.07
   4   7   3   95.92    4.91
  -5  -7  -3   29.59    1.36
  -6  -7  -3    3.84    0.32
  -7  -7  -3    4.78    0.37
  -8  -7  -3    8.48    0.56
  -9  -7  -3    0.79    0.22
 -10  -7  -3    0.02    0.16
 -11  -7  -3    3.12    0.40
 -12  -7  -3    3.18    0.42
 -13  -7  -3    0.59    0.27
  -7   8   3   -0.11    0.28
  -6   8   3    0.34    0.31
  -5   8   3    1.28    0.38
  -4   8   3    4.34    0.53
   3  -8  -3    1.09    0.23
  -3   8   3    1.52    0.35
   2  -8  -3    4.29    0.39
  -2   8   3    4.94    0.50
   1  -8  -3    0.89    0.18
  -1   8   3    0.78    0.24
   0  -8  -3    5.03    0.41
   0   8   3    5.23    0.48
  -1  -8  -3   17.15    0.99
   1   8   3   16.21    1.04
  -2  -8  -3    1.87    0.25
   2   8   3    2.92    0.29
  -3  -8  -3    7.49    0.42
  -3  -8  -3    6.97    0.54
   3   8   3    8.55    0.54
  -4  -8  -3   41.50    2.21
  -4  -8  -3   41.47    1.82
   4   8   3   41.30    2.18
  -5  -8  -3    8.54    0.52
  -5  -8  -3   10.09    0.66
  -6  -8  -3    0.62    0.15
  -7  -8  -3    0.39    0.14
  -8  -8  -3    0.28    0.15
  -9  -8  -3    0.07    0.15
 -10  -8  -3   -0.02    0.16
 -11  -8  -3    0.15    0.20
 -12  -8  -3    0.34    0.23
 -13  -8  -3    0.11    0.25
  -6   9   3    1.88    0.49
  -5   9   3    1.62    0.42
  -4   9   3    3.10    0.52
  -3   9   3    2.07    0.41
   2  -9  -3    0.14    0.15
  -2   9   3   -0.01    0.20
   1  -9  -3    0.19    0.14
  -1   9   3    0.32    0.21
   0  -9  -3   14.26    0.88
   0   9   3   13.77    0.96
  -1  -9  -3    5.41    0.44
   1   9   3    4.71    0.46
  -2  -9  -3    0.03    0.10
   2   9   3    0.05    0.14
  -3  -9  -3    0.58    0.16
   3   9   3    1.00    0.20
  -4  -9  -3    1.61    0.25
   4   9   3    1.72    0.23
  -5  -9  -3   15.77    0.80
  -5  -9  -3   15.59    0.98
  -6  -9  -3    4.29    0.35
  -6  -9  -3    4.10    0.42
  -7  -9  -3   15.84    0.86
  -7  -9  -3   16.12    1.02
  -8  -9  -3    0.24    0.16
  -9  -9  -3    2.01    0.30
 -10  -9  -3    2.03    0.33
 -11  -9  -3    0.99    0.28
 -12  -9  -3    2.12    0.37
 -13  -9  -3    0.99    0.31
  -5  10   3    1.10    0.42
  -4  10   3    0.15    0.25
  -3  10   3    0.52    0.30
   2 -10  -3    3.72    0.40
  -2  10   3    4.35    0.52
   1 -10  -3    0.16    0.16
  -1  10   3    0.45    0.25
   0 -10  -3    0.71    0.20
   0  10   3    0.77    0.26
  -1 -10  -3   -0.09    0.11
   1  10   3   -0.03    0.15
  -2 -10  -3   -0.12    0.10
   2  10   3    0.30    0.17
  -3 -10  -3    0.06    0.12
   3  10   3   -0.02    0.12
  -4 -10  -3    0.72    0.20
  -5 -10  -3   12.29    0.85
  -6 -10  -3   70.90    3.63
  -6 -10  -3   67.43    3.01
  -7 -10  -3    3.55    0.35
  -7 -10  -3    3.03    0.39
  -8 -10  -3    1.98    0.29
  -8 -10  -3    2.04    0.33
  -9 -10  -3   -0.06    0.15
  -9 -10  -3    0.26    0.20
 -10 -10  -3    0.25    0.20
 -11 -10  -3    0.21    0.21
 -12 -10  -3    0.06    0.21
 -13 -10  -3    0.10    0.22
  -4  11   3    0.33    0.31
  -3  11   3    1.47    0.40
  -2  11   3    1.38    0.39
   1 -11  -3    0.22    0.18
  -1  11   3    0.11    0.23
   0 -11  -3    0.74    0.23
   0  11   3    0.97    0.31
  -1 -11  -3    0.12    0.16
   1  11   3    0.10    0.19
  -2 -11  -3    0.03    0.14
   2  11   3    0.15    0.17
  -3 -11  -3    2.54    0.35
   3  11   3    2.83    0.35
  -4 -11  -3    0.12    0.15
  -5 -11  -3    0.39    0.19
  -6 -11  -3    0.16    0.18
  -7 -11  -3    0.29    0.19
  -8 -11  -3   -0.08    0.14
  -8 -11  -3   -0.09    0.15
  -9 -11  -3    0.94    0.25
  -9 -11  -3    0.75    0.25
 -10 -11  -3    0.06    0.19
 -10 -11  -3    0.08    0.18
 -11 -11  -3    0.21    0.22
 -11 -11  -3    0.36    0.24
 -12 -11  -3    0.47    0.26
 -12 -11  -3    0.45    0.26
 -13 -11  -3    0.17    0.25
 -13 -11  -3    0.30    0.26
  -3  12   3   -0.07    0.28
  -2  12   3    0.31    0.30
   1 -12  -3    2.18    0.36
  -1  12   3    2.11    0.45
   0 -12  -3    0.57    0.23
   0  12   3    0.14    0.24
  -1 -12  -3    0.24    0.20
   1  12   3    0.55    0.27
  -2 -12  -3    0.95    0.25
   2  12   3    0.56    0.25
  -3 -12  -3    1.16    0.26
  -4 -12  -3    1.71    0.31
  -5 -12  -3    2.53    0.37
  -6 -12  -3    0.81    0.24
  -7 -12  -3   10.86    0.83
  -8 -12  -3    4.43    0.50
  -9 -12  -3   -0.01    0.18
 -10 -12  -3    0.61    0.26
 -11 -12  -3    0.37    0.25
 -11 -12  -3    0.37    0.25
 -12 -12  -3    0.13    0.24
 -12 -12  -3    0.06    0.22
  -2  13   3    0.97    0.39
  -1  13   3    0.73    0.35
   0 -13  -3    0.75    0.27
   0  13   3    0.92    0.35
  -1 -13  -3    3.67    0.47
   1  13   3    4.42    0.58
  -2 -13  -3    0.74    0.26
  -3 -13  -3    0.10    0.18
  -4 -13  -3    0.21    0.20
  -5 -13  -3    0.17    0.18
  -6 -13  -3    0.60    0.25
  -7 -13  -3    0.64    0.25
  -8 -13  -3    1.25    0.32
  -9 -13  -3    0.26    0.22
 -10 -13  -3    0.09    0.20
 -11 -13  -3    0.06    0.22
   0 -14  -3    0.37    0.27
   0  14   3    0.27    0.30
  -1 -14  -3    0.15    0.23
   1  14   3    0.05    0.26
  -2 -14  -3    0.75    0.28
  -3 -14  -3    0.37    0.25
  -4 -14  -3    0.08    0.19
  -5 -14  -3    0.36    0.23
  -6 -14  -3    0.51    0.26
  -7 -14  -3    0.00    0.18
  -8 -14  -3    0.22    0.21
  -9 -14  -3    0.69    0.27
 -10 -14  -3    0.47    0.27
  -1 -15  -3    0.05    0.26
  -2 -15  -3    1.32    0.36
  -3 -15  -3    0.31    0.26
  -4 -15  -3    0.14    0.23
  -5 -15  -3   -0.06    0.21
  -6 -15  -3    0.05    0.21
  -7 -15  -3    0.01    0.21
  -8 -15  -3    0.28    0.26
  -9 -15  -3    0.64    0.30
  -9 -14   4   -0.09    0.22
  -8 -14   4    0.56    0.28
  -7 -14   4    0.28    0.28
  -6 -14   4    0.22    0.27
  -5 -14   4    0.55    0.28
  -4 -14   4    0.38    0.27
  -3 -14   4   -0.07    0.23
  -2 -14   4   -0.08    0.24
 -10 -13   4   -0.21    0.20
  -9 -13   4    0.54    0.29
  -8 -13   4    1.33    0.33
  -7 -13   4    0.75    0.28
  -6 -13   4    2.18    0.41
  -5 -13   4    0.98    0.31
  -4 -13   4   -0.12    0.20
  -3 -13   4    0.01    0.21
  -2 -13   4    0.16    0.23
   1  13  -4    0.00    0.25
  -1 -13   4   -0.07    0.22
   0  13  -4   -0.10    0.26
   0 -13   4   -0.03    0.23
   1 -13   4    0.46    0.30
 -11 -12   4    0.08    0.22
 -10 -12   4    0.45    0.26
  -9 -12   4    0.11    0.21
  -8 -12   4   -0.01    0.19
  -7 -12   4    0.01    0.18
  -6 -12   4    0.12    0.20
  -5 -12   4    0.52    0.24
  -4 -12   4    1.06    0.29
  -3 -12   4    0.05    0.20
   2  12  -4    0.07    0.21
  -2 -12   4    0.17    0.22
   1  12  -4    1.67    0.40
  -1 -12   4    2.04    0.37
   0  12  -4    0.38    0.29
   0 -12   4    0.43    0.25
  -1  12  -4    0.13    0.27
   1 -12   4   -0.14    0.22
  -2  12  -4    0.92    0.39
 -12 -11   4   -0.08    0.22
 -11 -11   4    0.10    0.22
 -10 -11   4    0.99    0.29
  -9 -11   4    0.17    0.21
  -8 -11   4    2.24    0.37
  -7 -11   4    3.32    0.43
  -6 -11   4    0.61    0.23
  -5 -11   4   11.62    0.85
  -4 -11   4   11.05    0.82
  -3 -11   4   -0.13    0.14
   2  11  -4    2.59    0.42
  -2 -11   4    2.56    0.38
   1  11  -4    2.14    0.40
  -1 -11   4    2.11    0.35
   0  11  -4    0.17    0.24
   0 -11   4    0.27    0.22
  -1  11  -4    0.14    0.24
   1 -11   4    0.19    0.21
  -2  11  -4    1.55    0.41
  -3  11  -4    0.55    0.36
 -12 -10   4    0.97    0.30
 -11 -10   4    1.00    0.29
 -11 -10   4    0.58    0.26
 -10 -10   4    0.44    0.24
 -10 -10   4    0.23    0.20
  -9 -10   4    0.90    0.24
  -9 -10   4    0.56    0.25
  -8 -10   4    0.95    0.26
  -7 -10   4    1.80    0.31
  -6 -10   4    0.19    0.17
  -5 -10   4   -0.06    0.14
  -4 -10   4    0.22    0.17
   3  10  -4    0.13    0.17
  -3 -10   4    0.83    0.23
   2  10  -4    0.14    0.18
  -2 -10   4    0.10    0.17
   1  10  -4    0.22    0.19
  -1 -10   4    0.23    0.18
   0  10  -4    2.66    0.45
   0 -10   4    3.13    0.39
  -1  10  -4    5.69    0.61
   1 -10   4    5.27    0.53
  -2  10  -4    0.84    0.33
   2 -10   4    0.54    0.25
  -3  10  -4    1.88    0.46
  -4  10  -4    1.33    0.42
 -13  -9   4    0.24    0.25
 -12  -9   4   -0.11    0.21
 -11  -9   4    1.72    0.34
 -11  -9   4    0.92    0.27
 -10  -9   4    0.17    0.20
 -10  -9   4    0.03    0.19
  -9  -9   4    0.06    0.17
  -9  -9   4   -0.09    0.17
  -8  -9   4    1.54    0.29
  -8  -9   4    1.84    0.27
  -7  -9   4   -0.02    0.13
  -7  -9   4   -0.01    0.12
  -6  -9   4    0.28    0.17
  -5  -9   4    0.32    0.16
   4   9  -4   10.78    0.71
  -4  -9   4    9.84    0.72
   3   9  -4   18.11    1.15
  -3  -9   4   19.14    1.15
   2   9  -4    0.93    0.24
  -2  -9   4    0.57    0.19
   1   9  -4    4.12    0.44
  -1  -9   4    3.08    0.37
   0   9  -4    2.90    0.41
   0  -9   4    1.69    0.30
  -1   9  -4    0.69    0.27
   1  -9   4    0.27    0.19
  -2   9  -4    0.73    0.30
   2  -9   4    0.54    0.24
  -3   9  -4    0.07    0.24
  -4   9  -4    0.67    0.33
  -5   9  -4    0.10    0.30
 -13  -8   4    0.63    0.28
 -12  -8   4    0.48    0.26
 -11  -8   4    4.49    0.48
 -10  -8   4    5.82    0.51
 -10  -8   4    5.81    0.55
  -9  -8   4    1.20    0.26
  -9  -8   4    1.32    0.27
  -8  -8   4    1.50    0.27
  -8  -8   4    1.30    0.25
  -7  -8   4   -0.10    0.11
  -7  -8   4   -0.12    0.12
  -6  -8   4   -0.06    0.10
  -6  -8   4    0.00    0.11
  -5  -8   4    0.45    0.16
  -5  -8   4    0.20    0.12
   4   8  -4    2.84    0.29
  -4  -8   4    2.43    0.30
   3   8  -4    3.18    0.33
  -3  -8   4    2.15    0.29
   2   8  -4   -0.02    0.12
  -2  -8   4    0.13    0.13
   1   8  -4    0.02    0.14
  -1  -8   4    0.11    0.13
   0   8  -4    0.39    0.21
   0  -8   4    0.34    0.17
  -1   8  -4    0.74    0.25
   1  -8   4    0.27    0.18
  -2   8  -4    0.15    0.22
   2  -8   4    0.16    0.18
  -3   8  -4   -0.10    0.18
  -4   8  -4    0.23    0.25
  -5   8  -4   -0.23    0.21
  -6   8  -4    0.70    0.36
 -13  -7   4   -0.12    0.22
 -12  -7   4    0.35    0.24
 -11  -7   4    0.94    0.27
 -10  -7   4    1.06    0.27
 -10  -7   4    2.02    0.31
  -9  -7   4    0.08    0.15
  -9  -7   4    0.08    0.16
  -8  -7   4    0.23    0.17
  -8  -7   4    0.38    0.17
  -7  -7   4   11.02    0.65
  -7  -7   4   11.09    0.75
  -6  -7   4    2.49    0.26
  -6  -7   4    3.08    0.32
  -5  -7   4    0.40    0.15
  -5  -7   4    0.50    0.13
   4   7  -4   25.98    1.46
  -4  -7   4   26.85    1.48
  -4  -7   4   26.55    1.19
   3   7  -4   10.45    0.70
  -3  -7   4   11.03    0.70
   2   7  -4    0.20    0.14
  -2  -7   4    0.27    0.13
   1   7  -4   21.84    1.30
  -1  -7   4   21.49    1.24
   0   7  -4   21.50    1.36
   0  -7   4   23.49    1.29
  -1   7  -4    4.01    0.45
   1  -7   4    5.55    0.44
  -2   7  -4   25.40    1.53
   2  -7   4   23.57    1.40
  -3   7  -4   21.54    1.41
  -4   7  -4    2.18    0.41
  -5   7  -4    0.45    0.27
  -6   7  -4    0.56    0.31
  -7   7  -4    0.00    0.28
 -13  -6   4    0.21    0.23
 -12  -6   4    0.08    0.21
 -11  -6   4    0.02    0.18
 -10  -6   4    1.47    0.29
  -9  -6   4    2.01    0.30
  -9  -6   4    2.52    0.32
  -8  -6   4    3.80    0.37
  -8  -6   4    3.54    0.36
  -7  -6   4   11.00    0.63
  -7  -6   4    9.75    0.68
  -6  -6   4    2.14    0.26
  -6  -6   4    2.23    0.24
   5   6  -4    3.52    0.26
  -5  -6   4    2.64    0.25
  -5  -6   4    3.54    0.32
   4   6  -4    3.31    0.27
  -4  -6   4    3.35    0.24
  -4  -6   4    3.25    0.31
   3   6  -4    1.38    0.19
  -3  -6   4    0.78    0.10
  -3  -6   4    0.44    0.13
   2   6  -4   17.47    0.99
  -2  -6   4   15.53    0.95
  -2  -6   4   16.32    0.73
   1   6  -4    4.00    0.38
  -1  -6   4    4.67    0.37
   0   6  -4    0.22    0.15
   0  -6   4    0.13    0.11
  -1   6  -4    0.06    0.14
   1  -6   4    0.53    0.16
  -2   6  -4    0.67    0.24
   2  -6   4    0.29    0.16
  -3   6  -4    0.00    0.16
  -4   6  -4    0.94    0.29
  -5   6  -4    0.09    0.21
  -6   6  -4    0.91    0.32
  -7   6  -4    1.46    0.40
  -8   6  -4    1.77    0.45
 -13  -5   4   -0.07    0.22
 -12  -5   4    2.11    0.37
 -11  -5   4    3.41    0.42
 -10  -5   4    0.19    0.18
  -9  -5   4    0.21    0.15
  -9  -5   4    0.11    0.17
  -8  -5   4    2.47    0.30
  -8  -5   4    2.54    0.29
  -7  -5   4    6.62    0.49
  -7  -5   4    6.51    0.46
  -6  -5   4    4.89    0.38
  -6  -5   4    4.60    0.35
   5   5  -4    7.17    0.41
  -5  -5   4    5.92    0.45
  -5  -5   4    6.20    0.40
   4   5  -4    0.81    0.14
  -4  -5   4    1.47    0.16
  -4  -5   4    1.22    0.17
   3   5  -4    5.41    0.37
  -3  -5   4    4.81    0.37
  -3  -5   4    5.14    0.30
   2   5  -4    3.85    0.32
  -2  -5   4    3.96    0.22
  -2  -5   4    3.84    0.32
   1   5  -4    1.49    0.22
  -1  -5   4    1.96    0.12
  -1  -5   4    1.75    0.21
   0   5  -4   15.16    0.92
   0  -5   4   14.28    0.86
  -1   5  -4   33.68    1.78
   1  -5   4   29.03    1.66
  -2   5  -4    2.65    0.34
   2  -5   4    2.03    0.25
  -3   5  -4    8.73    0.67
  -4   5  -4   29.36    1.76
  -5   5  -4    0.17    0.20
  -6   5  -4    1.40    0.34
  -7   5  -4    6.23    0.64
  -8   5  -4    0.38    0.29
  -9   5  -4   -0.16    0.26
 -13  -4   4    0.49    0.28
 -12  -4   4    0.74    0.28
 -11  -4   4    0.35    0.22
 -10  -4   4    2.11    0.32
  -9  -4   4    3.53    0.37
  -8  -4   4    3.43    0.35
  -7  -4   4   19.33    0.99
   6   4  -4   80.52    4.00
  -6  -4   4   77.01    3.40
  -6  -4   4   79.35    3.98
   5   4  -4   39.93    2.08
  -5  -4   4   40.71    1.80
  -5  -4   4   40.77    2.10
   4   4  -4   21.47    1.10
  -4  -4   4   19.99    1.12
  -4  -4   4   20.26    0.95
   3   4  -4   51.41    2.58
  -3  -4   4   49.67    2.13
  -3  -4   4   48.71    2.54
   2   4  -4    0.15    0.09
  -2  -4   4    0.12    0.07
  -2  -4   4    0.13    0.05
  -1  -4   4    4.54    0.23
  -1  -4   4    4.85    0.34
   0   4  -4   29.09    1.46
   0  -4   4   23.33    1.38
  -1   4  -4    0.87    0.19
   1  -4   4    0.91    0.15
  -2   4  -4    2.97    0.31
  -2   4  -4    2.30    0.16
  -3   4  -4    0.75    0.11
  -3   4  -4    0.95    0.22
  -4   4  -4    0.17    0.15
  -5   4  -4    3.34    0.41
  -6   4  -4    0.04    0.18
  -7   4  -4    0.66    0.27
  -8   4  -4    0.31    0.26
  -9   4  -4    0.19    0.27
 -13  -3   4    0.18    0.25
 -12  -3   4    0.13    0.22
 -11  -3   4    1.12    0.29
 -10  -3   4   -0.11    0.15
  -9  -3   4   -0.06    0.14
  -8  -3   4   10.43    0.65
  -7  -3   4    0.02    0.12
   6   3  -4    4.20    0.28
  -6  -3   4    4.13    0.32
   5   3  -4    0.78    0.11
  -5  -3   4    1.55    0.17
  -5  -3   4    0.99    0.15
   4   3  -4    0.09    0.07
  -4  -3   4    0.00    0.06
  -4  -3   4    0.02    0.05
   3   3  -4   52.80    2.53
  -3  -3   4   47.74    2.49
  -3  -3   4   47.30    2.10
   2   3  -4   30.49    1.59
  -2  -3   4   30.40    1.57
  -2  -3   4   30.42    1.31
   1   3  -4    0.48    0.11
  -1  -3   4    0.51    0.06
  -1  -3   4    0.39    0.09
   0   3  -4   88.85    4.49
   0  -3   4   86.39    4.36
  -1   3  -4   28.00    1.52
   1  -3   4   27.37    1.45
  -2   3  -4    7.31    0.35
  -2   3  -4    6.55    0.50
  -3   3  -4    9.68    0.70
  -3   3  -4   11.04    0.52
  -4   3  -4   14.37    0.69
  -4   3  -4   13.68    0.91
  -5   3  -4   13.81    0.94
  -5   3  -4   14.73    0.73
  -6   3  -4   -0.14    0.15
  -7   3  -4    7.21    0.64
  -8   3  -4    1.99    0.40
  -9   3  -4    0.06    0.23
 -13  -2   4    0.36    0.25
 -12  -2   4    0.30    0.23
 -11  -2   4    0.72    0.25
 -10  -2   4    0.37    0.20
  -9  -2   4    2.92    0.34
  -8  -2   4    4.76    0.40
  -7  -2   4   15.80    0.89
  -7  -2   4   15.45    0.83
  -6  -2   4   12.53    0.70
  -6  -2   4   11.84    0.66
  -5  -2   4   47.53    2.09
  -5  -2   4   47.99    2.45
   4   2  -4    3.35    0.23
  -4  -2   4    3.59    0.25
  -4  -2   4    3.24    0.24
   3   2  -4   44.74    2.35
  -3  -2   4   46.70    2.31
  -3  -2   4   47.06    1.97
   2   2  -4   23.00    1.23
  -2  -2   4   22.91    1.02
  -2  -2   4   24.51    1.21
   1   2  -4    0.11    0.08
  -1  -2   4    0.26    0.07
  -1  -2   4    0.21    0.04
   0   2  -4   58.51    3.13
   0  -2   4   63.38    3.04
  -1   2  -4    2.15    0.21
  -2   2  -4    0.79    0.16
  -2   2  -4    0.92    0.09
  -3   2  -4   31.24    1.33
  -3   2  -4   29.24    1.67
  -4   2  -4   29.95    1.33
  -4   2  -4   29.28    1.67
  -5   2  -4    1.05    0.22
  -5   2  -4    0.66    0.14
  -6   2  -4    0.01    0.16
  -6   2  -4   -0.12    0.10
  -7   2  -4    0.03    0.12
  -7   2  -4   -0.05    0.15
  -8   2  -4    0.32    0.17
  -8   2  -4    0.19    0.20
  -9   2  -4   -0.07    0.21
 -13  -1   4    0.45    0.28
 -12  -1   4    0.31    0.24
 -11  -1   4    2.17    0.34
 -10  -1   4    2.04    0.31
  -9  -1   4    0.86    0.22
  -8  -1   4    0.52    0.17
  -7  -1   4    6.41    0.48
  -7  -1   4    7.86    0.49
  -6  -1   4    2.75    0.26
  -6  -1   4    2.80    0.25
  -5  -1   4    3.37    0.26
  -5  -1   4    3.02    0.25
  -4  -1   4   77.71    3.26
  -4  -1   4   76.40    3.92
  -3  -1   4   22.82    1.18
  -3  -1   4   22.07    1.00
   2   1  -4  164.67    8.26
  -2  -1   4  164.36    6.79
   1   1  -4   13.60    0.77
  -1  -1   4   14.98    0.75
  -1  -1   4   14.63    0.64
   0   1  -4   19.49    1.04
   0  -1   4   19.70    1.01
  -1   1  -4    3.28    0.25
  -2   1  -4   66.45    3.45
  -2   1  -4   67.61    2.80
  -3   1  -4   41.61    2.33
  -3   1  -4   46.62    1.90
  -4   1  -4   50.07    2.66
  -4   1  -4   50.02    2.16
  -5   1  -4    9.71    0.53
  -5   1  -4    9.29    0.65
  -6   1  -4    1.52    0.27
  -6   1  -4    1.67    0.21
  -7   1  -4    4.11    0.34
  -7   1  -4    3.48    0.40
  -8   1  -4    8.36    0.55
  -8   1  -4    7.32    0.63
  -9   1  -4    2.00    0.30
 -10   1  -4    0.51    0.23
 -12   0   4    0.10    0.22
 -11   0   4    1.16    0.28
 -10   0   4    0.14    0.18
  -9   0   4    0.07    0.16
  -8   0   4    0.04    0.14
  -8   0   4    0.01    0.12
  -7   0   4    0.90    0.20
  -7   0   4    0.69    0.16
  -6   0   4    6.33    0.41
  -6   0   4    6.42    0.46
  -5   0   4    1.58    0.19
  -5   0   4    1.52    0.18
  -4   0   4    5.75    0.40
  -4   0   4    6.37    0.36
  -3   0   4  171.38    8.67
  -3   0   4  172.81    7.12
  -2   0   4   30.47    1.57
  -2   0   4   29.97    1.30
   1   0  -4   17.79    0.98
  -1   0   4   19.53    0.81
   0   0  -4    0.31    0.07
  -1   0  -4  111.74    5.64
  -2   0  -4   43.97    1.89
  -2   0  -4   45.69    2.32
  -3   0  -4    0.77    0.13
  -3   0  -4    0.33    0.08
  -4   0  -4   31.59    1.42
  -4   0  -4   32.23    1.72
  -5   0  -4   44.38    2.41
  -5   0  -4   45.88    1.99
  -6   0  -4    2.53    0.25
  -6   0  -4    2.48    0.28
  -7   0  -4   -0.06    0.13
  -7   0  -4   -0.06    0.11
  -8   0  -4    0.71    0.23
  -8   0  -4    0.38    0.17
  -9   0  -4    0.32    0.18
 -10   0  -4    0.06    0.18
 -11   0  -4    0.95    0.27
 -12   1   4    0.08    0.25
 -11   1   4    0.79    0.25
 -10   1   4    3.57    0.40
  -9   1   4    4.50    0.40
  -8   1   4    0.25    0.15
  -8   1   4    0.10    0.17
  -7   1   4    5.09    0.38
  -7   1   4    4.82    0.45
  -6   1   4    0.62    0.18
  -6   1   4    0.73    0.15
  -5   1   4    7.21    0.50
  -5   1   4    6.53    0.40
  -4   1   4   63.23    2.72
  -4   1   4   64.40    3.32
  -3   1   4   41.54    2.17
  -3   1   4   41.04    1.77
  -2   1   4  467.34   23.36
  -2   1   4  465.32   19.12
  -1   1   4  171.28    7.04
  -1   1   4  171.05    8.61
  -1  -1  -4   25.69    1.33
  -2  -1  -4   72.60    3.68
  -2  -1  -4   72.45    3.03
  -3  -1  -4   13.14    0.75
  -3  -1  -4   14.22    0.65
  -4  -1  -4    0.38    0.09
  -4  -1  -4    0.22    0.09
  -5  -1  -4   17.27    0.85
  -5  -1  -4   17.69    1.00
  -6  -1  -4    0.54    0.13
  -6  -1  -4    0.50    0.15
  -7  -1  -4    9.19    0.63
  -7  -1  -4    8.98    0.55
  -8  -1  -4   21.88    1.31
  -8  -1  -4   22.51    1.13
  -9  -1  -4    2.29    0.31
 -10  -1  -4   -0.06    0.16
 -11  -1  -4    0.15    0.20
 -12  -1  -4    1.84    0.34
 -10   2   4    0.24    0.21
  -9   2   4   -0.11    0.15
  -9   2   4    0.08    0.21
  -8   2   4   -0.08    0.13
  -8   2   4   -0.09    0.17
  -7   2   4    1.59    0.22
  -7   2   4    1.32    0.28
  -6   2   4    5.84    0.50
  -6   2   4    6.16    0.39
  -5   2   4   27.89    1.65
  -5   2   4   30.79    1.34
  -4   2   4   16.57    1.02
  -4   2   4   17.95    0.82
  -3   2   4   71.98    3.00
  -3   2   4   70.54    3.69
  -2   2   4   62.61    3.32
  -2   2   4   65.98    2.70
  -1   2   4    2.04    0.13
  -1   2   4    2.07    0.18
   0   2   4   81.17    4.12
  -2  -2  -4   57.98    2.39
  -2  -2  -4   55.58    2.87
  -3  -2  -4    2.11    0.16
  -3  -2  -4    2.08    0.16
  -4  -2  -4    3.54    0.27
  -4  -2  -4    5.04    0.29
  -5  -2  -4   33.09    1.75
  -5  -2  -4   33.37    1.50
  -6  -2  -4    3.08    0.28
  -6  -2  -4    3.79    0.30
  -7  -2  -4    3.13    0.29
  -7  -2  -4    2.55    0.27
  -8  -2  -4    1.55    0.23
  -9  -2  -4    0.90    0.22
 -10  -2  -4    4.58    0.44
 -11  -2  -4    1.85    0.32
 -12  -2  -4   -0.06    0.19
 -13  -2  -4    0.17    0.25
  -9   3   4    2.88    0.47
  -9   3   4    3.35    0.36
  -8   3   4    1.49    0.34
  -8   3   4    1.23    0.23
  -7   3   4    0.16    0.19
  -7   3   4    0.28    0.14
  -6   3   4    1.03    0.26
  -6   3   4    1.33    0.19
  -5   3   4    4.74    0.32
  -5   3   4    4.71    0.44
  -4   3   4    3.10    0.22
  -4   3   4    2.33    0.30
  -3   3   4   10.56    0.72
  -3   3   4   11.79    0.55
   2  -3  -4    0.13    0.05
  -2   3   4    0.26    0.06
  -2   3   4    0.44    0.12
  -1   3   4    0.08    0.04
  -1   3   4    0.01    0.06
   0   3   4    7.90    0.48
   1   3   4   11.37    0.63
  -2  -3  -4   58.32    2.45
  -3  -3  -4    1.83    0.15
  -3  -3  -4    1.35    0.12
  -4  -3  -4    9.02    0.47
  -4  -3  -4    7.40    0.44
  -5  -3  -4   13.75    0.77
  -5  -3  -4   14.66    0.72
  -6  -3  -4    0.71    0.15
  -6  -3  -4    0.66    0.13
  -7  -3  -4    2.23    0.25
  -8  -3  -4    2.06    0.26
  -9  -3  -4   10.09    0.65
 -10  -3  -4   -0.03    0.16
 -11  -3  -4    0.31    0.21
 -12  -3  -4    0.22    0.22
 -13  -3  -4    0.13    0.25
  -9   4   4    0.41    0.28
  -8   4   4    0.03    0.22
  -7   4   4    1.68    0.23
  -7   4   4    1.34    0.34
  -6   4   4    0.15    0.12
  -6   4   4    0.13    0.20
  -5   4   4    6.07    0.38
  -5   4   4    6.80    0.57
  -4   4   4    2.25    0.20
  -4   4   4    2.84    0.33
  -3   4   4   43.52    1.87
  -3   4   4   43.81    2.38
   2  -4  -4    7.55    0.45
  -2   4   4    7.54    0.54
  -2   4   4    8.04    0.38
   1  -4  -4   27.65    1.42
  -1   4   4   27.98    1.53
   0  -4  -4   24.72    1.32
   0   4   4   26.86    1.40
   1   4   4    7.52    0.46
  -2  -4  -4    0.11    0.06
   2   4   4    0.16    0.06
  -3  -4  -4   29.73    1.25
  -3  -4  -4   26.69    1.44
  -4  -4  -4    1.46    0.15
  -4  -4  -4    1.01    0.10
  -5  -4  -4    0.61    0.12
  -5  -4  -4    0.68    0.09
  -6  -4  -4   16.52    0.86
  -6  -4  -4   17.71    0.93
  -7  -4  -4    2.88    0.28
  -8  -4  -4    3.68    0.34
  -9  -4  -4   18.62    1.01
 -10  -4  -4    0.80    0.24
 -11  -4  -4    3.34    0.40
 -12  -4  -4    0.62    0.25
 -13  -4  -4    0.01    0.22
 -10   5   4    0.24    0.33
  -9   5   4    1.49    0.42
  -8   5   4    2.34    0.46
  -7   5   4    1.61    0.38
  -6   5   4    1.49    0.36
  -5   5   4    1.69    0.34
  -4   5   4    2.80    0.22
  -4   5   4    2.91    0.40
   3  -5  -4   10.23    0.61
  -3   5   4   11.12    0.76
  -3   5   4   10.54    0.51
   2  -5  -4   15.01    0.80
  -2   5   4   15.11    0.66
  -2   5   4   12.80    0.90
   1  -5  -4    5.48    0.35
  -1   5   4    4.94    0.42
   0  -5  -4    5.41    0.36
   0   5   4    5.81    0.42
  -1  -5  -4   19.96    1.10
   1   5   4   21.16    1.14
   2   5   4    1.27    0.16
  -3  -5  -4   33.12    1.49
   3   5   4   34.70    1.76
  -4  -5  -4   29.87    1.43
  -4  -5  -4   25.39    1.26
  -5  -5  -4   23.21    1.09
  -5  -5  -4   22.99    1.18
  -6  -5  -4    1.30    0.19
  -7  -5  -4   18.24    0.94
  -8  -5  -4    0.85    0.19
  -9  -5  -4    1.69    0.26
 -10  -5  -4    0.22    0.18
 -11  -5  -4    0.50    0.23
 -12  -5  -4    0.52    0.24
 -13  -5  -4    0.65    0.27
  -9   6   4    0.72    0.39
  -8   6   4   -0.05    0.25
  -7   6   4    0.71    0.32
  -6   6   4    1.34    0.36
  -5   6   4    0.34    0.23
  -4   6   4    0.09    0.19
   3  -6  -4    2.62    0.26
  -3   6   4    3.08    0.37
   2  -6  -4    2.71    0.26
  -2   6   4    3.23    0.35
   1  -6  -4    1.84    0.22
  -1   6   4    2.24    0.31
   0  -6  -4    6.18    0.43
   0   6   4    7.21    0.51
  -1  -6  -4    0.13    0.08
   1   6   4   -0.09    0.09
  -2  -6  -4    4.10    0.32
  -2  -6  -4    3.88    0.24
   2   6   4    3.90    0.31
  -3  -6  -4   10.70    0.55
   3   6   4   11.08    0.63
  -4  -6  -4   27.65    1.26
   4   6   4   27.80    1.44
  -5  -6  -4    1.34    0.18
  -5  -6  -4    1.16    0.11
  -6  -6  -4    6.71    0.44
  -7  -6  -4    0.28    0.13
  -8  -6  -4    3.40    0.33
  -9  -6  -4    3.46    0.36
 -10  -6  -4    2.20    0.32
 -11  -6  -4    0.69    0.23
 -12  -6  -4    0.86    0.28
 -13  -6  -4    0.45    0.26
  -8   7   4   -0.19    0.27
  -7   7   4    0.12    0.26
  -6   7   4    3.44    0.54
  -5   7   4    0.55    0.29
  -4   7   4    5.67    0.57
   3  -7  -4    4.43    0.38
  -3   7   4    4.83    0.50
   2  -7  -4    8.73    0.58
  -2   7   4    9.54    0.72
   1  -7  -4   31.62    1.72
  -1   7   4   33.64    1.87
   0  -7  -4   20.79    1.21
   0   7   4   23.59    1.32
  -1  -7  -4    8.91    0.43
  -1  -7  -4    8.70    0.57
   1   7   4    9.04    0.61
  -2  -7  -4   14.73    0.70
  -2  -7  -4   15.18    0.88
   2   7   4   15.11    0.89
  -3  -7  -4    1.32    0.16
  -3  -7  -4    1.59    0.21
   3   7   4    1.40    0.19
  -4  -7  -4    1.96    0.20
   4   7   4    1.51    0.20
  -5  -7  -4    2.24    0.23
  -6  -7  -4    0.46    0.14
  -7  -7  -4    0.24    0.14
  -8  -7  -4    0.97    0.20
  -9  -7  -4    0.89    0.21
 -10  -7  -4    3.47    0.40
 -11  -7  -4   -0.13    0.17
 -12  -7  -4    0.05    0.20
 -13  -7  -4   -0.10    0.20
  -7   8   4    0.35    0.35
  -6   8   4    2.69    0.51
  -5   8   4    0.26    0.26
  -4   8   4    1.52    0.38
  -3   8   4   -0.06    0.17
   2  -8  -4    0.13    0.13
  -2   8   4    0.60    0.25
   1  -8  -4    1.20    0.20
  -1   8   4    1.35    0.29
   0  -8  -4    0.54    0.14
   0   8   4    0.83    0.23
  -1  -8  -4    2.48    0.27
   1   8   4    1.97    0.31
  -2  -8  -4    0.30    0.12
   2   8   4    0.35    0.15
  -3  -8  -4   13.76    0.86
  -3  -8  -4   13.81    0.68
   3   8   4   14.07    0.84
  -4  -8  -4    3.20    0.35
  -4  -8  -4    3.77    0.28
   4   8   4    3.66    0.30
  -5  -8  -4   10.99    0.61
  -6  -8  -4    8.94    0.54
  -7  -8  -4    0.38    0.15
  -8  -8  -4    0.70    0.19
  -9  -8  -4    0.14    0.16
 -10  -8  -4    0.41    0.21
 -11  -8  -4    0.59    0.24
 -12  -8  -4    1.54    0.32
 -13  -8  -4    1.01    0.30
  -6   9   4   -0.01    0.28
  -5   9   4    2.38    0.50
  -4   9   4    4.17    0.58
  -3   9   4    0.33    0.26
   2  -9  -4    4.68    0.42
  -2   9   4    4.55    0.52
   1  -9  -4    2.38    0.30
  -1   9   4    2.83    0.41
   0  -9  -4    7.86    0.58
   0   9   4    8.65    0.67
  -1  -9  -4   14.33    0.91
   1   9   4   15.44    0.98
  -2  -9  -4    3.13    0.33
   2   9   4    3.34    0.35
  -3  -9  -4    0.05    0.10
   3   9   4    0.15    0.12
  -4  -9  -4    3.26    0.35
  -4  -9  -4    3.22    0.26
   4   9   4    3.36    0.30
  -5  -9  -4   24.49    1.17
  -5  -9  -4   25.01    1.43
  -6  -9  -4    1.63    0.26
  -6  -9  -4    1.20    0.20
  -7  -9  -4    0.29    0.15
  -8  -9  -4    2.34    0.29
  -9  -9  -4    0.72    0.21
 -10  -9  -4   -0.09    0.15
 -11  -9  -4    0.21    0.21
 -12  -9  -4    0.22    0.23
 -13  -9  -4    0.11    0.24
  -5  10   4    2.95    0.57
  -4  10   4    0.93    0.35
  -3  10   4   -0.04    0.23
   2 -10  -4    3.64    0.39
  -2  10   4    3.57    0.52
   1 -10  -4    1.41    0.25
  -1  10   4    1.15    0.32
   0 -10  -4    1.45    0.25
   0  10   4    1.81    0.35
  -1 -10  -4    8.49    0.63
   1  10   4    9.44    0.71
  -2 -10  -4    0.09    0.13
   2  10   4    0.20    0.17
  -3 -10  -4    5.63    0.48
   3  10   4    5.13    0.45
  -4 -10  -4    2.82    0.35
  -5 -10  -4    0.00    0.13
  -6 -10  -4    5.16    0.40
  -6 -10  -4    5.49    0.52
  -7 -10  -4    2.84    0.38
  -7 -10  -4    3.42    0.33
  -8 -10  -4   -0.14    0.12
  -8 -10  -4   -0.11    0.13
  -9 -10  -4    1.87    0.31
 -10 -10  -4    4.38    0.45
 -11 -10  -4    0.25    0.23
 -12 -10  -4    0.26    0.24
 -13 -10  -4    0.58    0.28
  -4  11   4   -0.27    0.25
  -3  11   4    1.23    0.39
  -2  11   4    1.01    0.34
   1 -11  -4    0.20    0.17
  -1  11   4   -0.08    0.21
   0 -11  -4    1.06    0.25
   0  11   4    0.80    0.29
  -1 -11  -4    0.48    0.20
   1  11   4    0.38    0.23
  -2 -11  -4    3.35    0.39
   2  11   4    3.75    0.42
  -3 -11  -4    5.00    0.47
   3  11   4    4.23    0.43
  -4 -11  -4    3.79    0.41
  -5 -11  -4    7.87    0.64
  -6 -11  -4   29.44    1.72
  -7 -11  -4    5.53    0.54
  -8 -11  -4    0.30    0.18
  -8 -11  -4    0.22    0.19
  -9 -11  -4    2.37    0.34
  -9 -11  -4    2.34    0.37
 -10 -11  -4    0.98    0.29
 -10 -11  -4    1.19    0.28
 -11 -11  -4   -0.01    0.20
 -12 -11  -4    0.10    0.22
 -13 -11  -4   -0.04    0.23
  -3  12   4    0.98    0.40
  -2  12   4    2.44    0.49
  -1  12   4    1.57    0.40
   0 -12  -4    0.25    0.20
   0  12   4    0.21    0.24
  -1 -12  -4    0.11    0.18
   1  12   4    0.07    0.21
  -2 -12  -4    7.16    0.60
   2  12   4    6.95    0.63
  -3 -12  -4    1.47    0.29
  -4 -12  -4   -0.02    0.14
  -5 -12  -4    0.52    0.21
  -6 -12  -4    0.33    0.20
  -7 -12  -4    1.38    0.31
  -8 -12  -4    0.42    0.23
  -9 -12  -4    0.29    0.21
 -10 -12  -4    0.72    0.27
 -10 -12  -4    0.44    0.23
 -11 -12  -4    0.46    0.26
 -11 -12  -4    0.44    0.27
 -12 -12  -4   -0.07    0.22
 -12 -12  -4    0.26    0.25
  -2  13   4    0.32    0.31
  -1  13   4    0.49    0.30
   0 -13  -4    0.30    0.24
   0  13   4    0.39    0.29
  -1 -13  -4    0.26    0.23
   1  13   4    0.27    0.27
  -2 -13  -4    0.40    0.22
  -3 -13  -4    0.19    0.17
  -4 -13  -4    1.95    0.34
  -5 -13  -4    0.96    0.27
  -6 -13  -4    0.44    0.22
  -7 -13  -4    3.55    0.47
  -8 -13  -4    4.47    0.52
  -9 -13  -4    0.20    0.22
 -10 -13  -4    0.23    0.23
 -11 -13  -4    0.13    0.23
  -1  14   4    0.44    0.34
   0  14   4    0.39    0.32
  -1 -14  -4    0.20    0.24
   1  14   4    0.06    0.25
  -2 -14  -4    0.85    0.29
  -3 -14  -4    0.32    0.22
  -4 -14  -4   -0.01    0.17
  -5 -14  -4    0.14    0.21
  -6 -14  -4    0.58    0.25
  -7 -14  -4    0.25    0.22
  -8 -14  -4    1.14    0.32
  -9 -14  -4   -0.10    0.19
 -10 -14  -4   -0.03    0.21
 -11 -14  -4    0.05    0.24
  -1 -15  -4   -0.09    0.23
  -2 -15  -4   -0.09    0.23
  -3 -15  -4    0.13    0.23
  -4 -15  -4   -0.11    0.18
  -5 -15  -4    0.08    0.20
  -6 -15  -4    0.48    0.27
  -7 -15  -4    0.39    0.25
  -8 -15  -4    0.28    0.26
  -9 -15  -4    2.33    0.44
  -8 -14   5    0.51    0.30
  -7 -14   5   -0.01    0.25
  -6 -14   5   -0.15    0.23
  -5 -14   5    0.10    0.27
  -4 -14   5    0.57    0.31
  -3 -14   5    0.00    0.25
  -2 -14   5    0.02    0.26
 -10 -13   5    0.05    0.23
  -9 -13   5   -0.07    0.22
  -8 -13   5    0.04    0.22
  -7 -13   5    0.24    0.26
  -6 -13   5    0.15    0.24
  -5 -13   5    0.00    0.21
  -4 -13   5    0.15    0.23
  -3 -13   5    0.49    0.27
  -2 -13   5    0.48    0.28
   1  13  -5    0.39    0.31
  -1 -13   5    0.28    0.26
   0  13  -5    0.14    0.30
   0 -13   5    0.01    0.25
 -11 -12   5    0.64    0.30
 -10 -12   5    0.02    0.22
  -9 -12   5   -0.07    0.21
  -8 -12   5    1.44    0.34
  -7 -12   5    1.78    0.35
  -6 -12   5    0.97    0.30
  -5 -12   5    0.28    0.23
  -4 -12   5    0.68    0.26
  -3 -12   5    1.71    0.35
   2  12  -5    0.69    0.29
  -2 -12   5    0.36    0.24
   1  12  -5    0.12    0.25
  -1 -12   5    0.10    0.22
   0  12  -5    1.34    0.39
   0 -12   5    1.09    0.32
  -1  12  -5    0.34    0.30
   1 -12   5    0.11    0.25
 -12 -11   5   -0.11    0.22
 -11 -11   5    0.02    0.23
 -10 -11   5    0.07    0.22
  -9 -11   5   -0.05    0.18
  -8 -11   5    2.14    0.37
  -7 -11   5    0.80    0.26
  -6 -11   5    0.21    0.20
  -5 -11   5    0.06    0.18
  -4 -11   5    0.16    0.20
  -3 -11   5    0.29    0.21
   2  11  -5    0.28    0.21
  -2 -11   5    0.16    0.20
   1  11  -5    0.02    0.21
  -1 -11   5    0.13    0.20
   0  11  -5    0.09    0.24
   0 -11   5   -0.11    0.18
  -1  11  -5    0.17    0.27
   1 -11   5    0.10    0.23
  -2  11  -5    0.13    0.30
  -3  11  -5    0.22    0.31
 -12 -10   5    0.06    0.23
 -11 -10   5   -0.14    0.20
 -10 -10   5    3.73    0.41
 -10 -10   5    2.87    0.42
  -9 -10   5    3.31    0.44
  -8 -10   5   -0.05    0.16
  -7 -10   5    2.20    0.35
  -6 -10   5    2.24    0.34
  -5 -10   5    2.71    0.36
  -4 -10   5   10.75    0.79
   3  10  -5    4.39    0.45
  -3 -10   5    3.95    0.44
   2  10  -5    0.57    0.24
  -2 -10   5    0.30    0.19
   1  10  -5    1.69    0.36
  -1 -10   5    1.35    0.29
   0  10  -5    0.29    0.25
   0 -10   5    0.50    0.22
  -1  10  -5   -0.07    0.20
   1 -10   5   -0.08    0.19
  -2  10  -5    0.28    0.26
  -3  10  -5    0.90    0.36
  -4  10  -5    0.62    0.36
 -13  -9   5    1.92    0.39
 -12  -9   5    0.37    0.25
 -11  -9   5    2.47    0.38
 -10  -9   5    2.68    0.39
 -10  -9   5    2.41    0.35
  -9  -9   5    0.01    0.16
  -9  -9   5    0.21    0.19
  -8  -9   5    0.49    0.18
  -8  -9   5    0.75    0.23
  -7  -9   5    0.08    0.15
  -7  -9   5    0.04    0.14
  -6  -9   5    0.04    0.14
  -5  -9   5    0.36    0.18
   4   9  -5    0.06    0.13
  -4  -9   5    0.16    0.15
   3   9  -5    0.72    0.21
  -3  -9   5    0.73    0.22
   2   9  -5    4.08    0.43
  -2  -9   5    4.06    0.42
   1   9  -5    0.24    0.18
  -1  -9   5    0.23    0.18
   0   9  -5    1.95    0.37
   0  -9   5    2.06    0.32
  -1   9  -5    4.45    0.52
   1  -9   5    3.95    0.44
  -2   9  -5   -0.05    0.18
   2  -9   5   -0.11    0.18
  -3   9  -5   -0.18    0.20
  -4   9  -5    1.82    0.45
  -5   9  -5    0.33    0.32
 -13  -8   5    0.02    0.25
 -12  -8   5    0.79    0.28
 -11  -8   5   -0.11    0.19
 -10  -8   5    0.26    0.20
 -10  -8   5    0.06    0.18
  -9  -8   5    0.01    0.16
  -9  -8   5   -0.10    0.13
  -8  -8   5    1.02    0.22
  -8  -8   5    1.12    0.24
  -7  -8   5    1.84    0.29
  -7  -8   5    2.93    0.29
  -6  -8   5    6.10    0.43
  -6  -8   5    5.75    0.49
  -5  -8   5    4.43    0.42
   4   8  -5    1.45    0.24
  -4  -8   5    1.23    0.23
   3   8  -5   21.89    1.36
  -3  -8   5   24.50    1.35
   2   8  -5   11.92    0.82
  -2  -8   5   11.49    0.78
   1   8  -5    0.48    0.20
  -1  -8   5    0.70    0.19
   0   8  -5    5.48    0.53
   0  -8   5    6.22    0.51
  -1   8  -5    8.67    0.73
   1  -8   5    9.26    0.68
  -2   8  -5    1.36    0.35
   2  -8   5    2.19    0.33
  -3   8  -5    0.96    0.32
  -4   8  -5    4.39    0.61
  -5   8  -5    0.23    0.27
  -6   8  -5    0.59    0.34
 -13  -7   5    1.42    0.36
 -12  -7   5    3.27    0.44
 -11  -7   5    2.80    0.39
 -10  -7   5    4.80    0.46
  -9  -7   5    0.74    0.22
  -9  -7   5    0.78    0.22
  -8  -7   5    0.51    0.19
  -8  -7   5    0.66    0.19
  -7  -7   5    1.92    0.27
  -7  -7   5    1.92    0.25
  -6  -7   5    5.43    0.37
  -6  -7   5    4.65    0.42
  -5  -7   5    1.54    0.24
  -5  -7   5    1.61    0.19
   4   7  -5    0.03    0.10
  -4  -7   5   -0.18    0.07
  -4  -7   5    0.03    0.10
   3   7  -5    5.30    0.43
  -3  -7   5    4.99    0.43
   2   7  -5    4.76    0.41
  -2  -7   5    3.70    0.37
   1   7  -5    0.19    0.15
  -1  -7   5    0.18    0.13
   0   7  -5    4.54    0.44
   0  -7   5    3.49    0.37
  -1   7  -5    1.49    0.31
   1  -7   5    0.69    0.20
  -2   7  -5    0.02    0.18
   2  -7   5    0.19    0.17
  -3   7  -5    0.92    0.30
  -4   7  -5    0.18    0.24
  -5   7  -5    1.08    0.35
  -6   7  -5    0.27    0.27
  -7   7  -5   -0.13    0.23
 -13  -6   5    0.29    0.25
 -12  -6   5   -0.11    0.19
 -11  -6   5    0.47    0.24
 -10  -6   5    0.21    0.18
  -9  -6   5    0.64    0.21
  -9  -6   5    0.82    0.21
  -8  -6   5    0.03    0.12
  -8  -6   5    0.01    0.14
  -7  -6   5    3.93    0.37
  -7  -6   5    3.51    0.34
  -6  -6   5   21.07    1.19
  -6  -6   5   20.57    1.02
   5   6  -5    1.77    0.20
  -5  -6   5    2.46    0.26
  -5  -6   5    2.35    0.22
   4   6  -5    5.34    0.38
  -4  -6   5    4.68    0.40
  -4  -6   5    5.28    0.33
   3   6  -5    9.66    0.65
  -3  -6   5   10.39    0.66
  -3  -6   5   10.60    0.50
   2   6  -5   43.07    2.54
  -2  -6   5   50.19    2.50
  -2  -6   5   49.85    2.01
   1   6  -5   12.29    0.85
  -1  -6   5   14.49    0.83
   0   6  -5   11.80    0.80
   0  -6   5   11.69    0.75
  -1   6  -5   17.25    1.10
   1  -6   5   16.76    1.01
  -2   6  -5   12.33    0.89
   2  -6   5   12.69    0.81
  -3   6  -5    6.07    0.57
  -4   6  -5    2.27    0.40
  -5   6  -5    0.52    0.26
  -6   6  -5    0.58    0.30
  -7   6  -5    0.45    0.31
  -8   6  -5    0.46    0.33
 -13  -5   5    0.09    0.23
 -12  -5   5    1.02    0.30
 -11  -5   5   -0.12    0.18
 -10  -5   5    0.96    0.25
  -9  -5   5    8.16    0.58
  -8  -5   5    2.91    0.31
  -8  -5   5    2.61    0.31
  -7  -5   5    9.82    0.59
  -7  -5   5    9.68    0.64
  -6  -5   5   22.33    1.07
  -6  -5   5   21.67    1.23
   5   5  -5    8.89    0.53
  -5  -5   5    8.76    0.57
  -5  -5   5    8.50    0.49
   4   5  -5   18.08    1.05
  -4  -5   5   19.27    0.89
  -4  -5   5   20.19    1.08
   3   5  -5   -0.06    0.08
  -3  -5   5    0.17    0.09
  -3  -5   5    0.11    0.07
   2   5  -5    1.69    0.22
  -2  -5   5    1.60    0.20
  -2  -5   5    1.81    0.14
   1   5  -5   26.58    1.42
  -1  -5   5   23.35    1.35
   0   5  -5    1.87    0.29
   0  -5   5    2.64    0.27
  -1   5  -5    0.09    0.13
   1  -5   5   -0.01    0.10
  -2   5  -5    0.69    0.21
  -3   5  -5    0.01    0.16
  -4   5  -5    4.98    0.51
  -5   5  -5   12.57    0.94
  -6   5  -5    0.25    0.23
  -7   5  -5    0.22    0.25
  -8   5  -5    0.73    0.33
  -9   5  -5    0.10    0.28
 -13  -4   5    0.60    0.29
 -12  -4   5    0.13    0.23
 -11  -4   5    2.39    0.36
 -10  -4   5    3.07    0.38
  -9  -4   5    0.09    0.16
  -8  -4   5    0.08    0.11
  -8  -4   5    0.00    0.14
  -7  -4   5    0.81    0.17
  -7  -4   5    0.73    0.18
   6   4  -5    0.00    0.08
  -6  -4   5    0.11    0.10
  -6  -4   5    0.00    0.11
   5   4  -5    6.66    0.44
  -5  -4   5    7.52    0.44
  -5  -4   5    8.21    0.50
   4   4  -5   21.11    1.11
  -4  -4   5   20.67    1.12
  -4  -4   5   19.88    0.95
   3   4  -5    2.89    0.24
  -3  -4   5    2.55    0.23
  -3  -4   5    2.49    0.19
   2   4  -5  101.90    5.10
  -2  -4   5   99.79    4.15
  -2  -4   5   97.99    4.97
   1   4  -5   14.11    0.84
  -1  -4   5   14.49    0.64
  -1  -4   5   14.10    0.81
   0   4  -5   16.12    0.98
   0  -4   5   17.22    0.95
  -1   4  -5   45.21    2.51
  -1   4  -5   46.32    1.96
   1  -4   5   48.71    2.42
  -2   4  -5   25.74    1.52
  -2   4  -5   26.61    1.14
  -3   4  -5    1.43    0.27
  -4   4  -5   23.52    1.43
  -5   4  -5   15.07    1.03
  -6   4  -5    0.48    0.23
  -7   4  -5    3.25    0.48
  -8   4  -5    1.62    0.39
  -9   4  -5    0.09    0.27
 -13  -3   5    0.01    0.23
 -12  -3   5    0.57    0.27
 -11  -3   5    2.18    0.35
 -10  -3   5    0.26    0.20
  -9  -3   5    2.51    0.32
  -8  -3   5   12.85    0.75
  -7  -3   5    5.40    0.40
   6   3  -5   15.51    0.87
  -6  -3   5   17.16    0.91
  -6  -3   5   15.89    0.82
   5   3  -5   56.47    2.87
  -5  -3   5   55.46    2.44
  -5  -3   5   56.69    2.84
   4   3  -5   29.85    1.55
  -4  -3   5   29.98    1.33
  -4  -3   5   28.97    1.53
   3   3  -5    1.14    0.15
  -3  -3   5    1.48    0.14
  -3  -3   5    1.57    0.16
   2   3  -5    2.90    0.24
  -2  -3   5    2.83    0.18
  -2  -3   5    2.71    0.23
   1   3  -5   14.40    0.84
  -1  -3   5   15.06    0.66
  -1  -3   5   14.57    0.81
   0   3  -5    4.91    0.41
   0  -3   5    7.19    0.42
  -1   3  -5    3.58    0.33
   1  -3   5    4.05    0.31
  -2   3  -5   11.40    0.73
  -2   3  -5   11.10    0.53
  -3   3  -5    0.93    0.12
  -3   3  -5    1.35    0.24
  -4   3  -5    8.31    0.62
  -4   3  -5    7.75    0.44
  -5   3  -5    1.20    0.26
  -5   3  -5    0.96    0.16
  -6   3  -5    5.02    0.50
  -7   3  -5    0.36    0.23
  -8   3  -5    0.38    0.25
  -9   3  -5    0.03    0.22
 -13  -2   5    0.64    0.29
 -12  -2   5    0.19    0.23
 -11  -2   5   -0.05    0.20
 -10  -2   5    5.08    0.46
  -9  -2   5    3.39    0.37
  -8  -2   5    0.01    0.13
  -7  -2   5    5.63    0.41
  -7  -2   5    5.74    0.40
  -6  -2   5    7.57    0.47
  -6  -2   5    7.81    0.48
   5   2  -5    1.77    0.18
  -5  -2   5    2.06    0.21
  -5  -2   5    2.09    0.19
   4   2  -5    2.67    0.22
  -4  -2   5    3.63    0.24
  -4  -2   5    3.56    0.25
   3   2  -5   26.05    1.31
  -3  -2   5   24.38    1.11
  -3  -2   5   24.46    1.29
   2   2  -5    0.90    0.12
  -2  -2   5    0.74    0.09
  -2  -2   5    0.92    0.11
   1   2  -5   23.64    1.32
  -1  -2   5   26.00    1.30
  -1  -2   5   25.41    1.08
   0   2  -5   86.17    4.00
   0  -2   5   69.99    3.87
  -1   2  -5    3.00    0.27
  -2   2  -5  115.64    5.96
  -2   2  -5  117.54    4.83
  -3   2  -5    1.21    0.13
  -3   2  -5    1.11    0.20
  -4   2  -5    0.19    0.14
  -4   2  -5    0.27    0.10
  -5   2  -5   20.05    0.95
  -5   2  -5   19.48    1.21
  -6   2  -5   15.40    0.80
  -6   2  -5   15.60    1.01
  -7   2  -5    0.27    0.20
  -7   2  -5    0.40    0.16
  -8   2  -5    1.69    0.35
  -9   2  -5    4.81    0.55
 -13  -1   5    0.10    0.29
 -12  -1   5    0.06    0.22
 -11  -1   5    0.41    0.22
 -10  -1   5   -0.23    0.15
  -9  -1   5    0.16    0.15
  -8  -1   5    0.34    0.16
  -7  -1   5    0.53    0.16
  -7  -1   5    0.70    0.17
  -6  -1   5    0.34    0.12
  -6  -1   5    0.04    0.10
  -5  -1   5   28.99    1.52
  -5  -1   5   28.07    1.30
  -4  -1   5   10.18    0.61
  -4  -1   5   11.30    0.58
  -4  -1   5   10.68    0.55
   3   1  -5    0.05    0.06
  -3  -1   5    0.02    0.04
  -3  -1   5    0.04    0.06
   2   1  -5    0.94    0.11
  -2  -1   5    0.99    0.10
  -2  -1   5    1.09    0.11
   1   1  -5   21.85    1.17
  -1  -1   5   22.35    0.97
  -1  -1   5   22.56    1.14
   0   1  -5   11.27    0.64
  -1   1  -5   56.25    2.90
  -2   1  -5    9.00    0.56
  -2   1  -5    9.09    0.44
  -3   1  -5   19.53    1.06
  -3   1  -5   17.45    0.84
  -4   1  -5   63.98    3.32
  -4   1  -5   62.34    2.70
  -5   1  -5    8.64    0.49
  -5   1  -5    8.52    0.61
  -6   1  -5    5.31    0.38
  -6   1  -5    5.83    0.48
  -7   1  -5    0.52    0.16
  -7   1  -5    0.09    0.17
  -8   1  -5    2.22    0.36
  -8   1  -5    2.29    0.29
  -9   1  -5    0.16    0.18
 -12   0   5    0.40    0.27
 -11   0   5    0.00    0.19
 -10   0   5    1.23    0.27
  -9   0   5    3.28    0.35
  -8   0   5    0.04    0.14
  -8   0   5    0.00    0.13
  -7   0   5    0.15    0.14
  -7   0   5   -0.02    0.11
  -6   0   5    8.13    0.56
  -6   0   5    8.40    0.50
  -5   0   5   19.13    0.93
  -5   0   5   19.84    1.10
  -4   0   5    6.92    0.42
  -4   0   5    8.75    0.50
  -3   0   5  150.05    7.56
  -3   0   5  149.71    6.21
  -2   0   5   85.47    4.32
  -2   0   5   84.77    3.55
  -1   0   5    0.92    0.09
   0   0  -5   78.13    3.96
  -1   0  -5    5.78    0.36
  -2   0  -5    7.42    0.46
  -3   0  -5    0.00    0.05
  -3   0  -5   -0.04    0.08
  -4   0  -5    0.53    0.11
  -4   0  -5    0.84    0.16
  -5   0  -5    0.20    0.09
  -5   0  -5    0.61    0.16
  -6   0  -5   18.30    1.10
  -6   0  -5   18.08    0.91
  -7   0  -5    4.68    0.44
  -7   0  -5    5.28    0.38
  -8   0  -5    1.21    0.28
  -8   0  -5    1.11    0.22
  -9   0  -5    5.96    0.48
 -10   0  -5    0.01    0.18
 -11   0  -5    0.24    0.22
 -12   1   5    0.23    0.25
 -11   1   5   -0.02    0.21
 -10   1   5   -0.03    0.18
  -9   1   5    0.11    0.16
  -8   1   5    0.74    0.23
  -8   1   5    0.70    0.19
  -7   1   5   -0.06    0.13
  -7   1   5   -0.05    0.11
  -6   1   5    4.27    0.38
  -6   1   5    4.51    0.33
  -5   1   5    6.84    0.40
  -5   1   5    6.30    0.47
  -4   1   5  145.93    6.09
  -4   1   5  146.66    7.43
  -3   1   5   68.17    2.86
  -3   1   5   67.35    3.49
  -2   1   5   17.23    0.92
  -2   1   5   16.15    0.75
  -1   1   5  124.57    5.14
  -1   1   5  124.07    6.27
   0  -1  -5    0.26    0.07
  -1  -1  -5   26.13    1.36
  -2  -1  -5   23.46    1.24
  -3  -1  -5   22.70    0.97
  -3  -1  -5   20.22    1.15
  -4  -1  -5    0.72    0.12
  -4  -1  -5    0.87    0.15
  -5  -1  -5   25.38    1.18
  -5  -1  -5   25.62    1.41
  -6  -1  -5    8.45    0.52
  -6  -1  -5    9.78    0.62
  -7  -1  -5    2.99    0.30
  -7  -1  -5    3.94    0.35
  -8  -1  -5    0.79    0.19
  -8  -1  -5    0.99    0.24
  -9  -1  -5    4.18    0.39
 -10  -1  -5    0.70    0.22
 -11  -1  -5   -0.05    0.17
 -12  -1  -5    0.07    0.22
 -11   2   5    1.84    0.34
 -10   2   5    0.77    0.24
  -9   2   5    7.19    0.64
  -9   2   5    7.24    0.54
  -8   2   5    1.64    0.32
  -8   2   5    1.58    0.24
  -7   2   5    0.29    0.19
  -7   2   5    0.67    0.17
  -6   2   5    3.60    0.30
  -6   2   5    3.25    0.36
  -5   2   5   31.81    1.43
  -5   2   5   31.43    1.77
  -4   2   5    1.03    0.14
  -4   2   5    1.21    0.21
  -3   2   5   66.34    2.78
  -3   2   5   65.29    3.42
  -2   2   5  123.55    5.10
  -2   2   5  122.54    6.25
  -1   2   5   69.45    2.86
  -1   2   5   67.59    3.51
   0   2   5   18.08    0.97
  -1  -2  -5   21.65    1.14
  -2  -2  -5   75.00    3.80
  -3  -2  -5   27.60    1.25
  -3  -2  -5   28.96    1.48
  -4  -2  -5   10.83    0.65
  -4  -2  -5   12.22    0.59
  -5  -2  -5    0.22    0.10
  -5  -2  -5    0.40    0.11
  -6  -2  -5   18.48    1.04
  -6  -2  -5   18.10    0.91
  -7  -2  -5    0.79    0.18
  -7  -2  -5    0.61    0.15
  -8  -2  -5    3.75    0.35
  -9  -2  -5    4.10    0.38
 -10  -2  -5    0.70    0.22
 -11  -2  -5   -0.29    0.15
 -12  -2  -5    0.24    0.22
 -13  -2  -5    0.47    0.27
  -9   3   5    1.93    0.29
  -9   3   5    1.92    0.40
  -8   3   5   -0.10    0.18
  -8   3   5   -0.07    0.14
  -7   3   5    1.23    0.21
  -7   3   5    1.17    0.29
  -6   3   5    0.62    0.22
  -6   3   5    0.42    0.14
  -5   3   5    3.91    0.39
  -5   3   5    4.17    0.30
  -4   3   5    8.43    0.46
  -4   3   5    8.98    0.62
  -3   3   5    3.27    0.31
  -3   3   5    3.14    0.22
  -2   3   5    7.01    0.36
  -2   3   5    7.05    0.48
  -1   3   5    0.36    0.06
  -1   3   5    0.31    0.10
   0   3   5    6.35    0.40
   1   3   5   22.68    1.20
  -2  -3  -5    0.23    0.07
  -3  -3  -5   24.50    1.28
  -3  -3  -5   24.83    1.10
  -4  -3  -5    1.52    0.16
  -4  -3  -5    2.39    0.19
  -5  -3  -5    5.70    0.37
  -5  -3  -5    5.69    0.36
  -6  -3  -5    9.70    0.55
  -6  -3  -5    9.62    0.58
  -7  -3  -5    2.39    0.26
  -8  -3  -5    3.82    0.35
  -9  -3  -5    3.70    0.37
 -10  -3  -5    7.07    0.54
 -11  -3  -5    4.04    0.43
 -12  -3  -5   -0.13    0.18
 -13  -3  -5   -0.18    0.21
  -9   4   5    1.48    0.39
  -8   4   5    2.59    0.46
  -7   4   5    2.76    0.44
  -7   4   5    2.99    0.30
  -6   4   5    2.08    0.23
  -6   4   5    2.04    0.36
  -5   4   5    8.42    0.67
  -5   4   5    9.05    0.49
  -4   4   5    4.33    0.28
  -4   4   5    3.72    0.39
  -3   4   5    2.00    0.18
  -3   4   5    2.34    0.28
   2  -4  -5   23.69    1.22
  -2   4   5   24.23    1.35
  -2   4   5   23.18    1.04
   1  -4  -5    8.84    0.48
  -1   4   5    7.92    0.55
   0  -4  -5    0.24    0.07
   0   4   5    0.42    0.11
   1   4   5   20.42    1.11
   2   4   5    8.09    0.47
  -3  -4  -5    0.97    0.12
  -3  -4  -5    0.81    0.10
  -4  -4  -5   10.42    0.56
  -4  -4  -5    9.91    0.53
  -5  -4  -5    5.74    0.39
  -5  -4  -5    6.56    0.38
  -6  -4  -5    4.53    0.35
  -6  -4  -5    5.05    0.32
  -7  -4  -5   -0.01    0.10
  -8  -4  -5    0.73    0.19
  -9  -4  -5    0.22    0.17
 -10  -4  -5    3.40    0.38
 -11  -4  -5    0.83    0.24
 -12  -4  -5    0.06    0.20
 -13  -4  -5    1.33    0.33
 -10   5   5    0.14    0.33
  -9   5   5    0.93    0.37
  -8   5   5    0.62    0.31
  -7   5   5    0.14    0.23
  -6   5   5    0.13    0.22
  -5   5   5    0.51    0.13
  -5   5   5    0.72    0.26
  -4   5   5    6.68    0.57
  -4   5   5    6.20    0.37
   3  -5  -5    3.36    0.26
  -3   5   5    3.45    0.23
  -3   5   5    3.18    0.36
   2  -5  -5    0.01    0.06
  -2   5   5    0.01    0.05
  -2   5   5    0.02    0.12
   1  -5  -5    5.86    0.37
  -1   5   5    5.45    0.44
   0  -5  -5   22.81    1.23
   0   5   5   24.05    1.31
  -1  -5  -5    8.57    0.52
   1   5   5    8.52    0.54
  -2  -5  -5    3.92    0.24
   2   5   5    3.68    0.28
  -3  -5  -5   82.33    3.57
   3   5   5   87.38    4.31
  -4  -5  -5    7.46    0.39
  -4  -5  -5    5.91    0.39
  -5  -5  -5    1.55    0.19
  -5  -5  -5    2.12    0.15
  -6  -5  -5    8.15    0.50
  -7  -5  -5   19.25    0.99
  -8  -5  -5    4.03    0.36
  -9  -5  -5    3.26    0.35
 -10  -5  -5    1.66    0.28
 -11  -5  -5   -0.21    0.16
 -12  -5  -5   -0.14    0.18
 -13  -5  -5   -0.01    0.21
  -9   6   5   -0.16    0.28
  -8   6   5    1.06    0.38
  -7   6   5    1.69    0.41
  -6   6   5    0.27    0.26
  -5   6   5    0.31    0.24
  -4   6   5    0.31    0.22
   3  -6  -5    9.93    0.61
  -3   6   5    9.93    0.50
  -3   6   5   10.21    0.75
   2  -6  -5   17.19    0.96
  -2   6   5   17.84    1.11
   1  -6  -5   78.28    4.03
  -1   6   5   83.40    4.24
   0  -6  -5   17.68    0.97
   0   6   5   17.65    1.05
  -1  -6  -5    6.69    0.45
   1   6   5    7.03    0.48
  -2  -6  -5   17.28    0.78
  -2  -6  -5   15.79    0.94
   2   6   5   17.37    0.96
  -3  -6  -5    0.76    0.12
   3   6   5    0.62    0.11
  -4  -6  -5    2.41    0.22
   4   6   5    2.46    0.19
  -5  -6  -5   11.71    0.65
  -5  -6  -5   12.76    0.66
  -6  -6  -5    1.68    0.21
  -7  -6  -5    2.19    0.26
  -8  -6  -5    0.37    0.16
  -9  -6  -5    0.42    0.17
 -10  -6  -5    1.92    0.30
 -11  -6  -5    1.02    0.27
 -12  -6  -5    0.05    0.19
 -13  -6  -5   -0.13    0.21
  -8   7   5    1.40    0.44
  -7   7   5    1.05    0.38
  -6   7   5    0.57    0.31
  -5   7   5    0.84    0.31
  -4   7   5    1.03    0.30
  -3   7   5    8.12    0.69
   2  -7  -5    1.83    0.22
  -2   7   5    2.02    0.34
   1  -7  -5    2.62    0.26
  -1   7   5    1.68    0.31
   0  -7  -5   25.16    1.42
   0   7   5   28.13    1.54
  -1  -7  -5    2.70    0.26
   1   7   5    2.85    0.29
  -2  -7  -5    8.89    0.61
  -2  -7  -5   10.10    0.50
   2   7   5   10.22    0.63
  -3  -7  -5   -0.07    0.06
  -3  -7  -5    0.08    0.08
   3   7   5    0.10    0.09
  -4  -7  -5   15.41    0.77
   4   7   5   15.54    0.86
  -5  -7  -5   33.41    1.53
  -6  -7  -5    2.04    0.24
  -7  -7  -5   16.54    0.88
  -8  -7  -5    2.54    0.30
  -9  -7  -5    0.65    0.20
 -10  -7  -5    4.48    0.44
 -11  -7  -5    3.08    0.40
 -12  -7  -5    0.26    0.22
 -13  -7  -5    1.26    0.32
  -7   8   5    0.00    0.29
  -6   8   5    1.40    0.41
  -5   8   5    1.76    0.41
  -4   8   5    1.13    0.34
  -3   8   5    5.38    0.56
   2  -8  -5    6.09    0.46
  -2   8   5    5.49    0.55
   1  -8  -5   11.72    0.72
  -1   8   5   10.99    0.82
   0  -8  -5   16.11    0.93
   0   8   5   15.66    1.02
  -1  -8  -5    7.56    0.53
   1   8   5    7.72    0.58
  -2  -8  -5    7.11    0.39
  -2  -8  -5    6.52    0.50
   2   8   5    7.51    0.52
  -3  -8  -5   19.95    1.12
  -3  -8  -5   19.17    0.90
   3   8   5   18.28    1.09
  -4  -8  -5    0.05    0.10
  -4  -8  -5    0.09    0.10
   4   8   5    0.14    0.11
  -5  -8  -5    0.15    0.11
  -6  -8  -5    0.05    0.11
  -7  -8  -5    1.11    0.20
  -8  -8  -5    0.11    0.14
  -9  -8  -5    1.81    0.28
 -10  -8  -5   -0.18    0.14
 -11  -8  -5    0.23    0.21
 -12  -8  -5   -0.20    0.19
 -13  -8  -5    0.17    0.23
  -6   9   5    0.22    0.31
  -5   9   5    2.10    0.46
  -4   9   5    0.94    0.34
  -3   9   5    0.16    0.24
   2  -9  -5    0.44    0.17
  -2   9   5    0.12    0.21
   1  -9  -5    6.06    0.47
  -1   9   5    5.36    0.54
   0  -9  -5    3.13    0.32
   0   9   5    2.75    0.39
  -1  -9  -5    1.18    0.21
   1   9   5    0.50    0.21
  -2  -9  -5    0.03    0.10
   2   9   5    0.10    0.14
  -3  -9  -5   -0.01    0.09
   3   9   5   -0.09    0.09
  -4  -9  -5    2.56    0.24
  -4  -9  -5    2.81    0.32
   4   9   5    2.78    0.27
  -5  -9  -5    0.01    0.12
  -5  -9  -5    0.31    0.12
  -6  -9  -5    0.96    0.18
  -7  -9  -5    0.88    0.20
  -8  -9  -5    0.39    0.16
  -9  -9  -5   -0.08    0.13
 -10  -9  -5    1.66    0.30
 -11  -9  -5    2.96    0.40
 -12  -9  -5    0.86    0.28
 -13  -9  -5    0.15    0.23
  -5  10   5    0.18    0.31
  -4  10   5    2.43    0.49
  -3  10   5    0.60    0.30
  -2  10   5    1.20    0.34
   1 -10  -5    2.14    0.30
  -1  10   5    2.70    0.44
   0 -10  -5    0.73    0.20
   0  10   5    0.98    0.28
  -1 -10  -5    1.10    0.22
   1  10   5    0.89    0.25
  -2 -10  -5    1.60    0.25
   2  10   5    1.27    0.27
  -3 -10  -5    3.81    0.39
   3  10   5    3.84    0.37
  -4 -10  -5   20.43    1.23
  -5 -10  -5    3.97    0.41
  -6 -10  -5   16.15    0.82
  -6 -10  -5   13.90    0.97
  -7 -10  -5    6.21    0.45
  -7 -10  -5    5.56    0.53
  -8 -10  -5    0.30    0.17
  -9 -10  -5    1.34    0.27
 -10 -10  -5    1.52    0.29
 -11 -10  -5    0.03    0.19
 -12 -10  -5    0.30    0.24
 -13 -10  -5    0.70    0.30
  -4  11   5    1.95    0.49
  -3  11   5    0.70    0.33
  -2  11   5    0.02    0.23
   1 -11  -5    0.74    0.22
  -1  11   5    0.54    0.28
   0 -11  -5    0.21    0.17
   0  11   5    0.27    0.23
  -1 -11  -5    0.35    0.17
   1  11   5    0.50    0.24
  -2 -11  -5    0.17    0.16
   2  11   5   -0.13    0.14
  -3 -11  -5    0.16    0.16
   3  11   5    0.12    0.17
  -4 -11  -5    1.84    0.30
  -5 -11  -5    0.26    0.18
  -6 -11  -5    0.19    0.18
  -7 -11  -5    5.40    0.53
  -8 -11  -5    2.00    0.29
  -8 -11  -5    1.88    0.34
  -9 -11  -5   -0.01    0.16
  -9 -11  -5    0.06    0.18
 -10 -11  -5   -0.30    0.16
 -11 -11  -5    0.36    0.24
 -12 -11  -5    0.52    0.26
 -13 -11  -5    0.44    0.28
  -3  12   5    0.38    0.34
  -2  12   5    0.10    0.26
  -1  12   5    0.07    0.23
   0 -12  -5    0.83    0.26
   0  12   5    0.82    0.31
  -1 -12  -5    0.55    0.22
   1  12   5    0.74    0.29
  -2 -12  -5    1.14    0.26
   2  12   5    1.51    0.33
  -3 -12  -5    3.53    0.42
  -4 -12  -5    1.20    0.27
  -5 -12  -5    0.91    0.25
  -6 -12  -5    5.14    0.53
  -7 -12  -5    8.64    0.72
  -8 -12  -5    1.39    0.31
  -9 -12  -5    0.44    0.22
 -10 -12  -5    0.26    0.23
 -10 -12  -5    0.37    0.25
 -11 -12  -5    0.00    0.21
 -11 -12  -5    0.20    0.23
 -12 -12  -5   -0.19    0.20
 -12 -12  -5    0.17    0.24
  -2  13   5    1.47    0.44
  -1  13   5    0.66    0.33
   0  13   5    1.97    0.44
  -1 -13  -5    0.78    0.26
   1  13   5    0.59    0.30
  -2 -13  -5    1.26    0.29
   2  13   5    1.15    0.33
  -3 -13  -5    3.35    0.43
  -4 -13  -5    0.06    0.17
  -5 -13  -5    0.02    0.17
  -6 -13  -5    0.22    0.19
  -7 -13  -5    0.37    0.23
  -8 -13  -5    1.89    0.37
  -9 -13  -5    0.29    0.23
 -10 -13  -5   -0.03    0.20
 -11 -13  -5   -0.12    0.20
  -1  14   5    0.45    0.33
   0  14   5    0.50    0.32
  -1 -14  -5    0.53    0.27
   1  14   5    0.80    0.33
  -2 -14  -5    0.15    0.22
  -3 -14  -5   -0.06    0.16
  -4 -14  -5    0.82    0.26
  -5 -14  -5    0.25    0.20
  -6 -14  -5   -0.03    0.18
  -7 -14  -5   -0.09    0.16
  -8 -14  -5    2.23    0.40
  -9 -14  -5    0.40    0.26
 -10 -14  -5    0.21    0.25
 -11 -14  -5    0.88    0.33
  -2 -15  -5    0.13    0.24
  -3 -15  -5    0.08    0.23
  -4 -15  -5    0.82    0.28
  -5 -15  -5    0.02    0.20
  -6 -15  -5   -0.05    0.19
  -7 -15  -5    0.39    0.25
  -8 -15  -5    0.54    0.27
  -9 -15  -5    0.06    0.23
  -5 -16  -5    0.18    0.24
  -6 -16  -5    0.72    0.31
  -7 -14   6    0.17    0.29
  -6 -14   6    0.57    0.32
  -5 -14   6   -0.03    0.23
  -4 -14   6   -0.13    0.24
  -3 -14   6    0.96    0.36
  -9 -13   6    0.44    0.28
  -8 -13   6    0.66    0.31
  -7 -13   6    0.42    0.29
  -6 -13   6    0.27    0.26
  -5 -13   6    0.19    0.24
  -4 -13   6    0.18    0.24
  -3 -13   6    0.04    0.22
  -2 -13   6    1.27    0.35
   1  13  -6    0.26    0.30
  -1 -13   6    0.14    0.24
   0 -13   6    0.29    0.29
 -11 -12   6    0.08    0.26
 -10 -12   6   -0.13    0.21
  -9 -12   6   -0.10    0.20
  -8 -12   6    0.15    0.22
  -7 -12   6    0.27    0.25
  -6 -12   6    0.17    0.23
  -5 -12   6    0.21    0.22
  -4 -12   6    0.11    0.20
  -3 -12   6    0.42    0.24
   2  12  -6    0.37    0.27
  -2 -12   6    0.79    0.29
   1  12  -6   -0.11    0.22
  -1 -12   6   -0.18    0.21
   0  12  -6    0.20    0.28
   0 -12   6    0.08    0.23
  -1  12  -6    0.52    0.34
   1 -12   6    0.60    0.30
 -10 -11   6    0.27    0.25
  -9 -11   6    1.27    0.32
  -8 -11   6    0.31    0.23
  -7 -11   6    1.51    0.32
  -6 -11   6    5.59    0.57
  -5 -11   6    1.61    0.33
  -4 -11   6    0.50    0.24
  -3 -11   6    0.90    0.27
   2  11  -6    2.06    0.40
  -2 -11   6    2.45    0.38
   1  11  -6    0.32    0.25
  -1 -11   6    0.25    0.22
   0  11  -6    0.57    0.30
   0 -11   6    1.14    0.31
  -1  11  -6    0.49    0.32
   1 -11   6    0.56    0.27
  -2  11  -6   -0.08    0.24
 -12 -10   6   -0.03    0.25
 -11 -10   6    1.18    0.31
 -10 -10   6    0.63    0.27
 -10 -10   6    1.08    0.31
  -9 -10   6    0.60    0.24
  -8 -10   6    1.10    0.29
  -7 -10   6    1.58    0.31
  -6 -10   6    0.17    0.18
  -5 -10   6    0.99    0.26
  -4 -10   6    0.17    0.19
   3  10  -6    0.33    0.19
  -3 -10   6    0.31    0.20
   2  10  -6    1.50    0.32
  -2 -10   6    1.84    0.32
   1  10  -6    0.33    0.23
  -1 -10   6    0.27    0.21
   0  10  -6    0.37    0.25
   0 -10   6    0.15    0.20
  -1  10  -6    0.50    0.28
   1 -10   6    0.62    0.26
  -2  10  -6    1.21    0.40
  -3  10  -6    0.76    0.36
  -4  10  -6    0.33    0.33
 -12  -9   6    0.64    0.28
 -11  -9   6    0.48    0.25
 -10  -9   6    0.03    0.19
 -10  -9   6    0.06    0.20
  -9  -9   6    0.96    0.27
  -9  -9   6    1.26    0.27
  -8  -9   6    0.33    0.19
  -8  -9   6    0.51    0.20
  -7  -9   6    0.02    0.16
  -6  -9   6    2.66    0.35
  -5  -9   6    8.08    0.65
  -4  -9   6    3.89    0.42
   3   9  -6    1.99    0.32
  -3  -9   6    1.62    0.29
   2   9  -6    4.71    0.49
  -2  -9   6    4.91    0.47
   1   9  -6    5.85    0.55
  -1  -9   6    5.23    0.50
   0   9  -6    0.13    0.19
   0  -9   6    0.06    0.17
  -1   9  -6    0.67    0.28
   1  -9   6    0.14    0.21
  -2   9  -6    1.45    0.38
  -3   9  -6    0.20    0.27
  -4   9  -6    0.50    0.33
  -5   9  -6    0.59    0.35
 -13  -8   6    3.32    0.48
 -12  -8   6    3.12    0.44
 -11  -8   6    0.22    0.21
 -10  -8   6    0.16    0.19
  -9  -8   6    0.06    0.17
  -9  -8   6    0.03    0.15
  -8  -8   6    1.71    0.29
  -8  -8   6    1.61    0.27
  -7  -8   6    0.61    0.20
  -7  -8   6    0.60    0.18
  -6  -8   6    6.61    0.54
  -6  -8   6    6.57    0.43
  -5  -8   6   -0.02    0.12
   4   8  -6    0.09    0.13
  -4  -8   6    0.15    0.14
   3   8  -6    0.79    0.22
  -3  -8   6    1.32    0.24
   2   8  -6    2.90    0.36
  -2  -8   6    3.60    0.38
   1   8  -6    0.29    0.19
  -1  -8   6    0.46    0.18
   0   8  -6    1.90    0.34
   0  -8   6    0.77    0.22
  -1   8  -6    4.12    0.47
   1  -8   6    3.77    0.42
  -2   8  -6    0.04    0.20
  -3   8  -6    0.15    0.24
  -4   8  -6    0.10    0.25
  -5   8  -6    1.64    0.44
  -6   8  -6   -0.04    0.29
 -13  -7   6    0.10    0.25
 -12  -7   6    0.28    0.24
 -11  -7   6    0.96    0.28
 -10  -7   6    2.28    0.34
  -9  -7   6   -0.03    0.13
  -9  -7   6   -0.12    0.15
  -8  -7   6   10.18    0.71
  -8  -7   6   10.08    0.64
  -7  -7   6    4.66    0.43
  -7  -7   6    5.01    0.41
  -6  -7   6    1.16    0.22
  -6  -7   6    1.36    0.20
  -5  -7   6    6.48    0.40
  -5  -7   6    6.42    0.51
   4   7  -6    3.28    0.33
  -4  -7   6    3.94    0.27
  -4  -7   6    3.95    0.36
   3   7  -6    6.89    0.54
  -3  -7   6    7.93    0.56
   2   7  -6   22.48    1.35
  -2  -7   6   22.81    1.30
   1   7  -6   12.06    0.83
  -1  -7   6   11.51    0.77
   0   7  -6    3.53    0.42
   0  -7   6    4.15    0.40
  -1   7  -6   13.28    0.99
   1  -7   6   15.09    0.93
  -2   7  -6    0.40    0.23
  -3   7  -6   -0.02    0.19
  -4   7  -6    1.20    0.35
  -5   7  -6    1.29    0.39
  -6   7  -6    0.93    0.37
  -7   7  -6    0.32    0.32
 -13  -6   6    0.41    0.27
 -12  -6   6    1.49    0.33
 -11  -6   6    5.54    0.53
 -10  -6   6    1.29    0.28
  -9  -6   6    3.92    0.40
  -8  -6   6    3.76    0.38
  -8  -6   6    4.26    0.38
  -7  -6   6    4.19    0.35
  -7  -6   6    4.12    0.38
  -6  -6   6    0.62    0.17
  -6  -6   6    0.65    0.17
   5   6  -6    4.85    0.37
  -5  -6   6    4.94    0.41
  -5  -6   6    5.41    0.35
   4   6  -6    7.42    0.49
  -4  -6   6    6.23    0.49
  -4  -6   6    7.04    0.40
   3   6  -6    9.32    0.59
  -3  -6   6    7.98    0.57
  -3  -6   6    8.26    0.44
   2   6  -6   24.35    1.34
  -2  -6   6   21.53    1.28
  -2  -6   6   23.03    1.01
   1   6  -6    0.55    0.18
  -1  -6   6    0.47    0.16
   0   6  -6    0.07    0.14
   0  -6   6    0.26    0.14
  -1   6  -6    7.01    0.58
   1  -6   6    5.88    0.50
  -2   6  -6    0.10    0.18
  -3   6  -6    0.87    0.28
  -4   6  -6    0.01    0.19
  -5   6  -6    0.09    0.21
  -6   6  -6    3.85    0.57
  -7   6  -6    0.68    0.33
  -8   6  -6   -0.04    0.26
 -13  -5   6    0.40    0.27
 -12  -5   6    1.13    0.30
 -11  -5   6    0.85    0.27
 -10  -5   6    0.09    0.18
  -9  -5   6    0.27    0.17
  -8  -5   6    1.62    0.24
  -8  -5   6    1.54    0.26
  -7  -5   6    0.04    0.10
  -7  -5   6    0.09    0.12
  -6  -5   6    2.40    0.26
  -6  -5   6    2.81    0.28
  -5  -5   6    1.39    0.20
  -5  -5   6    1.45    0.18
   4   5  -6   -0.02    0.10
  -4  -5   6    0.23    0.10
  -4  -5   6    0.19    0.09
   3   5  -6    1.29    0.20
  -3  -5   6    1.63    0.20
  -3  -5   6    1.65    0.16
   2   5  -6    0.79    0.17
  -2  -5   6    0.68    0.15
  -2  -5   6    0.81    0.10
   1   5  -6   81.49    4.31
  -1  -5   6   84.38    4.19
   0   5  -6   16.65    1.00
   0  -5   6   15.21    0.93
  -1   5  -6    0.18    0.15
   1  -5   6    0.17    0.13
  -2   5  -6   31.18    1.82
  -3   5  -6    4.99    0.50
  -4   5  -6    2.00    0.37
  -5   5  -6    0.86    0.29
  -6   5  -6    7.61    0.71
  -7   5  -6    0.30    0.27
  -8   5  -6    0.27    0.29
  -9   5  -6    0.30    0.32
 -13  -4   6   -0.01    0.24
 -12  -4   6    0.39    0.25
 -11  -4   6    1.41    0.31
 -10  -4   6    4.76    0.45
  -9  -4   6    3.03    0.35
  -8  -4   6   11.27    0.68
  -7  -4   6    2.47    0.27
  -7  -4   6    2.20    0.25
   6   4  -6   22.34    1.22
  -6  -4   6   22.96    1.10
  -6  -4   6   22.97    1.25
   5   4  -6   41.83    2.24
  -5  -4   6   43.91    2.24
  -5  -4   6   44.25    1.91
   4   4  -6    1.61    0.19
  -4  -4   6    1.48    0.18
  -4  -4   6    1.28    0.16
   3   4  -6    0.28    0.12
  -3  -4   6    0.25    0.10
  -3  -4   6    0.24    0.08
   2   4  -6    6.27    0.43
  -2  -4   6    5.73    0.41
  -2  -4   6    5.94    0.32
   1   4  -6   15.55    0.89
  -1  -4   6   14.16    0.85
   0   4  -6   23.79    1.24
   0  -4   6   18.79    1.16
  -1   4  -6    0.20    0.14
   1  -4   6    1.06    0.18
  -3   4  -6    1.75    0.30
  -4   4  -6    6.76    0.59
  -5   4  -6    1.58    0.32
  -6   4  -6    0.96    0.29
  -7   4  -6    0.26    0.23
  -8   4  -6    0.56    0.28
  -9   4  -6    0.15    0.29
 -13  -3   6    0.06    0.28
 -12  -3   6    1.11    0.31
 -11  -3   6    0.06    0.20
 -10  -3   6    7.37    0.57
  -9  -3   6   11.14    0.71
  -8  -3   6    3.30    0.34
  -7  -3   6   -0.03    0.08
  -7  -3   6   -0.05    0.10
   6   3  -6    0.15    0.09
  -6  -3   6    0.05    0.08
  -6  -3   6   -0.03    0.10
   5   3  -6    2.73    0.23
  -5  -3   6    2.88    0.25
  -5  -3   6    2.99    0.26
   4   3  -6   24.71    1.32
  -4  -3   6   24.53    1.13
  -4  -3   6   25.22    1.31
   3   3  -6    6.83    0.41
  -3  -3   6    6.01    0.34
  -3  -3   6    5.93    0.40
  -2  -3   6    5.49    0.38
  -2  -3   6    5.91    0.31
   1   3  -6   44.01    2.59
  -1  -3   6   51.48    2.10
  -1  -3   6   53.89    2.54
   0   3  -6   10.00    0.63
  -1   3  -6   16.27    0.97
  -2   3  -6    0.80    0.19
  -2   3  -6    0.83    0.10
  -3   3  -6    5.94    0.33
  -3   3  -6    5.33    0.47
  -4   3  -6    3.11    0.37
  -4   3  -6    3.66    0.26
  -5   3  -6    7.37    0.45
  -5   3  -6    7.53    0.62
  -6   3  -6    0.94    0.27
  -7   3  -6    2.37    0.40
  -8   3  -6    0.22    0.22
  -9   3  -6   -0.02    0.22
 -13  -2   6    0.11    0.28
 -12  -2   6    0.23    0.26
 -11  -2   6    4.18    0.46
 -10  -2   6    1.97    0.32
  -9  -2   6   -0.06    0.15
  -8  -2   6    0.11    0.15
  -7  -2   6   10.29    0.61
  -7  -2   6    9.52    0.59
   6   2  -6    6.76    0.43
  -6  -2   6    6.42    0.43
  -6  -2   6    6.69    0.42
  -6  -2   6    6.44    0.43
   5   2  -6    8.00    0.48
  -5  -2   6    7.63    0.47
  -5  -2   6    8.00    0.46
   4   2  -6   26.68    1.42
  -4  -2   6   27.20    1.40
  -4  -2   6   27.38    1.23
   3   2  -6    2.59    0.22
  -3  -2   6    3.04    0.22
  -3  -2   6    2.79    0.20
   2   2  -6    1.65    0.17
  -2  -2   6    1.25    0.12
  -2  -2   6    1.15    0.14
   1   2  -6    0.54    0.12
  -1  -2   6    0.72    0.09
  -1  -2   6    0.99    0.12
   0   2  -6   50.64    2.46
   0  -2   6   43.45    2.37
  -1   2  -6   93.74    4.81
  -2   2  -6   52.54    2.75
  -2   2  -6   51.63    2.20
  -3   2  -6   11.62    0.74
  -3   2  -6   10.88    0.55
  -4   2  -6    8.13    0.47
  -4   2  -6    9.24    0.64
  -5   2  -6    8.75    0.64
  -5   2  -6    7.52    0.47
  -6   2  -6    7.53    0.46
  -6   2  -6    6.22    0.57
  -7   2  -6   -0.03    0.11
  -7   2  -6    0.08    0.17
  -8   2  -6    3.18    0.46
  -9   2  -6    1.19    0.34
 -12  -1   6    0.39    0.26
 -11  -1   6   -0.04    0.21
 -10  -1   6    0.21    0.19
  -9  -1   6    4.48    0.41
  -8  -1   6   12.71    0.74
  -7  -1   6   -0.02    0.10
  -7  -1   6   -0.08    0.10
  -6  -1   6    1.82    0.22
  -6  -1   6    1.94    0.21
  -5  -1   6   18.93    0.94
  -5  -1   6   20.28    1.02
  -5  -1   6   19.16    1.07
   4   1  -6    2.56    0.23
  -4  -1   6    3.09    0.20
  -4  -1   6    2.76    0.22
  -4  -1   6    2.72    0.23
  -3  -1   6    0.15    0.05
  -3  -1   6    0.16    0.07
   2   1  -6   14.23    0.76
  -2  -1   6   13.21    0.64
  -2  -1   6   13.71    0.73
   1   1  -6    0.08    0.07
  -1  -1   6   -0.02    0.04
  -1  -1   6    0.13    0.05
   0   1  -6   43.26    2.24
  -1   1  -6    2.05    0.21
  -2   1  -6    1.97    0.22
  -3   1  -6   45.63    2.45
  -3   1  -6   46.85    1.99
  -4   1  -6    6.83    0.40
  -4   1  -6    7.10    0.51
  -5   1  -6    0.02    0.13
  -5   1  -6    0.09    0.09
  -6   1  -6   21.62    1.37
  -6   1  -6   24.70    1.13
  -7   1  -6    9.74    0.60
  -7   1  -6   10.41    0.74
  -8   1  -6    0.25    0.15
  -8   1  -6    0.21    0.20
  -9   1  -6    7.51    0.56
 -12   0   6   -0.12    0.23
 -11   0   6    0.08    0.22
 -10   0   6    0.75    0.26
  -9   0   6   -0.03    0.16
  -8   0   6    2.60    0.31
  -8   0   6    2.71    0.31
  -7   0   6    1.88    0.25
  -7   0   6    2.45    0.30
  -6   0   6    4.23    0.35
  -6   0   6    4.14    0.33
  -5   0   6   14.03    0.70
  -5   0   6   13.33    0.80
  -4   0   6   24.52    1.32
  -4   0   6   23.94    1.11
  -3   0   6   61.49    3.12
  -3   0   6   59.86    2.57
   2   0  -6    9.46    0.54
  -2   0   6    8.77    0.45
   1   0  -6   27.51    1.42
  -1   0   6   26.68    1.17
   0   0  -6   56.54    2.89
  -1   0  -6   17.69    0.96
  -2   0  -6   37.94    1.99
  -3   0  -6   72.77    3.08
  -3   0  -6   73.18    3.76
  -4   0  -6   20.31    0.93
  -4   0  -6   19.42    1.13
  -5   0  -6    2.25    0.26
  -5   0  -6    2.13    0.22
  -6   0  -6   19.77    0.99
  -6   0  -6   20.26    1.20
  -7   0  -6    0.19    0.14
  -7   0  -6   -0.15    0.13
  -8   0  -6    4.84    0.40
  -8   0  -6    4.82    0.47
  -9   0  -6    0.15    0.17
 -10   0  -6    0.32    0.20
 -11   0  -6    0.55    0.25
 -12   1   6   -0.03    0.23
 -11   1   6    1.33    0.31
 -10   1   6   -0.02    0.19
  -9   1   6    3.20    0.36
  -8   1   6    4.50    0.40
  -8   1   6    4.81    0.45
  -7   1   6    2.24    0.26
  -7   1   6    2.76    0.32
  -6   1   6    0.04    0.11
  -6   1   6    0.04    0.13
  -5   1   6   22.33    1.09
  -5   1   6   24.25    1.33
  -4   1   6  158.18    8.04
  -4   1   6  158.59    6.59
  -3   1   6   24.75    1.38
  -3   1   6   26.28    1.14
  -2   1   6   36.02    1.56
  -2   1   6   36.59    1.90
  -1   1   6   50.87    2.16
  -1   1   6   51.34    2.63
   0  -1  -6  136.85    6.89
  -1  -1  -6    4.40    0.29
  -2  -1  -6   71.20    3.63
  -3  -1  -6   27.88    1.51
  -3  -1  -6   28.88    1.26
  -4  -1  -6    5.19    0.31
  -4  -1  -6    4.48    0.35
  -5  -1  -6    0.22    0.10
  -5  -1  -6    0.14    0.12
  -6  -1  -6    1.82    0.25
  -6  -1  -6    1.68    0.21
  -7  -1  -6   13.56    0.73
  -7  -1  -6   12.42    0.83
  -8  -1  -6    8.18    0.56
  -8  -1  -6    9.45    0.66
  -9  -1  -6    2.34    0.31
 -10  -1  -6    0.92    0.25
 -11  -1  -6    0.91    0.27
 -12  -1  -6   -0.21    0.19
 -11   2   6    0.20    0.22
 -10   2   6    0.30    0.21
  -9   2   6    0.45    0.25
  -9   2   6    0.28    0.19
  -8   2   6    0.06    0.18
  -8   2   6    0.01    0.14
  -7   2   6   -0.17    0.13
  -7   2   6   -0.02    0.12
  -6   2   6    1.54    0.21
  -6   2   6    1.74    0.28
  -5   2   6   19.44    0.93
  -5   2   6   19.35    1.15
  -4   2   6   47.84    2.10
  -4   2   6   49.30    2.59
  -3   2   6   45.34    2.40
  -3   2   6   45.22    1.95
  -2   2   6   46.04    1.95
  -2   2   6   45.55    2.40
  -1   2   6    3.33    0.26
  -1   2   6    3.52    0.21
   0   2   6    0.89    0.12
  -1  -2  -6   32.48    1.68
  -2  -2  -6    0.27    0.08
  -3  -2  -6   14.22    0.68
  -3  -2  -6   14.19    0.78
  -4  -2  -6    5.43    0.33
  -4  -2  -6    5.28    0.36
  -5  -2  -6   18.43    0.91
  -5  -2  -6   18.98    1.04
  -6  -2  -6   16.11    0.93
  -6  -2  -6   15.72    0.82
  -7  -2  -6    5.08    0.40
  -7  -2  -6    4.30    0.36
  -8  -2  -6    9.48    0.60
  -9  -2  -6    2.13    0.29
 -10  -2  -6    0.66    0.22
 -11  -2  -6    0.43    0.22
 -12  -2  -6    0.09    0.22
  -9   3   6    0.19    0.17
  -9   3   6    0.12    0.23
  -8   3   6    5.63    0.55
  -8   3   6    5.23    0.42
  -7   3   6    4.77    0.49
  -7   3   6    4.66    0.37
  -6   3   6    0.51    0.14
  -6   3   6    0.25    0.19
  -5   3   6    0.69    0.21
  -5   3   6    0.65    0.14
  -4   3   6    0.12    0.13
  -4   3   6    0.25    0.10
  -3   3   6    5.03    0.40
  -3   3   6    4.68    0.30
  -2   3   6    9.58    0.61
  -2   3   6    9.45    0.47
  -1   3   6   46.23    2.45
  -1   3   6   47.35    1.99
   0   3   6    2.61    0.22
   1   3   6    6.59    0.40
  -2  -3  -6    4.84    0.30
  -3  -3  -6   15.58    0.74
  -3  -3  -6   15.39    0.84
  -4  -3  -6    8.89    0.49
  -4  -3  -6    9.30    0.53
  -5  -3  -6    8.32    0.48
  -5  -3  -6    8.26    0.50
  -6  -3  -6    2.58    0.23
  -6  -3  -6    1.70    0.22
  -7  -3  -6    7.51    0.48
  -7  -3  -6    7.09    0.50
  -8  -3  -6   10.95    0.67
  -9  -3  -6    1.68    0.27
 -10  -3  -6    0.10    0.16
 -11  -3  -6    0.13    0.19
 -12  -3  -6    0.29    0.22
 -13  -3  -6    0.18    0.24
  -9   4   6    0.06    0.25
  -8   4   6   -0.01    0.25
  -7   4   6    0.09    0.13
  -7   4   6    0.18    0.22
  -6   4   6   -0.03    0.17
  -6   4   6    0.05    0.11
  -5   4   6    2.14    0.34
  -5   4   6    2.01    0.21
  -4   4   6    1.29    0.16
  -4   4   6    1.43    0.26
  -3   4   6   13.10    0.82
  -3   4   6   11.90    0.60
   2  -4  -6   10.55    0.57
  -2   4   6   10.60    0.69
  -2   4   6   10.40    0.51
   1  -4  -6    0.14    0.05
  -1   4   6    0.12    0.10
   0   4   6   17.88    1.01
   1   4   6   66.78    3.43
   2   4   6    3.90    0.27
  -3  -4  -6    1.27    0.13
  -3  -4  -6    1.44    0.15
  -4  -4  -6   16.40    0.80
  -4  -4  -6   16.67    0.89
  -5  -4  -6    3.96    0.30
  -5  -4  -6    4.24    0.28
  -6  -4  -6    0.58    0.15
  -6  -4  -6    1.00    0.14
  -7  -4  -6   29.12    1.39
  -8  -4  -6   10.55    0.65
  -9  -4  -6    7.77    0.55
 -10  -4  -6    6.55    0.52
 -11  -4  -6    1.58    0.30
 -12  -4  -6    0.16    0.20
 -13  -4  -6    0.19    0.23
 -10   5   6    1.27    0.45
  -9   5   6    1.95    0.47
  -8   5   6    1.20    0.36
  -7   5   6   10.24    0.85
  -6   5   6    0.10    0.21
  -5   5   6    0.15    0.19
  -5   5   6    0.33    0.12
  -4   5   6   10.52    0.79
  -4   5   6   11.23    0.57
   3  -5  -6   13.06    0.71
  -3   5   6   12.52    0.62
  -3   5   6   13.34    0.87
   2  -5  -6    1.10    0.14
  -2   5   6    1.23    0.23
  -2   5   6    1.40    0.14
   1  -5  -6   38.92    1.99
  -1   5   6   39.85    2.14
   0  -5  -6   17.11    0.93
   0   5   6   17.48    1.00
   1   5   6    0.75    0.14
   2   5   6   17.55    0.97
  -3  -5  -6  146.13    6.23
   3   5   6  153.45    7.56
  -4  -5  -6    1.37    0.13
  -4  -5  -6    1.28    0.16
  -5  -5  -6    4.67    0.29
  -5  -5  -6    4.22    0.32
  -6  -5  -6    1.28    0.19
  -7  -5  -6    0.01    0.11
  -8  -5  -6   -0.03    0.12
  -9  -5  -6    0.50    0.18
 -10  -5  -6    0.38    0.18
 -11  -5  -6    1.06    0.26
 -12  -5  -6    1.20    0.29
 -13  -5  -6    0.18    0.23
  -9   6   6   -0.14    0.30
  -8   6   6    0.78    0.36
  -7   6   6    2.99    0.50
  -6   6   6    0.00    0.23
  -5   6   6   -0.02    0.18
  -4   6   6    0.04    0.18
  -3   6   6    3.03    0.39
  -3   6   6    2.21    0.19
   2  -6  -6    0.35    0.10
  -2   6   6    0.54    0.20
   1  -6  -6    0.47    0.11
  -1   6   6    0.68    0.20
   0  -6  -6    0.51    0.11
   0   6   6    0.75    0.18
  -1  -6  -6   12.70    0.77
   1   6   6   14.35    0.82
   2   6   6    8.84    0.56
  -3  -6  -6    0.48    0.10
   3   6   6    0.37    0.10
  -4  -6  -6    6.56    0.39
  -4  -6  -6    6.35    0.39
  -5  -6  -6    3.62    0.25
  -5  -6  -6    3.97    0.30
  -6  -6  -6    3.69    0.31
  -7  -6  -6    4.82    0.38
  -8  -6  -6    3.19    0.32
  -9  -6  -6    1.74    0.27
 -10  -6  -6    0.64    0.21
 -11  -6  -6    0.11    0.19
 -12  -6  -6    0.87    0.27
 -13  -6  -6    0.42    0.26
  -8   7   6    0.07    0.31
  -7   7   6   -0.03    0.25
  -6   7   6    2.15    0.45
  -5   7   6    0.14    0.24
  -4   7   6    0.04    0.20
  -3   7   6   32.93    1.95
   2  -7  -6    9.64    0.60
  -2   7   6    9.33    0.73
   1  -7  -6   18.87    1.05
  -1   7   6   19.18    1.18
   0  -7  -6   21.52    1.16
   0   7   6   20.43    1.25
  -1  -7  -6    1.47    0.19
   1   7   6    1.23    0.22
  -2  -7  -6    8.54    0.44
  -2  -7  -6    8.37    0.55
   2   7   6    7.27    0.53
  -3  -7  -6    3.58    0.26
   3   7   6    3.53    0.28
  -4  -7  -6    4.10    0.30
   4   7   6    4.17    0.30
  -5  -7  -6    0.13    0.10
  -6  -7  -6    0.18    0.12
  -7  -7  -6    3.76    0.34
  -8  -7  -6    0.13    0.14
  -9  -7  -6    0.11    0.15
 -10  -7  -6    1.28    0.26
 -11  -7  -6   -0.09    0.16
 -12  -7  -6    0.03    0.20
 -13  -7  -6    0.45    0.25
  -7   8   6    1.49    0.44
  -6   8   6    0.31    0.31
  -5   8   6    0.21    0.28
  -4   8   6   -0.11    0.19
  -3   8   6    0.69    0.28
  -2   8   6    4.87    0.51
   1  -8  -6    0.73    0.17
  -1   8   6    0.58    0.23
   0  -8  -6    2.91    0.29
   0   8   6    2.99    0.38
  -1  -8  -6    1.74    0.23
   1   8   6    2.40    0.31
  -2  -8  -6    1.18    0.15
  -2  -8  -6    1.11    0.19
   2   8   6    1.08    0.20
  -3  -8  -6    1.08    0.19
  -3  -8  -6    1.25    0.15
   3   8   6    0.85    0.18
  -4  -8  -6    3.25    0.27
   4   8   6    3.12    0.27
  -5  -8  -6   11.60    0.64
  -6  -8  -6    4.59    0.36
  -7  -8  -6    1.52    0.23
  -8  -8  -6    1.01    0.21
  -9  -8  -6    3.16    0.36
 -10  -8  -6    0.93    0.23
 -11  -8  -6    3.11    0.40
 -12  -8  -6    1.31    0.32
 -13  -8  -6   -0.06    0.22
  -6   9   6    0.57    0.35
  -5   9   6    0.01    0.26
  -4   9   6   -0.02    0.24
  -3   9   6    0.13    0.23
  -2   9   6    3.29    0.48
   1  -9  -6    6.66    0.50
  -1   9   6    6.24    0.59
   0  -9  -6    3.27    0.34
   0   9   6    4.61    0.45
  -1  -9  -6   20.52    1.15
   1   9   6   18.77    1.20
  -2  -9  -6    1.28    0.22
   2   9   6    1.09    0.23
  -3  -9  -6    3.78    0.37
  -3  -9  -6    3.79    0.28
   3   9   6    4.34    0.36
  -4  -9  -6    0.22    0.11
  -4  -9  -6   -0.09    0.09
   4   9   6    0.27    0.13
  -5  -9  -6    0.78    0.16
  -6  -9  -6    0.40    0.15
  -7  -9  -6    2.89    0.31
  -8  -9  -6    0.58    0.19
  -9  -9  -6   -0.05    0.14
 -10  -9  -6    1.07    0.26
 -11  -9  -6    0.93    0.27
 -12  -9  -6   -0.17    0.19
 -13  -9  -6   -0.17    0.21
  -5  10   6    1.10    0.41
  -4  10   6    1.21    0.38
  -3  10   6    1.02    0.34
  -2  10   6    0.07    0.22
   1 -10  -6    1.69    0.27
  -1  10   6    1.19    0.34
   0 -10  -6    3.87    0.38
   0  10   6    3.63    0.47
  -1 -10  -6    1.38    0.24
   1  10   6    1.24    0.28
  -2 -10  -6    5.32    0.47
   2  10   6    6.13    0.51
  -3 -10  -6    0.38    0.16
   3  10   6    0.39    0.18
  -4 -10  -6    4.54    0.44
  -5 -10  -6    3.09    0.28
  -5 -10  -6    2.64    0.34
  -6 -10  -6    0.69    0.21
  -6 -10  -6    1.29    0.21
  -7 -10  -6    0.27    0.15
  -8 -10  -6    2.33    0.30
  -9 -10  -6    2.13    0.31
 -10 -10  -6    0.37    0.21
 -11 -10  -6    0.52    0.23
 -12 -10  -6    0.56    0.26
 -13 -10  -6    0.34    0.26
  -4  11   6    0.16    0.32
  -3  11   6   -0.06    0.23
  -2  11   6    0.28    0.27
  -1  11   6   -0.01    0.21
   0 -11  -6    0.63    0.21
   0  11   6    0.71    0.28
  -1 -11  -6    3.10    0.36
   1  11   6    3.38    0.45
  -2 -11  -6    5.02    0.46
   2  11   6    4.54    0.47
  -3 -11  -6    7.97    0.62
   3  11   6    7.68    0.61
  -4 -11  -6   19.25    1.20
  -5 -11  -6    7.81    0.64
  -6 -11  -6    0.55    0.21
  -7 -11  -6    3.03    0.33
  -7 -11  -6    3.05    0.41
  -8 -11  -6    1.43    0.30
  -8 -11  -6    1.14    0.24
  -9 -11  -6    0.40    0.20
 -10 -11  -6    0.18    0.20
 -11 -11  -6    1.01    0.30
 -12 -11  -6   -0.01    0.21
  -3  12   6    1.51    0.45
  -2  12   6   -0.10    0.24
  -1  12   6    0.23    0.26
   0 -12  -6    0.14    0.19
   0  12   6    0.33    0.25
  -1 -12  -6    1.59    0.30
   1  12   6    1.43    0.35
  -2 -12  -6    1.20    0.26
   2  12   6    0.76    0.27
  -3 -12  -6    0.33    0.19
  -4 -12  -6    0.07    0.16
  -5 -12  -6    0.05    0.15
  -6 -12  -6    0.13    0.17
  -7 -12  -6    0.13    0.18
  -8 -12  -6    0.13    0.18
  -9 -12  -6   -0.01    0.17
  -9 -12  -6    0.22    0.20
 -10 -12  -6   -0.01    0.18
 -10 -12  -6    0.00    0.20
 -11 -12  -6   -0.05    0.21
 -11 -12  -6   -0.04    0.21
 -12 -12  -6    0.20    0.25
  -2  13   6    0.24    0.31
  -1  13   6   -0.17    0.22
   0  13   6    0.46    0.30
  -1 -13  -6    0.16    0.20
   1  13   6    0.00    0.23
  -2 -13  -6    0.43    0.21
   2  13   6    0.37    0.26
  -3 -13  -6    1.19    0.28
  -4 -13  -6    1.19    0.28
  -5 -13  -6    2.18    0.36
  -6 -13  -6    1.47    0.31
  -7 -13  -6    0.19    0.19
  -8 -13  -6    3.27    0.46
  -9 -13  -6    0.22    0.23
 -10 -13  -6    0.08    0.21
 -11 -13  -6    0.09    0.23
  -1  14   6    0.74    0.36
   0  14   6    0.34    0.31
   1  14   6    0.63    0.33
  -2 -14  -6    0.28    0.23
  -3 -14  -6    0.33    0.22
  -4 -14  -6    1.22    0.30
  -5 -14  -6    0.34    0.21
  -6 -14  -6    0.04    0.17
  -7 -14  -6   -0.11    0.16
  -8 -14  -6    0.05    0.21
  -9 -14  -6    0.51    0.26
 -10 -14  -6   -0.12    0.19
  -2 -15  -6   -0.01    0.23
  -3 -15  -6    0.17    0.24
  -4 -15  -6   -0.04    0.19
  -5 -15  -6    0.31    0.23
  -6 -15  -6    0.09    0.21
  -7 -15  -6    0.11    0.22
  -8 -15  -6    1.84    0.39
  -9 -15  -6    3.83    0.55
  -5 -16  -6    1.72    0.38
  -6 -16  -6    0.09    0.23
  -9 -13   7   -0.17    0.24
  -8 -13   7   -0.22    0.25
  -7 -13   7   -0.02    0.25
  -6 -13   7    0.06    0.25
  -5 -13   7    0.05    0.22
  -4 -13   7    0.01    0.25
  -3 -13   7   -0.17    0.21
  -2 -13   7    0.18    0.26
   1  13  -7    0.04    0.29
  -1 -13   7   -0.23    0.23
 -10 -12   7    0.11    0.25
  -9 -12   7    0.34    0.26
  -8 -12   7    1.91    0.39
  -7 -12   7   -0.14    0.21
  -6 -12   7    0.18    0.24
  -5 -12   7    0.24    0.23
  -4 -12   7    0.54    0.27
  -3 -12   7    0.07    0.21
   2  12  -7    1.31    0.36
  -2 -12   7    1.98    0.38
   1  12  -7    1.94    0.44
  -1 -12   7    1.81    0.39
   0  12  -7   -0.06    0.26
   0 -12   7    0.15    0.25
 -10 -11   7   -0.19    0.21
  -9 -11   7    0.09    0.23
  -8 -11   7   -0.06    0.18
  -7 -11   7    0.09    0.22
  -6 -11   7    0.94    0.29
  -5 -11   7   -0.16    0.18
  -4 -11   7    0.59    0.26
  -3 -11   7    0.20    0.21
   2  11  -7   -0.12    0.18
  -2 -11   7    0.21    0.22
   1  11  -7    0.19    0.24
  -1 -11   7    0.52    0.26
   0  11  -7    0.13    0.26
   0 -11   7   -0.03    0.21
  -1  11  -7    0.22    0.29
   1 -11   7   -0.03    0.22
  -2  11  -7    1.23    0.42
 -12 -10   7   -0.09    0.24
 -11 -10   7    1.12    0.32
 -10 -10   7    0.27    0.23
  -9 -10   7    0.69    0.26
  -8 -10   7    2.15    0.36
  -7 -10   7    3.25    0.42
  -6 -10   7    2.19    0.37
  -5 -10   7    1.16    0.29
  -4 -10   7    2.68    0.39
   3  10  -7    0.08    0.18
  -3 -10   7   -0.10    0.16
   2  10  -7    0.81    0.28
  -2 -10   7    0.93    0.26
   1  10  -7    2.45    0.43
  -1 -10   7    3.06    0.41
   0  10  -7    2.23    0.43
   0 -10   7    2.30    0.37
  -1  10  -7    0.78    0.33
   1 -10   7    0.21    0.23
  -2  10  -7    1.10    0.39
  -3  10  -7    0.10    0.29
 -12  -9   7    0.07    0.24
 -11  -9   7    1.26    0.32
 -10  -9   7    1.09    0.29
  -9  -9   7    0.73    0.25
  -9  -9   7    1.05    0.26
  -8  -9   7   -0.06    0.15
  -8  -9   7    0.13    0.16
  -7  -9   7    0.07    0.15
  -6  -9   7    0.78    0.22
  -5  -9   7    1.14    0.27
  -4  -9   7    0.53    0.21
   3   9  -7    0.18    0.17
  -3  -9   7    0.29    0.19
   2   9  -7   -0.10    0.16
  -2  -9   7    0.08    0.17
   1   9  -7    2.93    0.45
  -1  -9   7    3.94    0.42
   0   9  -7    1.10    0.31
   0  -9   7    0.77    0.24
  -1   9  -7    0.54    0.27
   1  -9   7    0.14    0.20
  -2   9  -7    0.31    0.27
  -3   9  -7    1.74    0.45
  -4   9  -7    0.34    0.33
 -12  -8   7    0.22    0.27
 -11  -8   7    0.77    0.29
 -10  -8   7   -0.13    0.18
  -9  -8   7    0.10    0.17
  -9  -8   7   -0.04    0.17
  -8  -8   7    1.12    0.24
  -8  -8   7    0.89    0.23
  -7  -8   7    2.13    0.27
  -7  -8   7    2.33    0.32
  -6  -8   7    0.19    0.14
  -6  -8   7    0.18    0.15
  -5  -8   7    6.08    0.53
   4   8  -7   10.29    0.72
  -4  -8   7   10.35    0.73
   3   8  -7    3.14    0.36
  -3  -8   7    2.60    0.33
   2   8  -7    2.94    0.39
  -2  -8   7    2.31    0.32
   1   8  -7    1.64    0.32
  -1  -8   7    1.58    0.27
   0   8  -7    1.65    0.34
   0  -8   7    1.57    0.29
  -1   8  -7    0.42    0.23
   1  -8   7    0.70    0.23
  -2   8  -7    0.87    0.30
  -3   8  -7    1.72    0.40
  -4   8  -7    1.10    0.36
  -5   8  -7    0.32    0.31
 -13  -7   7    1.42    0.40
 -12  -7   7    4.11    0.52
 -11  -7   7   -0.02    0.23
 -10  -7   7    0.00    0.19
  -9  -7   7    1.22    0.27
  -8  -7   7    1.87    0.28
  -8  -7   7    1.64    0.28
  -7  -7   7    1.09    0.23
  -7  -7   7    1.26    0.22
  -6  -7   7    2.99    0.34
  -6  -7   7    3.08    0.29
  -5  -7   7    6.70    0.40
  -5  -7   7    5.87    0.49
   4   7  -7    2.37    0.28
  -4  -7   7    1.92    0.19
  -4  -7   7    1.69    0.26
   3   7  -7    0.04    0.13
  -3  -7   7    0.36    0.16
   2   7  -7    9.00    0.67
  -2  -7   7    8.99    0.64
   1   7  -7    2.56    0.37
  -1  -7   7    1.54    0.27
   0   7  -7    3.78    0.42
   0  -7   7    2.50    0.34
  -1   7  -7    8.16    0.69
   1  -7   7    7.83    0.62
  -2   7  -7    4.26    0.50
  -3   7  -7    0.10    0.21
  -4   7  -7    1.12    0.35
  -5   7  -7    0.02    0.23
  -6   7  -7    0.08    0.26
  -7   7  -7    1.36    0.43
 -13  -6   7    0.18    0.30
 -12  -6   7    0.46    0.30
 -11  -6   7    1.15    0.30
 -10  -6   7    0.31    0.21
  -9  -6   7    2.18    0.32
  -8  -6   7    0.00    0.12
  -8  -6   7    0.04    0.15
  -7  -6   7    5.20    0.41
  -7  -6   7    4.82    0.42
  -6  -6   7    1.41    0.22
  -6  -6   7    1.25    0.20
   5   6  -7    0.15    0.11
  -5  -6   7    0.09    0.10
  -5  -6   7    0.01    0.10
   4   6  -7    4.54    0.39
  -4  -6   7    5.21    0.33
  -4  -6   7    5.33    0.43
   3   6  -7   14.31    0.91
  -3  -6   7   14.89    0.90
  -3  -6   7   15.37    0.71
   2   6  -7    6.14    0.49
  -2  -6   7    6.41    0.48
   1   6  -7    8.68    0.65
  -1  -6   7    9.45    0.64
   0   6  -7   46.91    2.54
   0  -6   7   44.62    2.42
  -1   6  -7   17.70    1.20
   1  -6   7   19.95    1.14
  -2   6  -7    3.62    0.48
  -3   6  -7    0.17    0.21
  -4   6  -7    1.37    0.35
  -5   6  -7    0.42    0.27
  -6   6  -7    3.94    0.58
  -7   6  -7    2.42    0.49
  -8   6  -7    1.06    0.40
 -13  -5   7    0.02    0.29
 -12  -5   7    0.00    0.25
 -11  -5   7    7.87    0.63
 -10  -5   7    2.24    0.34
  -9  -5   7    0.12    0.16
  -8  -5   7    6.09    0.49
  -7  -5   7    5.17    0.42
  -7  -5   7    5.79    0.43
  -6  -5   7    0.31    0.13
  -6  -5   7    0.24    0.12
   5   5  -7    1.77    0.22
  -5  -5   7    1.17    0.20
  -5  -5   7    1.43    0.19
   4   5  -7   27.51    1.52
  -4  -5   7   28.02    1.26
  -4  -5   7   28.48    1.52
   3   5  -7    1.88    0.25
  -3  -5   7    2.47    0.26
  -3  -5   7    2.63    0.20
   2   5  -7    0.23    0.13
  -2  -5   7    0.07    0.10
  -2  -5   7    0.00    0.06
  -1  -5   7    1.48    0.23
   0   5  -7    1.27    0.24
   0  -5   7    1.20    0.20
  -1   5  -7    0.07    0.14
   1  -5   7    0.13    0.12
  -2   5  -7   20.71    1.30
  -3   5  -7    1.90    0.36
  -4   5  -7    5.97    0.59
  -5   5  -7    0.09    0.20
  -6   5  -7    0.69    0.29
  -7   5  -7    1.03    0.35
  -8   5  -7    0.20    0.27
  -9   5  -7    0.86    0.38
 -13  -4   7   -0.08    0.26
 -12  -4   7    0.39    0.29
 -11  -4   7    2.90    0.43
 -10  -4   7    0.07    0.19
  -9  -4   7    1.31    0.26
  -8  -4   7    8.95    0.60
  -7  -4   7   -0.08    0.08
  -7  -4   7   -0.03    0.13
   6   4  -7    4.19    0.35
  -6  -4   7    5.69    0.39
  -6  -4   7    5.83    0.40
   5   4  -7    8.52    0.51
  -5  -4   7    7.73    0.47
  -5  -4   7    7.55    0.52
   4   4  -7    9.49    0.62
  -4  -4   7   10.74    0.63
  -4  -4   7   10.79    0.54
   3   4  -7    9.23    0.61
  -3  -4   7   10.32    0.51
  -3  -4   7    9.99    0.61
   2   4  -7    4.44    0.38
  -2  -4   7    5.06    0.38
  -2  -4   7    5.77    0.30
   1   4  -7   38.15    2.13
  -1  -4   7   41.38    2.08
   0   4  -7   41.42    2.32
   0  -4   7   44.53    2.25
  -1   4  -7    7.42    0.56
  -2   4  -7    5.37    0.47
  -2   4  -7    5.29    0.30
  -3   4  -7    8.76    0.68
  -4   4  -7    1.67    0.34
  -5   4  -7    2.08    0.38
  -6   4  -7    2.52    0.42
  -7   4  -7    1.31    0.35
  -8   4  -7    0.49    0.28
  -9   4  -7    0.46    0.33
 -13  -3   7    0.51    0.30
 -12  -3   7    0.86    0.32
 -11  -3   7    0.82    0.30
 -10  -3   7    6.78    0.58
  -9  -3   7    9.48    0.66
  -8  -3   7    2.12    0.29
  -7  -3   7   10.21    0.62
   6   3  -7   15.55    0.87
  -6  -3   7   15.59    0.81
  -6  -3   7   15.87    0.88
   5   3  -7   16.74    0.89
  -5  -3   7   15.11    0.87
  -5  -3   7   15.39    0.79
   4   3  -7    0.29    0.11
  -4  -3   7    0.11    0.08
  -4  -3   7    0.25    0.10
   3   3  -7    4.38    0.31
  -3  -3   7    3.56    0.29
  -3  -3   7    3.70    0.26
   2   3  -7    8.80    0.49
  -2  -3   7    6.04    0.45
  -2  -3   7    6.97    0.37
   1   3  -7   21.81    1.15
  -1  -3   7   19.01    1.10
   0   3  -7   21.98    1.13
   0  -3   7   16.78    1.05
  -1   3  -7    0.04    0.11
  -2   3  -7    2.73    0.30
  -2   3  -7    2.36    0.18
  -3   3  -7    7.78    0.56
  -3   3  -7    5.87    0.36
  -4   3  -7    0.12    0.16
  -4   3  -7    0.34    0.11
  -5   3  -7    0.18    0.19
  -6   3  -7    2.43    0.39
  -7   3  -7    0.77    0.27
  -8   3  -7    0.65    0.29
  -9   3  -7    0.04    0.23
 -13  -2   7    0.03    0.26
 -12  -2   7   -0.01    0.25
 -11  -2   7    3.95    0.47
 -10  -2   7    4.42    0.47
  -9  -2   7    5.19    0.47
  -8  -2   7    0.29    0.18
   7   2  -7    0.06    0.11
  -7  -2   7    0.10    0.13
  -7  -2   7    0.04    0.10
   6   2  -7    2.09    0.21
  -6  -2   7    1.98    0.20
  -6  -2   7    2.04    0.23
   5   2  -7   -0.05    0.08
  -5  -2   7    0.05    0.07
  -5  -2   7   -0.06    0.09
   4   2  -7    5.68    0.42
  -4  -2   7    7.83    0.43
  -4  -2   7    7.34    0.41
   3   2  -7    0.22    0.10
  -3  -2   7    0.29    0.08
  -3  -2   7    0.23    0.08
   2   2  -7   20.38    1.13
  -2  -2   7   21.56    1.10
  -2  -2   7   20.17    0.93
   1   2  -7   10.33    0.63
  -1  -2   7   11.12    0.62
  -1  -2   7   10.34    0.51
   0   2  -7    0.14    0.12
  -1   2  -7   74.23    3.85
  -2   2  -7    2.80    0.29
  -3   2  -7    0.24    0.14
  -3   2  -7    0.15    0.07
  -4   2  -7   15.00    0.75
  -4   2  -7   15.66    0.98
  -5   2  -7   11.11    0.61
  -5   2  -7   11.98    0.82
  -6   2  -7    0.26    0.20
  -6   2  -7    0.67    0.16
  -7   2  -7    0.56    0.23
  -8   2  -7    3.36    0.48
  -9   2  -7   -0.01    0.22
 -12  -1   7    0.08    0.23
 -11  -1   7    0.00    0.21
 -10  -1   7    4.36    0.45
  -9  -1   7    1.49    0.28
  -8  -1   7    1.32    0.24
  -7  -1   7    8.02    0.52
  -7  -1   7    8.03    0.54
  -6  -1   7    1.96    0.23
  -6  -1   7    2.12    0.22
  -5  -1   7    0.23    0.10
  -5  -1   7    0.15    0.06
  -5  -1   7    0.00    0.08
   4   1  -7   57.64    2.88
  -4  -1   7   55.07    2.77
  -4  -1   7   54.35    2.40
   3   1  -7   10.68    0.56
  -3  -1   7    8.39    0.51
  -3  -1   7    8.99    0.48
   2   1  -7    1.45    0.17
  -2  -1   7    1.57    0.14
  -2  -1   7    1.73    0.15
   1   1  -7   24.30    1.32
  -1  -1   7   25.15    1.09
  -1  -1   7   24.62    1.27
   0   1  -7   10.82    0.64
  -1   1  -7  108.88    5.55
  -2   1  -7   62.93    3.28
  -3   1  -7    0.01    0.10
  -3   1  -7    0.03    0.06
  -4   1  -7   27.38    1.25
  -4   1  -7   27.48    1.55
  -5   1  -7    0.15    0.15
  -5   1  -7    0.00    0.08
  -6   1  -7   -0.04    0.10
  -6   1  -7    0.08    0.16
  -7   1  -7    0.28    0.14
  -7   1  -7    0.02    0.16
  -8   1  -7    0.20    0.14
  -8   1  -7    0.24    0.20
 -12   0   7   -0.10    0.22
 -11   0   7    0.05    0.21
 -10   0   7    1.29    0.29
  -9   0   7    0.31    0.19
  -8   0   7   11.26    0.70
  -8   0   7   12.27    0.79
  -7   0   7    2.28    0.28
  -7   0   7    2.73    0.28
  -6   0   7    2.36    0.25
  -6   0   7    1.59    0.23
  -5   0   7    8.18    0.54
  -5   0   7    8.75    0.49
  -4   0   7    3.30    0.28
  -4   0   7    3.39    0.25
  -3   0   7    5.16    0.36
  -3   0   7    5.40    0.32
   2   0  -7   67.13    3.43
  -2   0   7   66.86    2.83
   1   0  -7   20.33    1.11
  -1   0   7   21.15    0.92
   0   0  -7   10.97    0.63
  -1   0  -7   90.04    4.58
  -2   0  -7   50.72    2.64
  -3   0  -7    0.84    0.17
  -3   0  -7    0.78    0.11
  -4   0  -7    0.35    0.09
  -4   0  -7    0.03    0.11
  -5   0  -7    3.34    0.33
  -5   0  -7    3.47    0.28
  -6   0  -7    2.19    0.24
  -6   0  -7    2.68    0.31
  -7   0  -7   18.55    1.13
  -7   0  -7   17.13    0.92
  -8   0  -7    0.63    0.19
  -8   0  -7    1.24    0.27
  -9   0  -7    4.67    0.42
 -10   0  -7    1.28    0.28
 -12   1   7    0.22    0.24
 -11   1   7    0.00    0.20
 -10   1   7    0.08    0.19
  -9   1   7    1.56    0.28
  -8   1   7    0.30    0.19
  -8   1   7    0.23    0.16
  -7   1   7    2.32    0.31
  -7   1   7    1.43    0.23
  -6   1   7   17.43    0.87
  -6   1   7   16.83    1.03
  -5   1   7   56.96    2.96
  -5   1   7   55.51    2.44
  -4   1   7    3.28    0.30
  -4   1   7    3.32    0.26
  -3   1   7   42.28    2.29
  -3   1   7   45.11    1.90
  -2   1   7   14.81    0.84
  -2   1   7   15.18    0.70
   1  -1  -7    1.51    0.16
   0  -1  -7    6.03    0.37
  -1  -1  -7    0.53    0.11
  -2  -1  -7   16.29    0.90
  -3  -1  -7   66.76    2.77
  -3  -1  -7   63.43    3.35
  -4  -1  -7    0.02    0.10
  -4  -1  -7    0.07    0.07
  -5  -1  -7   -0.04    0.10
  -5  -1  -7    0.08    0.08
  -6  -1  -7    6.30    0.47
  -6  -1  -7    5.36    0.39
  -7  -1  -7    2.12    0.30
  -7  -1  -7    1.38    0.22
  -8  -1  -7    4.60    0.44
  -8  -1  -7    4.72    0.40
  -9  -1  -7    1.69    0.26
 -10  -1  -7    1.15    0.26
 -11  -1  -7    0.27    0.21
 -12  -1  -7    0.06    0.22
 -11   2   7    0.16    0.22
 -10   2   7    0.95    0.26
  -9   2   7    1.06    0.32
  -9   2   7    1.40    0.27
  -8   2   7    2.18    0.29
  -8   2   7    2.99    0.41
  -7   2   7   18.30    0.95
  -7   2   7   18.79    1.17
  -6   2   7   18.11    1.14
  -6   2   7   19.45    0.94
  -5   2   7   16.90    1.02
  -5   2   7   16.36    0.82
  -4   2   7  158.29    7.97
  -4   2   7  154.32    6.51
  -3   2   7   31.30    1.37
  -3   2   7   30.59    1.68
  -2   2   7    1.80    0.19
  -2   2   7    1.62    0.16
  -1   2   7    0.44    0.08
  -1   2   7    0.48    0.11
  -1  -2  -7    6.14    0.38
  -2  -2  -7   40.68    2.11
  -3  -2  -7   75.17    3.87
  -3  -2  -7   76.55    3.21
  -4  -2  -7    7.30    0.49
  -4  -2  -7    8.44    0.45
  -5  -2  -7   28.14    1.52
  -5  -2  -7   28.15    1.30
  -6  -2  -7    2.20    0.24
  -6  -2  -7    2.09    0.24
  -7  -2  -7    0.83    0.18
  -7  -2  -7    0.50    0.17
  -8  -2  -7    9.58    0.61
  -9  -2  -7    0.08    0.14
 -10  -2  -7    0.16    0.16
 -11  -2  -7    1.56    0.30
 -12  -2  -7    0.61    0.25
 -10   3   7   -0.05    0.18
  -9   3   7   -0.11    0.20
  -9   3   7    0.09    0.17
  -8   3   7    0.51    0.26
  -8   3   7    0.31    0.18
  -7   3   7    0.96    0.20
  -7   3   7    0.59    0.24
  -6   3   7    0.00    0.10
  -6   3   7    0.00    0.15
  -5   3   7    6.08    0.39
  -5   3   7    5.90    0.50
  -4   3   7   17.66    1.10
  -4   3   7   18.87    0.88
  -3   3   7   16.38    0.99
  -3   3   7   16.97    0.79
  -2   3   7    3.22    0.30
  -2   3   7    3.75    0.24
  -1   3   7   32.93    1.76
   0   3   7    6.20    0.40
  -2  -3  -7   34.98    1.81
  -3  -3  -7   43.48    2.23
  -3  -3  -7   42.90    1.88
  -4  -3  -7   30.62    1.63
  -4  -3  -7   31.49    1.40
  -5  -3  -7   13.09    0.77
  -5  -3  -7   13.80    0.70
  -6  -3  -7    1.77    0.21
  -6  -3  -7    1.30    0.19
  -7  -3  -7    7.75    0.53
  -7  -3  -7    9.08    0.58
  -8  -3  -7   27.95    1.37
  -9  -3  -7    1.84    0.27
 -10  -3  -7    0.35    0.18
 -11  -3  -7    1.66    0.31
 -12  -3  -7    0.17    0.20
  -9   4   7    0.38    0.28
  -8   4   7    0.06    0.25
  -8   4   7    0.06    0.14
  -7   4   7    5.27    0.40
  -7   4   7    5.60    0.56
  -6   4   7    1.05    0.18
  -6   4   7    0.85    0.26
  -5   4   7    3.00    0.27
  -5   4   7    3.07    0.37
  -4   4   7    2.44    0.32
  -4   4   7    2.17    0.22
  -3   4   7   29.87    1.69
  -3   4   7   30.18    1.33
   2  -4  -7   31.78    1.56
  -2   4   7   30.97    1.72
  -2   4   7   30.47    1.36
   1  -4  -7   -0.02    0.04
  -1   4   7    0.33    0.12
   0   4   7   19.87    1.11
   1   4   7   10.40    0.62
  -3  -4  -7    0.02    0.06
  -3  -4  -7    0.03    0.06
  -4  -4  -7    4.83    0.32
  -4  -4  -7    4.81    0.32
  -5  -4  -7    1.53    0.19
  -5  -4  -7    1.31    0.16
  -6  -4  -7    5.04    0.37
  -6  -4  -7    5.03    0.35
  -7  -4  -7    0.68    0.17
  -8  -4  -7    0.20    0.15
  -9  -4  -7    3.48    0.37
 -10  -4  -7    0.12    0.16
 -11  -4  -7    0.22    0.18
 -12  -4  -7    1.24    0.29
 -13  -4  -7    0.45    0.27
 -10   5   7    0.28    0.36
  -9   5   7    0.12    0.31
  -8   5   7    0.03    0.26
  -7   5   7    0.57    0.28
  -6   5   7    3.53    0.48
  -6   5   7    3.33    0.30
  -5   5   7    5.20    0.52
  -5   5   7    5.73    0.37
  -4   5   7   -0.05    0.08
  -4   5   7   -0.01    0.15
  -3   5   7    0.51    0.11
  -3   5   7    0.40    0.18
   2  -5  -7    0.51    0.09
  -2   5   7    0.74    0.19
  -2   5   7    0.42    0.09
   1  -5  -7   58.23    2.90
  -1   5   7   57.75    3.06
   0  -5  -7    2.44    0.21
   0   5   7    2.57    0.25
   1   5   7    2.90    0.25
   2   5   7   15.83    0.89
  -3  -5  -7    1.91    0.18
  -3  -5  -7    1.72    0.18
  -4  -5  -7    1.22    0.14
  -4  -5  -7    1.38    0.17
  -5  -5  -7   12.46    0.70
  -5  -5  -7   13.11    0.68
  -6  -5  -7   11.78    0.66
  -7  -5  -7   19.26    0.99
  -8  -5  -7    7.36    0.51
  -9  -5  -7    2.61    0.32
 -10  -5  -7    1.39    0.27
 -11  -5  -7   -0.02    0.16
 -12  -5  -7    0.25    0.21
 -13  -5  -7    0.22    0.23
  -9   6   7    0.89    0.41
  -8   6   7    0.03    0.28
  -7   6   7   -0.07    0.23
  -6   6   7    2.54    0.45
  -5   6   7    0.27    0.23
  -4   6   7    0.84    0.14
  -4   6   7    0.90    0.26
  -3   6   7    6.76    0.57
  -3   6   7    6.73    0.38
   2  -6  -7   21.46    1.14
  -2   6   7   21.35    1.30
   1  -6  -7    0.15    0.08
  -1   6   7    0.07    0.13
   0  -6  -7   66.48    3.28
   0   6   7   63.63    3.42
  -1  -6  -7   89.60    4.47
   1   6   7   89.04    4.60
   2   6   7    9.22    0.57
  -3  -6  -7    7.24    0.42
   3   6   7    7.38    0.46
  -4  -6  -7    8.65    0.50
  -4  -6  -7    7.88    0.47
  -5  -6  -7    2.34    0.24
  -5  -6  -7    2.63    0.20
  -6  -6  -7    0.04    0.10
  -7  -6  -7    1.59    0.23
  -8  -6  -7    1.30    0.23
  -9  -6  -7    1.20    0.24
 -10  -6  -7    1.86    0.30
 -11  -6  -7    1.08    0.26
 -12  -6  -7    0.13    0.21
 -13  -6  -7    0.10    0.22
  -8   7   7    0.16    0.34
  -7   7   7   -0.26    0.23
  -6   7   7    1.29    0.39
  -5   7   7   -0.02    0.21
  -4   7   7    0.44    0.24
  -3   7   7    1.80    0.35
  -2   7   7    0.00    0.16
   1  -7  -7    0.12    0.09
  -1   7   7    0.00    0.14
   0  -7  -7    0.18    0.10
   0   7   7    0.19    0.15
  -1  -7  -7    0.23    0.10
   1   7   7    0.12    0.11
  -2  -7  -7    1.21    0.18
   2   7   7    1.30    0.20
  -3  -7  -7    7.77    0.44
   3   7   7    7.31    0.49
  -4  -7  -7    0.60    0.13
   4   7   7    0.67    0.13
  -5  -7  -7    7.45    0.44
  -5  -7  -7    7.49    0.47
  -6  -7  -7    8.32    0.52
  -7  -7  -7    0.61    0.17
  -8  -7  -7    6.50    0.48
  -9  -7  -7    7.48    0.55
 -10  -7  -7    0.97    0.24
 -11  -7  -7    2.61    0.37
 -12  -7  -7    0.76    0.26
 -13  -7  -7    1.32    0.33
  -7   8   7    0.42    0.35
  -6   8   7    0.63    0.33
  -5   8   7    5.86    0.65
  -4   8   7   -0.18    0.19
  -3   8   7    1.51    0.34
  -2   8   7   12.70    0.92
   1  -8  -7    4.52    0.36
  -1   8   7    3.81    0.42
   0  -8  -7    5.38    0.41
   0   8   7    5.24    0.47
  -1  -8  -7   29.74    1.62
   1   8   7   30.23    1.70
  -2  -8  -7    7.91    0.44
  -2  -8  -7    8.23    0.56
   2   8   7    7.62    0.55
  -3  -8  -7    1.35    0.17
  -3  -8  -7    1.30    0.21
   3   8   7    1.35    0.20
  -4  -8  -7   14.85    0.78
   4   8   7   15.74    0.88
  -5  -8  -7   10.56    0.60
  -6  -8  -7    0.00    0.11
  -7  -8  -7   -0.05    0.11
  -8  -8  -7    0.01    0.13
  -9  -8  -7    1.87    0.29
 -10  -8  -7    0.18    0.17
 -11  -8  -7    1.04    0.27
 -12  -8  -7    0.14    0.22
 -13  -8  -7    0.43    0.25
  -6   9   7    1.13    0.42
  -5   9   7    0.94    0.38
  -4   9   7   -0.11    0.23
  -3   9   7    0.02    0.23
  -2   9   7   -0.06    0.18
   1  -9  -7    2.53    0.29
  -1   9   7    1.98    0.36
   0  -9  -7    0.20    0.12
   0   9   7    0.18    0.17
  -1  -9  -7    0.75    0.18
   1   9   7    0.37    0.18
  -2  -9  -7    0.90    0.19
   2   9   7    0.99    0.21
  -3  -9  -7    1.53    0.18
  -3  -9  -7    1.37    0.23
   3   9   7    1.27    0.22
  -4  -9  -7   -0.05    0.10
  -4  -9  -7   -0.01    0.09
   4   9   7   -0.09    0.09
  -5  -9  -7    0.45    0.15
  -6  -9  -7    1.58    0.23
  -7  -9  -7   -0.07    0.11
  -8  -9  -7    0.13    0.14
  -9  -9  -7    2.87    0.35
 -10  -9  -7    3.18    0.38
 -11  -9  -7    0.61    0.24
 -12  -9  -7    0.64    0.27
 -13  -9  -7    0.66    0.29
  -5  10   7    0.20    0.31
  -4  10   7    0.75    0.34
  -3  10   7   -0.15    0.21
  -2  10   7    0.11    0.22
  -1  10   7    4.16    0.49
   0 -10  -7    0.08    0.12
   0  10   7    0.08    0.18
  -1 -10  -7    0.48    0.16
   1  10   7    0.26    0.18
  -2 -10  -7   10.59    0.73
   2  10   7   10.77    0.75
  -3 -10  -7    3.24    0.35
   3  10   7    2.77    0.32
  -4 -10  -7    0.12    0.14
  -5 -10  -7    2.39    0.26
  -5 -10  -7    2.32    0.32
  -6 -10  -7    0.64    0.17
  -7 -10  -7    0.14    0.14
  -8 -10  -7    3.93    0.38
  -9 -10  -7    2.28    0.32
 -10 -10  -7    0.44    0.21
 -11 -10  -7    1.16    0.29
 -12 -10  -7    0.72    0.29
 -13 -10  -7    0.04    0.23
  -4  11   7    0.90    0.39
  -3  11   7    0.63    0.32
  -2  11   7   -0.10    0.21
  -1  11   7   -0.15    0.19
   0 -11  -7    3.03    0.36
   0  11   7    3.06    0.46
  -1 -11  -7    0.05    0.14
   1  11   7   -0.16    0.15
  -2 -11  -7   -0.01    0.14
   2  11   7    0.16    0.18
  -3 -11  -7    0.07    0.13
   3  11   7    0.07    0.17
  -4 -11  -7    4.01    0.44
  -5 -11  -7    0.63    0.21
  -6 -11  -7    0.40    0.19
  -7 -11  -7    2.79    0.33
  -7 -11  -7    3.73    0.43
  -8 -11  -7    0.74    0.21
  -9 -11  -7   -0.02    0.15
 -10 -11  -7    0.54    0.23
 -11 -11  -7    0.00    0.20
 -12 -11  -7   -0.05    0.22
  -3  12   7   -0.10    0.29
  -2  12   7    0.42    0.30
  -1  12   7    0.61    0.30
   0  12   7    2.07    0.41
  -1 -12  -7    2.02    0.31
   1  12   7    1.79    0.38
  -2 -12  -7    4.36    0.46
   2  12   7    4.91    0.50
  -3 -12  -7    7.53    0.63
  -4 -12  -7    2.89    0.38
  -5 -12  -7    2.41    0.35
  -6 -12  -7    0.76    0.24
  -7 -12  -7    0.70    0.24
  -8 -12  -7    0.47    0.23
  -9 -12  -7    0.90    0.27
  -9 -12  -7    0.91    0.24
 -10 -12  -7   -0.18    0.17
 -11 -12  -7    0.14    0.24
 -12 -12  -7    0.49    0.28
  -2  13   7    0.44    0.34
  -1  13   7   -0.02    0.25
   0  13   7    0.10    0.26
  -1 -13  -7    1.74    0.33
   1  13   7    1.56    0.38
  -2 -13  -7    1.16    0.28
   2  13   7    1.17    0.32
  -3 -13  -7    0.81    0.25
  -4 -13  -7    0.29    0.20
  -5 -13  -7    1.10    0.27
  -6 -13  -7    0.23    0.19
  -7 -13  -7    0.02    0.17
  -8 -13  -7    0.53    0.25
  -9 -13  -7   -0.12    0.18
 -10 -13  -7    0.02    0.19
 -11 -13  -7   -0.13    0.21
  -1  14   7    0.27    0.31
   0  14   7    0.18    0.29
   1  14   7    0.41    0.30
  -2 -14  -7    1.12    0.30
  -3 -14  -7    0.67    0.26
  -4 -14  -7    0.92    0.27
  -5 -14  -7    0.25    0.19
  -6 -14  -7    0.40    0.22
  -7 -14  -7    0.17    0.21
  -8 -14  -7    0.25    0.23
  -9 -14  -7    0.77    0.29
 -10 -14  -7    0.20    0.24
  -3 -15  -7    0.17    0.21
  -4 -15  -7    0.05    0.21
  -5 -15  -7    0.12    0.21
  -6 -15  -7    0.07    0.21
  -7 -15  -7   -0.08    0.17
  -8 -15  -7   -0.05    0.20
  -9 -15  -7    0.07    0.25
  -5 -16  -7    0.21    0.25
  -6 -16  -7    0.61    0.29
  -8 -13   8    0.19    0.27
  -7 -13   8    1.00    0.34
  -6 -13   8    0.71    0.31
  -5 -13   8    0.21    0.28
  -4 -13   8   -0.21    0.22
  -3 -13   8    0.27    0.27
  -2 -13   8    0.21    0.27
 -10 -12   8    0.17    0.26
  -9 -12   8    0.29    0.29
  -8 -12   8    0.02    0.24
  -7 -12   8    0.15    0.25
  -6 -12   8   -0.16    0.18
  -5 -12   8   -0.01    0.21
  -4 -12   8    0.12    0.23
  -3 -12   8    0.21    0.25
  -2 -12   8    0.13    0.24
   1  12  -8    0.06    0.25
  -1 -12   8    0.19    0.25
   0  12  -8    0.67    0.35
   0 -12   8    0.48    0.30
  -9 -11   8    0.59    0.28
  -8 -11   8    1.21    0.34
  -7 -11   8    1.60    0.37
  -6 -11   8    0.81    0.29
  -5 -11   8    0.98    0.30
  -4 -11   8    1.73    0.34
  -3 -11   8    2.06    0.36
   2  11  -8    0.57    0.27
  -2 -11   8    0.45    0.25
   1  11  -8    2.07    0.43
  -1 -11   8    2.00    0.37
   0  11  -8    1.08    0.38
   0 -11   8    0.97    0.32
  -1  11  -8   -0.17    0.25
 -11 -10   8    0.36    0.25
  -9 -10   8    0.98    0.29
  -8 -10   8    1.39    0.31
  -7 -10   8    1.11    0.31
  -6 -10   8    0.06    0.20
  -5 -10   8    1.60    0.32
  -4 -10   8   -0.12    0.16
   3  10  -8    0.24    0.21
  -3 -10   8    0.34    0.21
   2  10  -8    0.19    0.21
  -2 -10   8    0.29    0.22
   1  10  -8    0.05    0.20
  -1 -10   8    0.07    0.20
   0  10  -8    0.93    0.32
   0 -10   8    1.64    0.34
  -1  10  -8    0.68    0.33
  -2  10  -8    0.17    0.29
  -3  10  -8    1.08    0.41
 -12  -9   8   -0.02    0.25
 -11  -9   8    0.08    0.23
 -10  -9   8    0.35    0.23
  -9  -9   8    0.57    0.24
  -9  -9   8    0.11    0.19
  -8  -9   8    0.10    0.18
  -7  -9   8    1.96    0.32
  -6  -9   8    7.39    0.62
  -5  -9   8    0.00    0.16
  -4  -9   8    1.08    0.26
   3   9  -8    3.78    0.43
  -3  -9   8    3.02    0.40
   2   9  -8    2.54    0.40
  -2  -9   8    1.98    0.34
   1   9  -8    1.33    0.33
  -1  -9   8    1.18    0.28
   0   9  -8    9.36    0.79
   0  -9   8    8.12    0.68
  -1   9  -8    2.80    0.47
   1  -9   8    2.35    0.37
  -2   9  -8    1.26    0.38
  -3   9  -8    1.65    0.44
  -4   9  -8    0.30    0.32
 -12  -8   8   -0.01    0.26
 -11  -8   8   -0.09    0.22
 -10  -8   8   -0.08    0.19
  -9  -8   8    0.15    0.19
  -8  -8   8    1.44    0.25
  -8  -8   8    1.72    0.30
  -7  -8   8    0.16    0.15
  -7  -8   8    0.25    0.17
  -6  -8   8    0.29    0.17
  -5  -8   8    2.39    0.33
   4   8  -8    0.85    0.22
  -4  -8   8    0.80    0.22
   3   8  -8    1.10    0.27
  -3  -8   8    1.88    0.29
   2   8  -8    1.85    0.34
  -2  -8   8    2.28    0.32
   1   8  -8    0.47    0.23
  -1  -8   8    0.19    0.17
   0   8  -8    0.05    0.19
   0  -8   8    0.25    0.19
  -1   8  -8    0.30    0.24
   1  -8   8    0.83    0.25
  -2   8  -8    0.18    0.24
  -3   8  -8   -0.14    0.20
  -4   8  -8    2.30    0.49
  -5   8  -8    0.80    0.38
 -12  -7   8    0.16    0.27
 -11  -7   8    0.18    0.23
 -10  -7   8   -0.06    0.19
  -9  -7   8    2.61    0.34
  -8  -7   8    0.18    0.16
  -8  -7   8    0.05    0.16
  -7  -7   8    1.92    0.29
  -7  -7   8    2.05    0.27
  -6  -7   8    5.79    0.40
  -6  -7   8    5.71    0.48
  -5  -7   8    1.66    0.27
  -5  -7   8    2.03    0.22
   4   7  -8    1.27    0.24
  -4  -7   8    1.34    0.24
   3   7  -8    0.96    0.24
  -3  -7   8    1.32    0.24
   2   7  -8    3.28    0.38
  -2  -7   8    3.36    0.36
   1   7  -8    1.08    0.28
  -1  -7   8    1.17    0.24
   0   7  -8    0.53    0.23
   0  -7   8    0.64    0.20
  -1   7  -8    2.01    0.38
   1  -7   8    2.70    0.34
  -2   7  -8    4.76    0.55
  -3   7  -8   -0.01    0.20
  -4   7  -8    4.24    0.58
  -5   7  -8    0.03    0.25
  -6   7  -8    0.13    0.29
 -13  -6   8    1.18    0.37
 -12  -6   8    1.87    0.39
 -11  -6   8    0.80    0.30
 -10  -6   8    0.00    0.19
  -9  -6   8    2.15    0.32
  -8  -6   8    4.14    0.39
  -7  -6   8    2.05    0.28
  -7  -6   8    2.12    0.27
  -6  -6   8    1.22    0.22
  -6  -6   8    1.50    0.21
   5   6  -8    6.98    0.48
  -5  -6   8    6.00    0.40
  -5  -6   8    6.11    0.49
   4   6  -8   14.96    0.93
  -4  -6   8   15.14    0.93
  -4  -6   8   15.80    0.75
   3   6  -8    5.23    0.43
  -3  -6   8    5.52    0.43
  -3  -6   8    4.74    0.31
   2   6  -8   -0.06    0.12
  -2  -6   8    0.02    0.12
   1   6  -8    5.19    0.46
  -1  -6   8    4.76    0.43
   0   6  -8   11.23    0.82
   0  -6   8   11.74    0.77
  -1   6  -8    1.58    0.33
   1  -6   8    0.95    0.22
  -2   6  -8    1.09    0.30
  -3   6  -8    1.66    0.37
  -4   6  -8    1.24    0.35
  -5   6  -8    2.27    0.44
  -6   6  -8    0.08    0.26
  -7   6  -8    0.28    0.30
 -13  -5   8   -0.10    0.27
 -12  -5   8    0.08    0.26
 -11  -5   8    0.17    0.25
 -10  -5   8    0.77    0.25
  -9  -5   8    0.40    0.21
  -8  -5   8    2.03    0.29
  -7  -5   8    0.21    0.15
  -7  -5   8    0.12    0.12
  -6  -5   8   -0.13    0.11
  -6  -5   8    0.06    0.11
   5   5  -8    3.70    0.33
  -5  -5   8    4.26    0.35
  -5  -5   8    4.19    0.30
   4   5  -8    1.37    0.21
  -4  -5   8    0.97    0.15
  -4  -5   8    0.46    0.15
   3   5  -8    3.03    0.32
  -3  -5   8    4.29    0.35
  -3  -5   8    3.72    0.26
   2   5  -8   40.04    2.18
  -2  -5   8   40.00    1.73
  -2  -5   8   40.15    2.12
   1   5  -8    5.67    0.48
  -1  -5   8    6.64    0.48
   0   5  -8    7.43    0.61
   0  -5   8    9.42    0.61
  -1   5  -8    4.24    0.43
  -2   5  -8    0.12    0.18
  -3   5  -8    0.33    0.23
  -4   5  -8    6.85    0.65
  -5   5  -8    3.73    0.52
  -6   5  -8    3.27    0.50
  -7   5  -8    1.03    0.35
  -8   5  -8    2.77    0.52
 -13  -4   8   -0.11    0.27
 -12  -4   8    0.77    0.31
 -11  -4   8    2.97    0.42
 -10  -4   8    6.73    0.57
  -9  -4   8   -0.08    0.16
  -8  -4   8    3.40    0.35
  -7  -4   8    9.22    0.58
   6   4  -8    1.44    0.21
  -6  -4   8    2.10    0.24
  -6  -4   8    1.67    0.22
   5   4  -8    4.01    0.32
  -5  -4   8    3.78    0.31
  -5  -4   8    3.99    0.33
   4   4  -8    1.27    0.19
  -4  -4   8    0.69    0.15
  -4  -4   8    0.76    0.14
   3   4  -8   13.05    0.77
  -3  -4   8   12.60    0.76
  -3  -4   8   12.54    0.62
   1   4  -8    0.20    0.15
  -1  -4   8    0.89    0.16
   0   4  -8    9.19    0.61
   0  -4   8    7.68    0.56
  -1   4  -8    1.09    0.23
  -2   4  -8    1.54    0.29
  -3   4  -8    0.88    0.26
  -4   4  -8    3.58    0.48
  -5   4  -8    0.92    0.29
  -6   4  -8    0.46    0.25
  -7   4  -8    0.07    0.21
  -8   4  -8    0.31    0.27
  -9   4  -8    0.81    0.35
 -13  -3   8    0.35    0.30
 -12  -3   8   -0.08    0.24
 -11  -3   8    1.96    0.37
 -10  -3   8    3.75    0.43
  -9  -3   8    2.33    0.33
  -8  -3   8   -0.01    0.14
  -7  -3   8   18.87    0.98
   6   3  -8    1.52    0.21
  -6  -3   8    1.65    0.20
   5   3  -8   22.66    1.22
  -5  -3   8   22.41    1.20
  -5  -3   8   21.56    1.06
   4   3  -8    0.12    0.10
  -4  -3   8    0.02    0.08
  -4  -3   8   -0.07    0.08
   3   3  -8    5.78    0.44
  -3  -3   8    6.86    0.38
  -3  -3   8    7.55    0.45
   2   3  -8   15.19    0.91
  -2  -3   8   16.26    0.74
  -2  -3   8   16.23    0.90
   1   3  -8   21.28    1.24
  -1  -3   8   22.88    1.21
   0   3  -8    5.87    0.48
   0  -3   8    7.54    0.47
  -1   3  -8   14.33    0.89
  -2   3  -8   27.22    1.57
  -2   3  -8   27.67    1.22
  -3   3  -8    1.81    0.18
  -3   3  -8    1.75    0.29
  -4   3  -8    0.83    0.24
  -4   3  -8    0.90    0.15
  -5   3  -8    1.48    0.31
  -6   3  -8    0.80    0.27
  -7   3  -8    0.13    0.20
  -8   3  -8    2.25    0.43
  -9   3  -8    1.13    0.36
 -12  -2   8    0.76    0.31
 -11  -2   8    0.17    0.23
 -10  -2   8    1.31    0.30
  -9  -2   8   19.05    1.05
  -8  -2   8    4.46    0.41
   7   2  -8    3.84    0.32
  -7  -2   8    3.57    0.34
   6   2  -8   22.84    1.30
  -6  -2   8   25.56    1.17
   5   2  -8    5.14    0.36
  -5  -2   8    5.66    0.36
  -5  -2   8    5.45    0.37
  -4  -2   8    0.65    0.11
   3   2  -8    6.95    0.47
  -3  -2   8    7.91    0.46
  -3  -2   8    7.60    0.41
   2   2  -8   26.86    1.58
  -2  -2   8   32.03    1.54
  -2  -2   8   30.10    1.31
   1   2  -8    1.00    0.18
  -1  -2   8    1.42    0.17
   0   2  -8   26.23    1.44
  -1   2  -8    4.68    0.39
  -2   2  -8    2.92    0.31
  -3   2  -8   14.06    0.69
  -3   2  -8   14.19    0.89
  -4   2  -8    2.83    0.23
  -4   2  -8    2.47    0.34
  -5   2  -8    0.68    0.15
  -5   2  -8    0.83    0.25
  -6   2  -8   -0.02    0.16
  -6   2  -8   -0.06    0.10
  -7   2  -8    0.69    0.25
  -8   2  -8    0.15    0.22
  -9   2  -8    0.23    0.24
 -12  -1   8    0.47    0.28
 -11  -1   8    0.41    0.25
 -10  -1   8    3.02    0.39
  -9  -1   8   12.55    0.78
  -8  -1   8    0.28    0.17
  -7  -1   8    1.19    0.22
  -7  -1   8    1.27    0.21
  -6  -1   8    4.65    0.36
  -6  -1   8    4.49    0.35
   5   1  -8    3.59    0.29
  -5  -1   8    3.11    0.27
   4   1  -8   18.35    1.02
  -4  -1   8   18.96    0.96
  -4  -1   8   18.08    0.88
   3   1  -8    3.34    0.26
  -3  -1   8    3.10    0.23
  -3  -1   8    3.52    0.24
   2   1  -8   79.59    3.98
  -2  -1   8   76.91    3.85
  -2  -1   8   77.03    3.27
   1   1  -8   12.12    0.74
  -1  -1   8   13.43    0.61
   0   1  -8   29.88    1.60
  -1   1  -8    8.31    0.55
  -2   1  -8   37.15    2.00
  -3   1  -8    8.06    0.42
  -3   1  -8    6.96    0.53
  -4   1  -8    0.45    0.11
  -4   1  -8    0.88    0.20
  -5   1  -8    7.36    0.57
  -5   1  -8    7.32    0.45
  -6   1  -8   -0.05    0.15
  -6   1  -8    0.00    0.10
  -7   1  -8    0.37    0.22
  -7   1  -8    0.75    0.18
  -8   1  -8    1.43    0.31
  -8   1  -8    1.63    0.25
 -12   0   8    0.12    0.24
 -11   0   8    0.04    0.22
 -10   0   8    0.15    0.20
  -9   0   8    0.31    0.19
  -8   0   8    2.50    0.31
  -8   0   8    2.67    0.32
  -7   0   8   10.71    0.71
  -7   0   8   11.26    0.65
  -6   0   8   -0.14    0.10
  -6   0   8    0.01    0.11
  -5   0   8    6.43    0.41
  -5   0   8    6.46    0.45
  -4   0   8   26.47    1.22
  -4   0   8   27.04    1.45
   3   0  -8   22.23    1.21
  -3   0   8   22.07    1.02
   2   0  -8   10.02    0.60
  -2   0   8   10.50    0.52
   1   0  -8   22.59    1.23
  -1   0   8   22.88    1.02
   0   0  -8    2.46    0.23
  -1   0  -8  138.02    6.99
  -2   0  -8  112.59    5.74
  -3   0  -8    0.09    0.11
  -3   0  -8    0.00    0.06
  -4   0  -8   15.10    0.76
  -4   0  -8   15.66    0.93
  -5   0  -8    7.96    0.56
  -5   0  -8    6.91    0.45
  -6   0  -8    2.12    0.31
  -6   0  -8    1.82    0.23
  -7   0  -8    0.94    0.25
  -7   0  -8    0.38    0.16
  -8   0  -8    1.36    0.30
  -9   0  -8    0.06    0.16
 -10   0  -8    0.13    0.19
 -12   1   8    0.35    0.26
 -11   1   8    0.07    0.21
 -10   1   8    1.56    0.30
  -9   1   8    2.37    0.32
  -8   1   8    3.05    0.38
  -8   1   8    2.61    0.31
  -7   1   8    3.39    0.36
  -7   1   8    3.34    0.33
  -6   1   8   15.33    0.93
  -6   1   8   14.82    0.79
  -5   1   8   36.98    1.98
  -5   1   8   36.00    1.64
  -4   1   8    7.09    0.49
  -4   1   8    7.33    0.43
  -3   1   8   44.35    1.97
  -3   1   8   46.42    2.39
   2  -1  -8    0.07    0.09
  -2   1   8    0.33    0.11
  -2   1   8    0.17    0.07
   1  -1  -8    3.59    0.28
  -1   1   8    4.37    0.25
   0  -1  -8   21.18    1.14
  -1  -1  -8   32.89    1.73
  -2  -1  -8    0.20    0.11
  -3  -1  -8    4.98    0.38
  -3  -1  -8    5.65    0.33
  -4  -1  -8    0.12    0.08
  -4  -1  -8    0.03    0.11
  -5  -1  -8    1.25    0.17
  -5  -1  -8    1.02    0.20
  -6  -1  -8   21.37    1.26
  -6  -1  -8   22.00    1.07
  -7  -1  -8    1.78    0.24
  -7  -1  -8    2.58    0.30
  -8  -1  -8    0.38    0.19
  -8  -1  -8    0.14    0.14
  -9  -1  -8    3.75    0.37
 -10  -1  -8    0.65    0.22
 -11  -1  -8    0.11    0.20
 -12  -1  -8    0.03    0.21
 -11   2   8   -0.04    0.21
 -10   2   8    0.22    0.20
  -9   2   8    0.06    0.22
  -9   2   8    0.39    0.19
  -8   2   8    1.22    0.30
  -8   2   8    1.08    0.22
  -7   2   8    0.70    0.25
  -7   2   8    0.59    0.19
  -6   2   8    4.82    0.37
  -6   2   8    4.81    0.44
  -5   2   8    3.82    0.30
  -5   2   8    3.22    0.34
  -4   2   8    4.22    0.36
  -4   2   8    3.40    0.29
  -3   2   8    0.00    0.07
  -3   2   8    0.03    0.09
  -2   2   8   74.63    3.08
  -2   2   8   71.36    3.76
  -1   2   8    6.10    0.40
   0  -2  -8    1.21    0.16
  -1  -2  -8   57.23    2.94
  -2  -2  -8   10.79    0.63
  -3  -2  -8   80.48    4.11
  -4  -2  -8   28.75    1.38
  -4  -2  -8   32.13    1.64
  -5  -2  -8    3.03    0.27
  -5  -2  -8    3.86    0.31
  -6  -2  -8   16.97    0.87
  -6  -2  -8   16.70    0.99
  -7  -2  -8    6.46    0.48
  -7  -2  -8    5.63    0.42
  -8  -2  -8    0.07    0.13
  -9  -2  -8    0.81    0.21
 -10  -2  -8    0.52    0.20
 -11  -2  -8    0.40    0.21
 -12  -2  -8    0.55    0.26
 -10   3   8    0.02    0.19
  -9   3   8    1.70    0.27
  -9   3   8    2.31    0.43
  -8   3   8    4.68    0.39
  -8   3   8    4.07    0.48
  -7   3   8    3.21    0.43
  -7   3   8    3.12    0.31
  -6   3   8   25.43    1.23
  -6   3   8   26.25    1.54
  -5   3   8   31.05    1.39
  -5   3   8   28.89    1.71
  -4   3   8   12.47    0.79
  -4   3   8   11.61    0.62
  -3   3   8    0.28    0.10
  -3   3   8    0.19    0.13
  -2   3   8    9.71    0.50
  -2   3   8    9.62    0.62
  -1   3   8    0.15    0.09
   0   3   8    5.51    0.38
  -1  -3  -8   11.71    0.68
  -2  -3  -8    1.78    0.17
  -3  -3  -8    7.15    0.45
  -4  -3  -8    2.64    0.24
  -4  -3  -8    2.86    0.24
  -5  -3  -8    0.56    0.14
  -6  -3  -8    5.50    0.39
  -6  -3  -8    5.21    0.39
  -7  -3  -8    2.17    0.26
  -7  -3  -8    2.09    0.26
  -8  -3  -8    0.75    0.19
  -9  -3  -8    1.83    0.28
 -10  -3  -8    0.08    0.15
 -11  -3  -8    0.65    0.24
 -12  -3  -8    0.26    0.23
  -9   4   8    0.00    0.26
  -8   4   8    0.04    0.16
  -8   4   8   -0.02    0.22
  -7   4   8    3.09    0.44
  -7   4   8    2.61    0.30
  -6   4   8    2.43    0.38
  -6   4   8    2.11    0.25
  -5   4   8    1.23    0.18
  -5   4   8    1.06    0.25
  -4   4   8    5.82    0.49
  -4   4   8    5.54    0.36
  -3   4   8    0.04    0.08
  -3   4   8   -0.01    0.12
  -2   4   8    1.05    0.19
  -2   4   8    0.86    0.12
   1  -4  -8   25.22    1.29
  -1   4   8   25.35    1.40
   0   4   8   30.06    1.62
   1   4   8    4.77    0.34
  -2  -4  -8    0.16    0.09
  -4  -4  -8    7.66    0.44
  -4  -4  -8    7.50    0.46
  -5  -4  -8   30.16    1.42
  -5  -4  -8   31.42    1.63
  -6  -4  -8   12.69    0.69
  -6  -4  -8   12.23    0.73
  -7  -4  -8    7.48    0.50
  -8  -4  -8   17.81    0.96
  -9  -4  -8    8.74    0.60
 -10  -4  -8    2.43    0.33
 -11  -4  -8    0.29    0.19
 -12  -4  -8    1.57    0.32
 -13  -4  -8    0.23    0.24
 -10   5   8   -0.13    0.31
  -9   5   8    0.17    0.31
  -8   5   8    0.15    0.27
  -7   5   8    0.71    0.30
  -6   5   8    2.98    0.29
  -6   5   8    2.95    0.44
  -5   5   8    2.44    0.38
  -5   5   8    2.54    0.25
  -4   5   8    0.96    0.15
  -4   5   8    1.04    0.25
  -3   5   8    3.98    0.27
  -3   5   8    3.45    0.37
  -2   5   8    5.04    0.43
   1  -5  -8   24.16    1.24
  -1   5   8   23.73    1.37
   0   5   8    5.32    0.40
   1   5   8   22.34    1.24
   2   5   8   50.67    2.63
  -3  -5  -8   12.46    0.64
  -3  -5  -8   12.44    0.71
  -4  -5  -8   13.82    0.70
  -4  -5  -8   13.51    0.76
  -5  -5  -8   51.33    2.25
  -5  -5  -8   50.52    2.62
  -6  -5  -8   -0.03    0.09
  -6  -5  -8    0.04    0.11
  -7  -5  -8    0.19    0.13
  -8  -5  -8    2.07    0.27
  -9  -5  -8    0.24    0.15
 -10  -5  -8    7.49    0.57
 -11  -5  -8    1.76    0.31
 -12  -5  -8   -0.02    0.18
 -13  -5  -8    0.95    0.29
  -9   6   8   -0.11    0.29
  -8   6   8    0.87    0.38
  -7   6   8   -0.24    0.22
  -6   6   8   -0.02    0.20
  -5   6   8    2.97    0.44
  -4   6   8    2.00    0.21
  -4   6   8    1.74    0.33
  -3   6   8   -0.06    0.08
  -3   6   8   -0.04    0.14
  -2   6   8    0.04    0.15
   1  -6  -8    2.59    0.22
  -1   6   8    2.45    0.30
   0  -6  -8    7.97    0.49
   0   6   8    7.62    0.56
   1   6   8    0.90    0.18
   2   6   8    2.79    0.25
  -3  -6  -8   -0.02    0.07
   3   6   8    0.08    0.08
  -4  -6  -8    8.07    0.49
  -4  -6  -8    7.91    0.47
  -5  -6  -8    9.15    0.53
  -5  -6  -8    8.85    0.53
  -6  -6  -8    9.20    0.56
  -7  -6  -8    3.33    0.32
  -8  -6  -8    0.71    0.19
  -9  -6  -8    2.70    0.33
 -10  -6  -8    5.72    0.49
 -11  -6  -8   -0.07    0.16
 -12  -6  -8    0.29    0.22
 -13  -6  -8    1.63    0.35
  -8   7   8    0.23    0.32
  -7   7   8    0.01    0.27
  -6   7   8   -0.06    0.24
  -5   7   8    6.94    0.67
  -4   7   8    2.30    0.40
  -3   7   8    0.11    0.18
  -2   7   8   15.34    1.02
   1  -7  -8   24.43    1.28
  -1   7   8   22.99    1.41
   0  -7  -8    7.87    0.53
   0   7   8    9.02    0.61
  -1  -7  -8    2.99    0.28
   1   7   8    2.73    0.29
   2   7   8   25.01    1.39
  -3  -7  -8    7.43    0.45
   3   7   8    8.00    0.51
  -4  -7  -8    0.17    0.10
  -4  -7  -8    0.03    0.08
  -5  -7  -8    6.27    0.38
  -5  -7  -8    5.42    0.40
  -6  -7  -8    7.21    0.48
  -7  -7  -8    0.74    0.19
  -8  -7  -8    0.16    0.14
  -9  -7  -8    1.68    0.28
 -10  -7  -8    0.00    0.15
 -11  -7  -8    0.56    0.22
 -12  -7  -8    0.11    0.21
 -13  -7  -8   -0.14    0.20
  -7   8   8   -0.17    0.27
  -6   8   8   -0.24    0.23
  -5   8   8    0.26    0.28
  -4   8   8    0.32    0.25
  -3   8   8    0.19    0.21
  -2   8   8    0.03    0.17
  -1   8   8   -0.12    0.13
   0  -8  -8    2.05    0.24
   0   8   8    2.67    0.35
  -1  -8  -8    0.45    0.14
   1   8   8    0.33    0.16
  -2  -8  -8    1.39    0.21
   2   8   8    1.64    0.24
  -3  -8  -8    5.60    0.37
   3   8   8    5.64    0.42
  -4  -8  -8    6.38    0.42
   4   8   8    6.72    0.45
  -5  -8  -8    7.51    0.48
  -6  -8  -8    1.50    0.23
  -7  -8  -8    6.46    0.48
  -8  -8  -8    3.50    0.36
  -9  -8  -8    3.15    0.36
 -10  -8  -8    2.60    0.35
 -11  -8  -8    1.45    0.30
 -12  -8  -8    1.58    0.33
 -13  -8  -8    1.02    0.32
  -6   9   8    0.10    0.31
  -5   9   8    1.62    0.43
  -4   9   8    3.20    0.53
  -3   9   8    0.73    0.29
  -2   9   8    0.24    0.22
  -1   9   8    7.85    0.66
   0  -9  -8    4.24    0.37
   0   9   8    4.25    0.44
  -1  -9  -8    5.66    0.45
   1   9   8    5.65    0.49
  -2  -9  -8   13.46    0.85
   2   9   8   13.84    0.88
  -3  -9  -8    3.45    0.35
  -3  -9  -8    3.77    0.28
   3   9   8    3.29    0.32
  -4  -9  -8    0.32    0.12
   4   9   8    0.37    0.14
  -5  -9  -8    1.26    0.20
  -6  -9  -8    1.43    0.22
  -7  -9  -8   -0.01    0.12
  -8  -9  -8   -0.04    0.13
  -9  -9  -8    2.31    0.32
 -10  -9  -8    1.16    0.27
 -11  -9  -8   -0.11    0.16
 -12  -9  -8   -0.12    0.18
 -13  -9  -8   -0.14    0.22
  -5  10   8    0.45    0.33
  -4  10   8    1.74    0.44
  -3  10   8    0.73    0.31
  -2  10   8    0.60    0.28
  -1  10   8    0.51    0.27
   0 -10  -8    0.09    0.13
   0  10   8    0.07    0.17
  -1 -10  -8    1.34    0.24
   1  10   8    2.09    0.33
  -2 -10  -8    0.15    0.14
   2  10   8    0.01    0.15
  -3 -10  -8    4.37    0.42
   3  10   8    4.58    0.41
  -4 -10  -8    0.18    0.15
  -4 -10  -8    0.30    0.14
  -5 -10  -8    1.22    0.21
  -5 -10  -8    1.22    0.25
  -6 -10  -8    0.00    0.13
  -7 -10  -8    2.43    0.30
  -8 -10  -8    0.78    0.22
  -9 -10  -8    1.53    0.29
 -10 -10  -8    0.82    0.25
 -11 -10  -8    0.39    0.22
 -12 -10  -8   -0.03    0.20
 -13 -10  -8    0.51    0.29
  -4  11   8   -0.11    0.26
  -3  11   8    0.65    0.33
  -2  11   8    1.74    0.41
  -1  11   8    0.16    0.23
   0  11   8    2.82    0.44
  -1 -11  -8    2.62    0.34
   1  11   8    2.92    0.41
  -2 -11  -8   11.50    0.81
   2  11   8   11.86    0.83
  -3 -11  -8   15.37    1.00
   3  11   8   15.31    0.99
  -4 -11  -8    1.23    0.26
  -5 -11  -8    2.26    0.33
  -6 -11  -8    4.84    0.41
  -6 -11  -8    5.77    0.53
  -7 -11  -8    4.82    0.42
  -8 -11  -8    0.70    0.21
  -9 -11  -8    0.43    0.21
 -10 -11  -8    1.61    0.31
 -11 -11  -8    0.79    0.27
 -12 -11  -8   -0.05    0.20
  -3  12   8    0.22    0.33
  -2  12   8   -0.20    0.23
  -1  12   8    0.00    0.21
   0  12   8    0.00    0.21
  -1 -12  -8   -0.09    0.14
   1  12   8   -0.13    0.19
  -2 -12  -8    0.24    0.18
   2  12   8    0.13    0.21
  -3 -12  -8    1.96    0.32
  -4 -12  -8    0.43    0.20
  -5 -12  -8   -0.02    0.14
  -6 -12  -8    0.07    0.15
  -7 -12  -8   -0.08    0.15
  -8 -12  -8    0.20    0.20
  -9 -12  -8   -0.01    0.16
 -10 -12  -8    0.18    0.20
 -11 -12  -8    0.79    0.28
 -12 -12  -8    0.25    0.27
  -2  13   8   -0.19    0.26
  -1  13   8   -0.11    0.23
   0  13   8    0.35    0.28
   1  13   8    0.95    0.34
  -2 -13  -8    0.02    0.16
   2  13   8   -0.01    0.22
  -3 -13  -8    2.76    0.39
  -4 -13  -8    4.49    0.49
  -5 -13  -8    0.17    0.18
  -6 -13  -8    0.41    0.22
  -7 -13  -8    0.81    0.26
  -8 -13  -8    0.29    0.22
  -9 -13  -8    0.12    0.21
 -10 -13  -8   -0.06    0.20
 -11 -13  -8   -0.19    0.20
 -11 -13  -8    0.05    0.22
  -1  14   8    0.50    0.34
   0  14   8    0.24    0.29
   1  14   8    0.32    0.29
  -2 -14  -8    0.38    0.22
  -3 -14  -8    1.17    0.30
  -4 -14  -8    0.76    0.26
  -5 -14  -8    0.08    0.18
  -6 -14  -8    0.06    0.18
  -7 -14  -8    0.04    0.18
  -8 -14  -8    0.14    0.20
  -9 -14  -8    0.09    0.21
 -10 -14  -8    0.08    0.25
  -3 -15  -8    0.03    0.21
  -4 -15  -8    0.07    0.21
  -5 -15  -8    0.02    0.20
  -6 -15  -8    0.08    0.19
  -7 -15  -8    0.09    0.20
  -8 -15  -8    0.39    0.26
  -9 -15  -8    0.45    0.27
  -7 -13   9   -0.24    0.24
  -6 -13   9    0.42    0.31
  -5 -13   9   -0.02    0.25
  -4 -13   9   -0.16    0.24
  -3 -13   9   -0.08    0.24
  -9 -12   9    0.76    0.34
  -8 -12   9    0.33    0.29
  -7 -12   9    0.46    0.28
  -6 -12   9    0.51    0.29
  -5 -12   9    0.25    0.26
  -4 -12   9    0.09    0.24
  -3 -12   9    0.09    0.24
  -2 -12   9   -0.01    0.23
   1  12  -9    0.33    0.32
  -1 -12   9    0.09    0.26
   0 -12   9    0.10    0.26
  -9 -11   9   -0.04    0.24
  -8 -11   9    0.20    0.26
  -7 -11   9    0.11    0.23
  -6 -11   9    0.05    0.21
  -5 -11   9    0.01    0.21
  -4 -11   9   -0.20    0.19
  -3 -11   9    0.00    0.21
   2  11  -9    0.54    0.28
  -2 -11   9    0.29    0.25
   1  11  -9    0.43    0.29
  -1 -11   9    0.42    0.26
   0  11  -9    0.34    0.31
   0 -11   9    0.34    0.27
  -1  11  -9    1.29    0.43
  -9 -10   9    1.26    0.31
  -8 -10   9    3.12    0.45
  -7 -10   9    1.04    0.30
  -6 -10   9    1.64    0.33
  -5 -10   9    2.81    0.40
  -4 -10   9    0.10    0.21
   3  10  -9    1.92    0.37
  -3 -10   9    1.53    0.32
   2  10  -9    0.92    0.30
  -2 -10   9    0.59    0.25
   1  10  -9    0.98    0.32
  -1 -10   9    0.26    0.22
   0  10  -9    1.59    0.38
   0 -10   9    0.92    0.30
  -1  10  -9    0.53    0.31
  -2  10  -9    0.47    0.32
 -12  -9   9    0.20    0.27
 -11  -9   9    0.75    0.28
 -10  -9   9    1.27    0.29
  -9  -9   9    0.17    0.20
  -8  -9   9    0.12    0.18
  -7  -9   9    2.57    0.38
  -6  -9   9    1.25    0.29
  -5  -9   9    0.26    0.20
  -4  -9   9   -0.07    0.16
   3   9  -9    0.38    0.22
  -3  -9   9    0.02    0.18
   2   9  -9    2.43    0.42
  -2  -9   9    4.16    0.44
   1   9  -9    1.79    0.38
  -1  -9   9    2.04    0.34
   0   9  -9    0.03    0.21
   0  -9   9    0.23    0.21
  -1   9  -9    1.00    0.33
  -2   9  -9    0.75    0.34
  -3   9  -9    0.17    0.27
  -4   9  -9    0.28    0.30
 -12  -8   9    0.28    0.27
 -11  -8   9   -0.01    0.22
 -10  -8   9   -0.01    0.20
  -9  -8   9    1.08    0.26
  -8  -8   9    5.01    0.43
  -8  -8   9    5.20    0.50
  -7  -8   9    1.18    0.22
  -7  -8   9    1.57    0.29
  -6  -8   9    2.60    0.36
  -5  -8   9    3.58    0.40
   4   8  -9    3.19    0.37
  -4  -8   9    3.00    0.38
   3   8  -9    3.75    0.42
  -3  -8   9    3.57    0.41
   2   8  -9    5.48    0.54
  -2  -8   9    5.96    0.53
   1   8  -9    0.26    0.22
  -1  -8   9    0.13    0.18
   0   8  -9    0.86    0.29
   0  -8   9    0.31    0.21
  -1   8  -9    4.88    0.56
  -2   8  -9    2.04    0.44
  -3   8  -9    0.85    0.34
  -4   8  -9    0.88    0.37
  -5   8  -9    0.31    0.33
 -12  -7   9   -0.09    0.25
 -11  -7   9    0.52    0.27
 -10  -7   9   -0.02    0.18
  -9  -7   9    1.43    0.28
  -8  -7   9    0.61    0.20
  -7  -7   9    2.46    0.28
  -7  -7   9    2.03    0.30
  -6  -7   9    4.22    0.35
  -6  -7   9    4.78    0.45
  -5  -7   9    0.16    0.16
  -5  -7   9    0.26    0.13
   4   7  -9    0.76    0.22
  -4  -7   9    0.43    0.18
  -3  -7   9    1.51    0.26
   2   7  -9   -0.05    0.15
  -2  -7   9   -0.05    0.13
   1   7  -9    6.10    0.54
  -1  -7   9    5.03    0.48
   0   7  -9    0.27    0.21
   0  -7   9    0.01    0.16
  -1   7  -9    0.48    0.25
  -2   7  -9    0.21    0.24
  -3   7  -9   -0.05    0.21
  -4   7  -9   -0.02    0.20
  -5   7  -9    1.29    0.40
  -6   7  -9    1.01    0.41
 -12  -6   9    0.65    0.32
 -11  -6   9    0.06    0.23
 -10  -6   9    0.05    0.20
  -9  -6   9   -0.10    0.16
  -8  -6   9    0.93    0.23
  -7  -6   9    1.26    0.23
  -7  -6   9    1.19    0.22
  -6  -6   9    0.37    0.14
  -6  -6   9    0.52    0.18
   5   6  -9    1.32    0.25
  -5  -6   9    1.83    0.22
  -5  -6   9    1.99    0.27
   4   6  -9    5.36    0.46
  -4  -6   9    6.17    0.37
  -4  -6   9    6.42    0.49
   3   6  -9    0.80    0.22
  -3  -6   9    0.44    0.17
  -3  -6   9    0.44    0.12
   2   6  -9    5.63    0.52
  -2  -6   9    7.40    0.53
   1   6  -9    9.79    0.78
  -1  -6   9   12.70    0.78
   0   6  -9    0.31    0.20
   0  -6   9    0.43    0.18
  -1   6  -9    0.47    0.24
  -2   6  -9   10.17    0.82
  -3   6  -9    0.21    0.24
  -4   6  -9    1.55    0.38
  -5   6  -9    2.48    0.47
  -6   6  -9    0.83    0.34
  -7   6  -9    0.28    0.32
 -12  -5   9    0.76    0.33
 -11  -5   9    0.57    0.28
 -10  -5   9    0.32    0.23
  -9  -5   9    1.40    0.27
  -8  -5   9    3.19    0.35
  -7  -5   9    2.06    0.26
  -6  -5   9   13.22    0.82
  -6  -5   9   13.56    0.72
   5   5  -9    1.45    0.23
  -5  -5   9    1.52    0.22
   4   5  -9    6.05    0.47
  -4  -5   9    6.43    0.47
  -4  -5   9    5.92    0.38
   3   5  -9    8.12    0.56
  -3  -5   9    7.18    0.41
  -3  -5   9    7.19    0.53
   2   5  -9   12.53    0.81
  -2  -5   9   12.59    0.79
   1   5  -9    0.33    0.17
  -1  -5   9    0.71    0.18
   0   5  -9    2.62    0.34
   0  -5   9    1.55    0.26
  -1   5  -9    6.06    0.54
  -2   5  -9    5.01    0.51
  -3   5  -9    0.00    0.20
  -4   5  -9    0.07    0.23
  -5   5  -9    0.42    0.27
  -6   5  -9    2.49    0.46
  -7   5  -9    1.06    0.37
  -8   5  -9    0.47    0.33
 -12  -4   9    0.47    0.30
 -11  -4   9    0.11    0.24
 -10  -4   9    0.50    0.26
  -9  -4   9    0.32    0.20
  -8  -4   9    1.20    0.24
  -7  -4   9    1.53    0.24
   6   4  -9    9.70    0.58
  -6  -4   9    8.18    0.57
  -6  -4   9    8.93    0.54
   5   4  -9    4.23    0.35
  -5  -4   9    4.61    0.36
  -5  -4   9    4.44    0.33
   4   4  -9    5.33    0.41
  -4  -4   9    5.37    0.41
  -4  -4   9    5.63    0.35
   3   4  -9    2.01    0.27
  -3  -4   9    2.77    0.27
  -3  -4   9    2.32    0.20
   2   4  -9    0.52    0.18
  -2  -4   9    0.91    0.18
  -2  -4   9    1.12    0.13
   1   4  -9    8.48    0.62
  -1  -4   9    9.92    0.62
   0   4  -9   19.39    1.10
   0  -4   9   15.97    1.01
  -1   4  -9    1.77    0.29
  -2   4  -9    9.87    0.73
  -3   4  -9   16.12    1.08
  -4   4  -9    4.25    0.49
  -5   4  -9    1.18    0.33
  -6   4  -9    3.80    0.53
  -7   4  -9   -0.02    0.21
  -8   4  -9    1.23    0.38
  -9   4  -9    1.12    0.39
 -12  -3   9    0.22    0.26
 -11  -3   9    2.48    0.39
 -10  -3   9    1.85    0.34
  -9  -3   9    2.13    0.32
  -8  -3   9    0.88    0.22
  -7  -3   9    9.07    0.57
   6   3  -9    2.24    0.24
  -6  -3   9    1.96    0.24
   5   3  -9    6.76    0.45
  -5  -3   9    6.23    0.44
  -5  -3   9    6.44    0.42
   4   3  -9   10.96    0.65
  -4  -3   9   10.27    0.56
  -4  -3   9    9.89    0.62
   3   3  -9   20.52    1.09
  -3  -3   9   18.31    1.05
  -3  -3   9   18.81    0.90
   2   3  -9   63.43    3.22
  -2  -3   9   61.32    2.62
  -2  -3   9   60.09    3.12
   1   3  -9    0.35    0.16
   0   3  -9    0.56    0.17
  -1   3  -9   11.19    0.75
  -2   3  -9    1.13    0.24
  -3   3  -9    2.04    0.20
  -3   3  -9    2.90    0.37
  -4   3  -9   10.45    0.78
  -5   3  -9    5.74    0.55
  -6   3  -9    0.13    0.21
  -7   3  -9    1.16    0.32
  -8   3  -9   -0.06    0.23
  -9   3  -9    0.26    0.28
 -12  -2   9    1.43    0.35
 -11  -2   9    1.70    0.35
 -10  -2   9    1.35    0.30
  -9  -2   9    2.39    0.34
  -8  -2   9    0.22    0.17
   7   2  -9    0.19    0.13
  -7  -2   9   -0.02    0.13
   6   2  -9    0.83    0.17
  -6  -2   9    0.39    0.15
   5   2  -9    6.01    0.40
  -5  -2   9    5.56    0.38
  -5  -2   9    5.77    0.38
   4   2  -9    8.19    0.55
  -4  -2   9    9.41    0.53
  -4  -2   9    8.64    0.49
   3   2  -9    0.30    0.13
  -3  -2   9    0.88    0.13
  -3  -2   9    0.79    0.13
   2   2  -9    8.92    0.52
  -2  -2   9    7.46    0.41
  -2  -2   9    6.73    0.47
   1   2  -9   18.94    1.08
   0   2  -9    2.14    0.27
  -1   2  -9    1.25    0.23
  -2   2  -9    0.24    0.15
  -3   2  -9    5.64    0.47
  -3   2  -9    5.57    0.34
  -4   2  -9    3.26    0.26
  -4   2  -9    3.69    0.39
  -5   2  -9    0.72    0.16
  -5   2  -9    1.21    0.28
  -6   2  -9    3.68    0.32
  -6   2  -9    3.71    0.43
  -7   2  -9   -0.01    0.19
  -8   2  -9    0.49    0.26
  -9   2  -9    1.15    0.35
 -12  -1   9    0.24    0.27
 -11  -1   9    0.32    0.23
 -10  -1   9    0.16    0.21
  -9  -1   9    5.79    0.50
  -8  -1   9    8.98    0.59
  -7  -1   9    3.80    0.34
  -7  -1   9    3.75    0.35
   6   1  -9    9.77    0.61
  -6  -1   9    8.63    0.55
   5   1  -9    7.36    0.48
  -5  -1   9    6.94    0.44
   4   1  -9   -0.05    0.09
  -4  -1   9    0.05    0.08
  -4  -1   9    0.02    0.07
   3   1  -9    0.88    0.15
  -3  -1   9    0.71    0.12
  -3  -1   9    0.68    0.11
   2   1  -9   18.99    1.03
  -2  -1   9   17.61    0.85
   1   1  -9   19.31    1.08
   0   1  -9   40.01    2.12
  -1   1  -9   10.20    0.65
  -2   1  -9   78.98    4.10
  -3   1  -9    0.07    0.07
  -3   1  -9    0.01    0.12
  -4   1  -9    0.03    0.08
  -4   1  -9    0.04    0.13
  -5   1  -9   25.95    1.50
  -5   1  -9   24.78    1.20
  -6   1  -9    1.51    0.22
  -6   1  -9    1.46    0.31
  -7   1  -9    0.13    0.13
  -7   1  -9    0.10    0.19
  -8   1  -9    1.42    0.25
  -8   1  -9    1.11    0.30
 -12   0   9    0.73    0.30
 -11   0   9    0.47    0.24
 -10   0   9    0.79    0.25
  -9   0   9    2.57    0.33
  -8   0   9    5.50    0.44
  -8   0   9    4.94    0.45
  -7   0   9    5.13    0.40
  -7   0   9    4.82    0.41
  -6   0   9    0.01    0.11
  -6   0   9    0.01    0.11
  -5   0   9   33.59    1.56
  -5   0   9   34.91    1.85
   4   0  -9    2.17    0.23
  -4   0   9    2.05    0.21
   3   0  -9    3.84    0.31
  -3   0   9    4.25    0.29
   2   0  -9   11.11    0.63
  -2   0   9    9.92    0.53
   1   0  -9    2.46    0.23
   0   0  -9    1.48    0.20
  -1   0  -9   16.03    0.92
  -2   0  -9    7.65    0.52
  -3   0  -9    8.36    0.45
  -3   0  -9    7.73    0.55
  -4   0  -9    2.78    0.24
  -4   0  -9    2.80    0.30
  -5   0  -9    0.25    0.11
  -5   0  -9    0.26    0.17
  -6   0  -9    0.19    0.17
  -6   0  -9   -0.05    0.10
  -7   0  -9    9.02    0.57
  -7   0  -9    9.07    0.69
  -8   0  -9    3.49    0.36
  -8   0  -9    3.93    0.44
  -9   0  -9    3.98    0.40
 -10   0  -9    4.15    0.43
 -12   1   9    0.00    0.22
 -11   1   9    0.16    0.23
 -10   1   9   -0.13    0.18
  -9   1   9    0.07    0.17
  -8   1   9    2.18    0.34
  -8   1   9    2.44    0.30
  -7   1   9   34.77    1.65
  -7   1   9   35.83    1.97
  -6   1   9    0.01    0.11
  -6   1   9    0.05    0.13
  -5   1   9    0.03    0.12
  -5   1   9    0.19    0.12
  -4   1   9    5.14    0.41
  -4   1   9    6.09    0.37
  -3   1   9    5.29    0.34
  -3   1   9    5.91    0.41
  -2   1   9    0.58    0.11
   1  -1  -9   28.64    1.53
  -1  -1  -9   15.49    0.88
  -2  -1  -9   59.56    3.08
  -3  -1  -9    2.21    0.24
  -4  -1  -9    5.00    0.39
  -4  -1  -9    4.41    0.32
  -5  -1  -9   13.94    0.73
  -5  -1  -9   14.35    0.87
  -6  -1  -9    2.51    0.30
  -6  -1  -9    2.32    0.26
  -7  -1  -9    3.19    0.32
  -7  -1  -9    3.89    0.39
  -8  -1  -9    0.46    0.17
  -8  -1  -9    1.03    0.26
  -9  -1  -9    0.43    0.19
 -10  -1  -9   -0.08    0.15
 -11  -1  -9   -0.02    0.19
 -11   2   9    0.58    0.25
 -10   2   9   -0.01    0.18
  -9   2   9   -0.07    0.19
  -9   2   9    0.12    0.18
  -8   2   9    7.98    0.54
  -8   2   9    7.72    0.64
  -7   2   9   29.40    1.41
  -7   2   9   29.65    1.71
  -6   2   9   22.78    1.35
  -6   2   9   23.00    1.12
  -5   2   9   30.02    1.69
  -5   2   9   30.07    1.39
  -4   2   9   25.81    1.47
  -4   2   9   26.75    1.22
  -3   2   9    2.39    0.25
  -3   2   9    2.23    0.21
  -2   2   9   27.78    1.22
  -2   2   9   26.21    1.47
   0  -2  -9   18.42    1.02
  -1  -2  -9    9.44    0.57
  -2  -2  -9    2.24    0.22
  -3  -2  -9   16.81    0.95
  -4  -2  -9   21.02    1.18
  -4  -2  -9   21.14    1.01
  -5  -2  -9    1.13    0.17
  -5  -2  -9    1.16    0.20
  -6  -2  -9    0.51    0.16
  -6  -2  -9    0.23    0.12
  -7  -2  -9    0.17    0.16
  -7  -2  -9    0.06    0.11
  -8  -2  -9    0.09    0.13
  -9  -2  -9   -0.16    0.13
 -10  -2  -9    0.23    0.17
 -11  -2  -9    0.99    0.26
 -12  -2  -9   -0.01    0.21
 -10   3   9    0.15    0.20
  -9   3   9    0.04    0.17
  -9   3   9    0.01    0.24
  -8   3   9    0.00    0.19
  -8   3   9   -0.05    0.15
  -7   3   9    0.31    0.22
  -7   3   9    0.18    0.15
  -6   3   9    7.81    0.52
  -6   3   9    8.67    0.66
  -5   3   9    9.90    0.56
  -5   3   9    9.20    0.68
  -4   3   9    0.06    0.13
  -4   3   9    0.16    0.11
  -3   3   9    2.61    0.23
  -3   3   9    2.70    0.28
  -2   3   9   17.84    1.01
  -2   3   9   16.54    0.81
  -1   3   9   43.38    2.29
   0  -3  -9    0.06    0.09
  -1  -3  -9    5.67    0.38
  -3  -3  -9   83.63    4.27
  -4  -3  -9   23.27    1.29
  -4  -3  -9   24.31    1.12
  -5  -3  -9    1.38    0.19
  -5  -3  -9    1.64    0.21
  -6  -3  -9   29.72    1.60
  -6  -3  -9   28.56    1.38
  -7  -3  -9   10.03    0.67
  -7  -3  -9   10.38    0.62
  -8  -3  -9    1.43    0.24
  -9  -3  -9    0.59    0.19
 -10  -3  -9    1.06    0.24
 -11  -3  -9   -0.06    0.17
 -12  -3  -9    0.16    0.20
  -9   4   9    0.00    0.26
  -8   4   9    3.27    0.36
  -8   4   9    4.14    0.53
  -7   4   9    2.35    0.28
  -7   4   9    2.03    0.38
  -6   4   9    2.82    0.41
  -6   4   9    2.97    0.30
  -5   4   9    7.98    0.49
  -5   4   9    8.27    0.64
  -4   4   9    4.38    0.32
  -4   4   9    4.62    0.42
  -3   4   9    0.05    0.12
  -3   4   9    0.06    0.08
  -2   4   9    0.26    0.13
  -2   4   9    0.21    0.09
  -1   4   9    3.75    0.32
   0   4   9   23.25    1.29
   1   4   9    2.30    0.22
  -2  -4  -9    4.23    0.31
  -3  -4  -9    2.06    0.20
  -4  -4  -9    1.29    0.17
  -4  -4  -9    1.60    0.19
  -5  -4  -9   18.91    1.07
  -5  -4  -9   20.13    0.97
  -6  -4  -9    1.61    0.21
  -6  -4  -9    1.71    0.23
  -7  -4  -9   -0.08    0.10
  -8  -4  -9    0.01    0.12
  -9  -4  -9    0.41    0.18
 -10  -4  -9    0.03    0.16
 -11  -4  -9    0.47    0.21
 -12  -4  -9    0.65    0.25
  -9   5   9   -0.10    0.27
  -8   5   9   -0.04    0.24
  -7   5   9    0.27    0.25
  -7   5   9    0.00    0.13
  -6   5   9    0.39    0.16
  -6   5   9    0.35    0.24
  -5   5   9    2.93    0.42
  -5   5   9    2.60    0.26
  -4   5   9    0.11    0.16
  -4   5   9    0.06    0.10
  -3   5   9    4.95    0.44
  -3   5   9    4.04    0.30
  -2   5   9    4.64    0.41
   1  -5  -9    8.82    0.52
  -1   5   9    9.57    0.63
   0   5   9   56.79    2.98
   1   5   9   13.35    0.79
  -3  -5  -9   10.82    0.64
  -4  -5  -9    3.37    0.27
  -4  -5  -9    3.64    0.28
  -5  -5  -9   41.92    1.87
  -5  -5  -9   40.48    2.14
  -6  -5  -9   10.02    0.60
  -6  -5  -9    9.52    0.59
  -7  -5  -9    2.67    0.30
  -8  -5  -9    7.52    0.53
  -9  -5  -9    0.18    0.15
 -10  -5  -9    0.05    0.16
 -11  -5  -9   -0.09    0.16
 -12  -5  -9    0.19    0.21
 -13  -5  -9    0.15    0.22
  -9   6   9    0.01    0.31
  -8   6   9    0.17    0.29
  -7   6   9    0.91    0.35
  -6   6   9    3.04    0.47
  -5   6   9    0.80    0.29
  -5   6   9    0.28    0.14
  -4   6   9   16.55    1.10
  -4   6   9   16.07    0.81
  -3   6   9    8.89    0.68
  -3   6   9    8.73    0.48
  -2   6   9    3.32    0.36
   1  -6  -9    6.79    0.43
  -1   6   9    6.81    0.53
   0  -6  -9   50.90    2.55
   0   6   9   49.15    2.67
   1   6   9   22.48    1.27
   2   6   9    0.23    0.11
  -3  -6  -9   23.31    1.28
  -4  -6  -9    1.17    0.15
  -4  -6  -9    0.90    0.16
  -5  -6  -9    0.17    0.11
  -5  -6  -9    0.47    0.13
  -6  -6  -9    8.35    0.54
  -7  -6  -9    0.31    0.15
  -8  -6  -9    1.34    0.23
  -9  -6  -9    1.99    0.30
 -10  -6  -9    3.30    0.39
 -11  -6  -9    2.50    0.36
 -12  -6  -9   -0.22    0.15
 -13  -6  -9    0.05    0.22
  -8   7   9   -0.04    0.29
  -7   7   9    0.25    0.30
  -6   7   9   -0.04    0.25
  -5   7   9   -0.05    0.22
  -4   7   9   12.25    0.92
  -3   7   9    2.85    0.41
  -2   7   9   -0.02    0.16
  -1   7   9    0.84    0.23
   0  -7  -9    0.73    0.14
   0   7   9    0.97    0.21
  -1  -7  -9   21.83    1.19
   1   7   9   20.84    1.23
   2   7   9    4.12    0.34
  -3  -7  -9    0.44    0.12
   3   7   9    0.66    0.14
  -4  -7  -9    9.20    0.55
  -4  -7  -9    9.82    0.59
  -5  -7  -9    2.28    0.22
  -5  -7  -9    2.52    0.26
  -6  -7  -9    7.72    0.51
  -7  -7  -9   19.40    1.03
  -8  -7  -9    1.31    0.24
  -9  -7  -9    0.32    0.17
 -10  -7  -9    3.50    0.41
 -11  -7  -9    1.70    0.32
 -12  -7  -9    0.10    0.18
 -13  -7  -9    0.99    0.31
  -7   8   9    0.58    0.37
  -6   8   9    0.27    0.31
  -5   8   9    4.15    0.59
  -4   8   9    5.87    0.61
  -3   8   9    3.57    0.49
  -2   8   9    2.02    0.36
  -1   8   9    5.06    0.48
   0  -8  -9   14.19    0.86
   0   8   9   15.33    0.96
  -1  -8  -9    9.32    0.62
   1   8   9    9.62    0.66
  -2  -8  -9    7.43    0.53
   2   8   9    7.28    0.53
  -3  -8  -9   11.52    0.62
   3   8   9   11.18    0.71
  -4  -8  -9    2.65    0.26
   4   8   9    2.97    0.27
  -5  -8  -9    0.05    0.11
  -6  -8  -9    1.14    0.20
  -7  -8  -9    7.24    0.52
  -8  -8  -9    0.10    0.13
  -9  -8  -9    0.09    0.15
 -10  -8  -9    1.67    0.30
 -11  -8  -9    0.22    0.20
 -12  -8  -9    2.85    0.41
 -13  -8  -9   -0.11    0.20
  -6   9   9   -0.06    0.28
  -5   9   9    0.16    0.29
  -4   9   9    0.03    0.24
  -3   9   9    2.55    0.44
  -2   9   9    2.90    0.45
  -1   9   9    0.64    0.25
   0  -9  -9    0.81    0.17
   0   9   9    0.55    0.21
  -1  -9  -9   -0.10    0.09
   1   9   9    0.06    0.16
  -2  -9  -9    2.77    0.31
  -2  -9  -9    2.53    0.24
   2   9   9    2.60    0.31
  -3  -9  -9    0.85    0.16
  -3  -9  -9    1.19    0.22
   3   9   9    1.32    0.22
  -4  -9  -9    1.68    0.22
   4   9   9    1.88    0.22
  -5  -9  -9    2.71    0.28
  -6  -9  -9    0.68    0.18
  -7  -9  -9    0.82    0.21
  -8  -9  -9    3.83    0.39
  -9  -9  -9    1.37    0.27
 -10  -9  -9    0.83    0.25
 -11  -9  -9    2.04    0.34
 -12  -9  -9    1.65    0.34
 -13  -9  -9   -0.03    0.20
  -5  10   9   -0.28    0.25
  -4  10   9    0.26    0.29
  -3  10   9    1.02    0.34
  -2  10   9    1.62    0.37
  -1  10   9    0.63    0.26
   0  10   9    4.75    0.49
  -1 -10  -9    7.84    0.57
   1  10   9    7.31    0.61
  -2 -10  -9    0.22    0.14
   2  10   9    0.03    0.15
  -3 -10  -9    0.09    0.13
   3  10   9   -0.02    0.13
  -4 -10  -9    2.25    0.32
  -4 -10  -9    2.49    0.26
  -5 -10  -9    0.04    0.11
  -6 -10  -9    0.25    0.15
  -7 -10  -9    4.58    0.41
  -8 -10  -9    3.29    0.37
  -9 -10  -9    0.45    0.21
 -10 -10  -9    0.48    0.21
 -11 -10  -9    0.81    0.26
 -12 -10  -9    0.22    0.23
  -4  11   9    0.55    0.34
  -3  11   9    1.93    0.46
  -2  11   9    0.12    0.26
  -1  11   9    0.32    0.26
   0  11   9    0.08    0.19
  -1 -11  -9    0.37    0.17
   1  11   9    0.02    0.19
  -2 -11  -9    7.18    0.57
   2  11   9    6.59    0.58
  -3 -11  -9    6.35    0.54
   3  11   9    5.43    0.49
  -4 -11  -9    2.18    0.32
  -5 -11  -9   -0.07    0.14
  -6 -11  -9    0.88    0.24
  -6 -11  -9    1.02    0.23
  -7 -11  -9    0.27    0.17
  -8 -11  -9    0.11    0.17
  -9 -11  -9    0.41    0.21
 -10 -11  -9   -0.01    0.17
 -11 -11  -9    0.38    0.23
 -12 -11  -9    0.28    0.24
  -3  12   9    0.19    0.32
  -2  12   9    0.52    0.33
  -1  12   9    0.13    0.24
   0  12   9    0.00    0.22
   1  12   9    6.39    0.61
  -2 -12  -9    5.77    0.53
   2  12   9    6.06    0.57
  -3 -12  -9    4.58    0.47
  -4 -12  -9    6.67    0.59
  -5 -12  -9    3.76    0.44
  -6 -12  -9    0.42    0.21
  -7 -12  -9    0.74    0.25
  -8 -12  -9    1.16    0.25
  -9 -12  -9    0.56    0.22
 -10 -12  -9    0.58    0.25
 -11 -12  -9    0.85    0.28
 -12 -12  -9    0.35    0.26
  -2  13   9    0.64    0.35
  -1  13   9    0.00    0.26
   0  13   9   -0.08    0.24
   1  13   9    0.31    0.26
  -2 -13  -9    0.03    0.17
   2  13   9    0.01    0.22
  -3 -13  -9    0.45    0.21
  -4 -13  -9    1.50    0.31
  -5 -13  -9    0.52    0.23
  -6 -13  -9    0.08    0.18
  -7 -13  -9    0.45    0.23
  -8 -13  -9    0.23    0.20
  -9 -13  -9    0.27    0.23
 -10 -13  -9   -0.05    0.20
 -11 -13  -9    0.00    0.21
   0  14   9    0.04    0.27
   1  14   9    0.62    0.32
  -3 -14  -9    0.45    0.23
  -4 -14  -9    0.50    0.24
  -5 -14  -9    0.74    0.25
  -6 -14  -9    0.12    0.19
  -7 -14  -9    0.47    0.25
  -8 -14  -9    0.46    0.25
  -9 -14  -9   -0.01    0.20
 -10 -14  -9    0.06    0.23
  -4 -15  -9    0.28    0.22
  -5 -15  -9    0.06    0.20
  -6 -15  -9    0.05    0.18
  -7 -15  -9    0.03    0.20
  -8 -15  -9    0.30    0.25
  -9 -15  -9   -0.02    0.22
  -8 -12  10    0.44    0.31
  -7 -12  10    0.05    0.26
  -6 -12  10    0.34    0.28
  -5 -12  10   -0.09    0.23
  -4 -12  10    0.14    0.27
  -3 -12  10   -0.10    0.24
  -2 -12  10   -0.14    0.23
   1  12 -10    1.58    0.46
  -1 -12  10    1.50    0.38
  -8 -11  10    1.41    0.36
  -7 -11  10    0.88    0.31
  -6 -11  10    0.38    0.26
  -5 -11  10    1.67    0.37
  -4 -11  10    0.38    0.25
  -3 -11  10    0.57    0.27
   2  11 -10    0.08    0.23
  -2 -11  10    0.29    0.25
   1  11 -10    0.96    0.34
  -1 -11  10    0.30    0.26
   0  11 -10    0.54    0.32
  -8 -10  10    0.34    0.25
  -7 -10  10    0.36    0.25
  -6 -10  10    0.63    0.27
  -5 -10  10    0.10    0.22
  -4 -10  10    0.92    0.29
   3  10 -10    0.23    0.23
  -3 -10  10    0.06    0.21
   2  10 -10    0.03    0.21
  -2 -10  10    0.00    0.21
   1  10 -10    0.48    0.27
  -1 -10  10    0.66    0.28
   0  10 -10    0.95    0.35
   0 -10  10    1.59    0.35
  -1  10 -10    0.87    0.36
  -2  10 -10    0.59    0.36
 -11  -9  10    0.05    0.22
 -10  -9  10    0.07    0.21
  -8  -9  10    4.08    0.49
  -7  -9  10    2.92    0.41
  -6  -9  10    1.05    0.29
  -5  -9  10    0.19    0.20
  -4  -9  10    3.81    0.45
   3   9 -10    1.85    0.36
  -3  -9  10    1.58    0.32
   2   9 -10    1.64    0.36
  -2  -9  10    1.27    0.30
   1   9 -10    1.67    0.38
  -1  -9  10    1.53    0.32
   0   9 -10    0.70    0.31
   0  -9  10    0.65    0.26
  -1   9 -10    2.81    0.51
  -2   9 -10    0.99    0.36
  -3   9 -10    1.28    0.41
 -12  -8  10    0.32    0.28
 -11  -8  10   -0.05    0.21
 -10  -8  10    0.17    0.22
  -9  -8  10    0.99    0.25
  -8  -8  10    0.35    0.19
  -7  -8  10    0.69    0.23
  -7  -8  10    0.42    0.18
  -6  -8  10    2.22    0.34
  -5  -8  10    1.49    0.29
   4   8 -10    0.09    0.16
  -4  -8  10    0.41    0.21
   3   8 -10    0.10    0.17
  -3  -8  10    0.20    0.19
   2   8 -10    0.07    0.20
  -2  -8  10   -0.07    0.17
   1   8 -10    2.50    0.42
  -1  -8  10    2.02    0.34
   0   8 -10    2.46    0.43
   0  -8  10    3.07    0.40
  -1   8 -10   -0.13    0.21
  -2   8 -10    0.08    0.25
  -3   8 -10    1.17    0.38
  -4   8 -10    0.71    0.35
 -12  -7  10    0.12    0.27
 -11  -7  10    0.36    0.26
 -10  -7  10    0.40    0.22
  -9  -7  10    0.07    0.18
  -8  -7  10    0.53    0.19
  -7  -7  10    6.62    0.47
  -7  -7  10    6.18    0.54
  -6  -7  10    5.30    0.39
  -6  -7  10    4.92    0.47
  -5  -7  10    2.55    0.26
  -5  -7  10    3.27    0.37
   4   7 -10    3.77    0.41
  -4  -7  10    4.66    0.44
   3   7 -10    1.22    0.28
  -3  -7  10    1.83    0.29
   2   7 -10    0.03    0.16
  -2  -7  10    0.08    0.16
   1   7 -10   -0.08    0.16
  -1  -7  10   -0.06    0.16
   0   7 -10    0.43    0.24
   0  -7  10    0.48    0.21
  -1   7 -10    2.93    0.47
  -2   7 -10    8.25    0.76
  -3   7 -10    1.84    0.42
  -4   7 -10    0.09    0.26
  -5   7 -10    1.29    0.40
 -12  -6  10    0.06    0.27
 -11  -6  10    0.81    0.29
 -10  -6  10   -0.02    0.19
  -9  -6  10    3.23    0.38
  -8  -6  10    4.45    0.41
  -7  -6  10    1.26    0.22
  -6  -6  10    1.78    0.23
  -6  -6  10    1.58    0.26
   5   6 -10   19.84    1.15
  -5  -6  10   18.41    1.13
  -5  -6  10   19.28    0.95
   4   6 -10    4.23    0.42
  -4  -6  10    4.44    0.31
  -4  -6  10    4.72    0.42
   3   6 -10    7.96    0.59
  -3  -6  10    7.00    0.55
  -3  -6  10    7.23    0.42
   2   6 -10   22.61    1.29
  -2  -6  10   19.26    1.21
   1   6 -10   14.14    0.91
  -1  -6  10   11.89    0.83
   0   6 -10    0.59    0.23
   0  -6  10    0.94    0.23
  -1   6 -10    0.03    0.19
  -2   6 -10    0.42    0.27
  -3   6 -10    0.02    0.22
  -4   6 -10    0.21    0.25
  -5   6 -10   -0.01    0.22
  -6   6 -10    0.49    0.31
  -7   6 -10    0.24    0.31
 -12  -5  10    0.62    0.31
 -11  -5  10    0.61    0.29
 -10  -5  10    0.95    0.28
  -9  -5  10    0.81    0.24
  -8  -5  10    0.71    0.22
  -7  -5  10    0.29    0.16
  -6  -5  10    3.48    0.32
  -6  -5  10    3.43    0.35
   5   5 -10    1.52    0.25
  -5  -5  10    0.83    0.17
  -5  -5  10    0.85    0.19
   4   5 -10    1.02    0.23
  -4  -5  10    1.21    0.22
  -4  -5  10    1.42    0.18
   3   5 -10    5.66    0.50
  -3  -5  10    7.39    0.51
  -3  -5  10    6.74    0.39
   2   5 -10   11.95    0.82
  -2  -5  10   13.44    0.81
   1   5 -10    2.38    0.35
  -1  -5  10    3.25    0.34
   0   5 -10    1.75    0.32
   0  -5  10    2.47    0.30
  -1   5 -10    0.55    0.23
  -2   5 -10    6.74    0.62
  -3   5 -10   13.23    0.98
  -4   5 -10    6.10    0.63
  -5   5 -10    3.71    0.56
  -6   5 -10    2.40    0.47
  -7   5 -10    0.37    0.30
  -8   5 -10    0.16    0.29
 -12  -4  10    0.22    0.27
 -11  -4  10    1.06    0.31
 -10  -4  10    2.16    0.35
  -9  -4  10   -0.14    0.15
  -8  -4  10    4.35    0.40
  -7  -4  10    1.97    0.26
   6   4 -10    1.40    0.23
  -6  -4  10    1.29    0.21
   5   4 -10   18.39    1.03
  -5  -4  10   17.65    0.89
  -5  -4  10   16.92    1.01
   4   4 -10    9.14    0.60
  -4  -4  10    8.86    0.50
  -4  -4  10    8.66    0.58
   3   4 -10    3.72    0.34
  -3  -4  10    3.01    0.31
  -3  -4  10    3.37    0.26
   2   4 -10    7.81    0.55
  -2  -4  10    6.83    0.51
   1   4 -10    5.63    0.44
  -1  -4  10    4.01    0.39
   0   4 -10    5.02    0.45
  -1   4 -10    0.79    0.23
  -2   4 -10    0.14    0.17
  -3   4 -10    2.87    0.43
  -4   4 -10    0.01    0.19
  -5   4 -10   -0.10    0.20
  -6   4 -10    0.06    0.22
  -7   4 -10    1.24    0.35
  -8   4 -10    0.31    0.28
  -9   4 -10    0.15    0.30
 -12  -3  10    0.24    0.27
 -11  -3  10    0.75    0.29
 -10  -3  10    2.01    0.35
  -9  -3  10   -0.09    0.17
  -8  -3  10    3.32    0.35
  -7  -3  10    5.49    0.42
   6   3 -10    0.63    0.17
  -6  -3  10    0.49    0.16
   5   3 -10    0.49    0.16
  -5  -3  10    0.69    0.15
  -5  -3  10    0.53    0.14
   4   3 -10    0.08    0.13
  -4  -3  10    0.30    0.12
  -4  -3  10    0.23    0.11
   3   3 -10    8.77    0.60
  -3  -3  10   10.12    0.59
  -3  -3  10    9.07    0.50
   2   3 -10    5.84    0.44
  -2  -3  10    5.92    0.35
  -2  -3  10    5.58    0.42
   1   3 -10    0.32    0.16
  -1  -3  10    0.24    0.12
   0   3 -10   38.88    2.13
  -1   3 -10    4.20    0.40
  -2   3 -10    4.52    0.43
  -3   3 -10    7.43    0.62
  -3   3 -10    8.39    0.46
  -4   3 -10    8.54    0.70
  -5   3 -10    0.16    0.21
  -6   3 -10    1.43    0.34
  -7   3 -10    2.41    0.43
  -8   3 -10    0.28    0.27
  -9   3 -10    0.50    0.31
 -12  -2  10    0.05    0.25
 -11  -2  10    0.64    0.28
 -10  -2  10    1.01    0.28
  -9  -2  10    1.00    0.26
  -8  -2  10    4.02    0.39
   7   2 -10    2.93    0.29
  -7  -2  10    3.26    0.32
   6   2 -10    1.91    0.23
  -6  -2  10    2.08    0.25
   5   2 -10    8.13    0.52
  -5  -2  10    7.51    0.48
   4   2 -10   30.75    1.62
  -4  -2  10   29.30    1.36
  -4  -2  10   29.38    1.55
   3   2 -10    0.14    0.12
  -3  -2  10    0.08    0.09
  -3  -2  10    0.03    0.08
   2   2 -10    7.49    0.51
  -2  -2  10    8.20    0.43
  -2  -2  10    7.36    0.48
   1   2 -10   28.02    1.54
   0   2 -10    1.34    0.23
  -1   2 -10    2.31    0.30
  -2   2 -10    7.55    0.56
  -3   2 -10    6.55    0.39
  -3   2 -10    6.72    0.54
  -4   2 -10    1.45    0.19
  -4   2 -10    1.77    0.31
  -5   2 -10    3.66    0.32
  -5   2 -10    5.01    0.48
  -6   2 -10    2.25    0.39
  -7   2 -10    0.41    0.25
  -8   2 -10    0.86    0.31
  -9   2 -10    0.03    0.24
 -12  -1  10    0.09    0.25
 -11  -1  10    1.69    0.34
 -10  -1  10    0.12    0.20
  -9  -1  10    0.08    0.19
  -8  -1  10    0.09    0.17
   7   1 -10    0.12    0.14
  -7  -1  10    0.12    0.14
   6   1 -10    0.67    0.17
  -6  -1  10    0.71    0.17
   5   1 -10    0.31    0.14
  -5  -1  10    0.26    0.13
   4   1 -10    5.67    0.39
  -4  -1  10    5.59    0.37
   3   1 -10    2.86    0.28
  -3  -1  10    3.94    0.26
   2   1 -10    0.52    0.14
  -2  -1  10    0.60    0.11
   1   1 -10   13.19    0.78
   0   1 -10   10.91    0.68
  -1   1 -10    6.82    0.49
  -2   1 -10    2.52    0.29
  -3   1 -10    2.36    0.29
  -3   1 -10    2.44    0.22
  -4   1 -10    6.02    0.50
  -4   1 -10    6.00    0.38
  -5   1 -10    0.49    0.14
  -5   1 -10    0.35    0.20
  -6   1 -10   -0.05    0.11
  -6   1 -10   -0.12    0.17
  -7   1 -10    0.04    0.19
  -7   1 -10    0.02    0.12
  -8   1 -10    3.86    0.51
 -12   0  10   -0.07    0.22
 -11   0  10    0.26    0.24
 -10   0  10   -0.14    0.19
  -9   0  10    1.41    0.28
  -8   0  10    0.91    0.22
  -8   0  10    0.73    0.21
  -7   0  10    1.94    0.28
  -6   0  10    0.57    0.17
  -6   0  10    0.65    0.17
   5   0 -10    2.69    0.27
  -5   0  10    1.94    0.23
   4   0 -10    4.48    0.36
  -4   0  10    4.63    0.33
   3   0 -10    8.32    0.56
  -3   0  10    9.59    0.49
   2   0 -10    4.10    0.32
  -2   0  10    4.53    0.29
   1   0 -10   69.24    3.57
   0   0 -10  103.63    5.29
  -1   0 -10    0.45    0.14
  -2   0 -10    5.67    0.43
  -3   0 -10    6.82    0.50
  -4   0 -10    7.27    0.53
  -4   0 -10    7.03    0.43
  -5   0 -10    3.12    0.34
  -5   0 -10    3.11    0.28
  -6   0 -10    9.73    0.71
  -6   0 -10    9.48    0.58
  -7   0 -10    5.34    0.49
  -7   0 -10    4.37    0.39
  -8   0 -10    0.26    0.16
  -8   0 -10    0.20    0.22
  -9   0 -10    0.06    0.16
 -11   1  10    0.14    0.21
 -10   1  10    0.12    0.20
  -9   1  10    0.38    0.20
  -8   1  10    1.66    0.31
  -8   1  10    1.62    0.27
  -7   1  10    4.62    0.39
  -7   1  10    4.60    0.44
  -6   1  10    1.14    0.23
  -6   1  10    0.83    0.19
  -5   1  10    0.80    0.19
  -4   1  10    4.20    0.36
  -4   1  10    4.73    0.33
   3  -1 -10    3.91    0.33
  -3   1  10    3.72    0.28
   2  -1 -10    7.18    0.49
  -2   1  10    7.79    0.43
   1  -1 -10    2.94    0.25
   0  -1 -10    1.50    0.20
  -1  -1 -10    0.08    0.10
  -2  -1 -10    2.67    0.26
  -3  -1 -10    1.26    0.21
  -4  -1 -10    3.30    0.27
  -4  -1 -10    3.12    0.32
  -5  -1 -10   14.21    0.91
  -5  -1 -10   15.49    0.78
  -6  -1 -10    0.10    0.16
  -6  -1 -10    0.00    0.10
  -7  -1 -10    2.74    0.37
  -7  -1 -10    2.86    0.31
  -8  -1 -10    6.89    0.49
  -8  -1 -10    6.11    0.56
  -9  -1 -10    0.91    0.23
 -10  -1 -10    0.56    0.21
 -11  -1 -10    0.63    0.24
 -11   2  10    0.27    0.23
 -10   2  10    0.77    0.25
  -9   2  10    0.41    0.20
  -9   2  10    0.33    0.24
  -8   2  10    1.26    0.25
  -8   2  10    1.56    0.31
  -7   2  10    8.57    0.67
  -7   2  10    9.43    0.58
  -6   2  10    0.21    0.15
  -6   2  10    0.13    0.17
  -5   2  10    9.17    0.53
  -5   2  10    8.53    0.62
  -4   2  10    4.63    0.38
  -4   2  10    4.32    0.32
  -3   2  10    7.63    0.44
  -3   2  10    7.55    0.52
  -2   2  10    4.26    0.29
  -2   2  10    4.34    0.34
   1  -2 -10    0.03    0.09
   0  -2 -10    4.21    0.31
  -1  -2 -10    9.91    0.61
  -2  -2 -10    0.39    0.13
  -3  -2 -10   11.88    0.71
  -4  -2 -10   23.43    1.09
  -4  -2 -10   22.15    1.27
  -5  -2 -10    4.73    0.34
  -5  -2 -10    4.09    0.37
  -6  -2 -10    1.96    0.27
  -6  -2 -10    1.96    0.24
  -7  -2 -10    0.10    0.13
  -7  -2 -10   -0.02    0.14
  -8  -2 -10    0.04    0.13
  -9  -2 -10    0.06    0.15
 -10  -2 -10    1.02    0.25
 -11  -2 -10    0.25    0.20
 -12  -2 -10    0.08    0.22
 -10   3  10    1.28    0.28
  -9   3  10    1.71    0.29
  -9   3  10    1.65    0.37
  -8   3  10    2.76    0.33
  -8   3  10    3.11    0.44
  -7   3  10   21.49    1.09
  -7   3  10   21.10    1.33
  -6   3  10   35.97    2.05
  -6   3  10   36.33    1.67
  -5   3  10    3.96    0.33
  -5   3  10    4.29    0.40
  -4   3  10    7.64    0.46
  -4   3  10    7.80    0.57
  -3   3  10   12.63    0.79
  -3   3  10   12.50    0.65
  -2   3  10    7.22    0.50
  -2   3  10    7.04    0.41
  -1   3  10   13.86    0.82
   0  -3 -10    3.84    0.31
  -1  -3 -10   11.23    0.67
  -2  -3 -10    9.60    0.59
  -3  -3 -10    4.02    0.32
  -5  -3 -10   12.27    0.65
  -5  -3 -10   10.73    0.70
  -6  -3 -10    0.49    0.17
  -6  -3 -10    0.41    0.15
  -7  -3 -10    5.32    0.42
  -7  -3 -10    5.36    0.44
  -8  -3 -10    0.31    0.16
  -9  -3 -10    1.56    0.26
 -10  -3 -10    0.09    0.16
 -11  -3 -10    0.49    0.22
 -12  -3 -10    0.42    0.24
  -9   4  10    0.10    0.18
  -9   4  10    0.23    0.28
  -8   4  10    0.06    0.16
  -8   4  10   -0.01    0.22
  -7   4  10   -0.02    0.19
  -7   4  10    0.00    0.15
  -6   4  10    9.22    0.54
  -6   4  10    7.56    0.66
  -5   4  10   15.76    0.83
  -5   4  10   16.47    1.05
  -4   4  10    1.20    0.18
  -4   4  10    1.50    0.27
  -3   4  10    1.09    0.22
  -3   4  10    1.41    0.18
  -2   4  10    6.63    0.49
  -1   4  10    4.57    0.37
   0   4  10    2.49    0.25
  -1  -4 -10   45.49    2.39
  -2  -4 -10    5.02    0.36
  -3  -4 -10    5.12    0.37
  -4  -4 -10   33.24    1.73
  -4  -4 -10   31.50    1.49
  -5  -4 -10    9.65    0.62
  -5  -4 -10   10.32    0.58
  -6  -4 -10   11.88    0.67
  -6  -4 -10   11.36    0.71
  -7  -4 -10   21.24    1.10
  -8  -4 -10    0.04    0.13
  -9  -4 -10    0.83    0.22
 -10  -4 -10    0.41    0.20
 -11  -4 -10    1.01    0.26
 -12  -4 -10    0.36    0.22
  -9   5  10    0.40    0.32
  -8   5  10    0.13    0.27
  -7   5  10    0.40    0.27
  -7   5  10    0.02    0.14
  -6   5  10    3.99    0.35
  -6   5  10    4.32    0.49
  -5   5  10   17.17    0.87
  -5   5  10   17.38    1.14
  -4   5  10    0.48    0.14
  -4   5  10    0.30    0.19
  -3   5  10    5.56    0.47
  -3   5  10    5.11    0.35
  -2   5  10   11.80    0.78
   1  -5 -10    0.09    0.06
  -1   5  10    0.08    0.11
   0   5  10    3.61    0.32
   1   5  10    3.50    0.30
  -2  -5 -10    4.97    0.37
  -3  -5 -10    1.18    0.17
  -4  -5 -10    1.06    0.17
  -4  -5 -10    0.76    0.15
  -5  -5 -10    2.30    0.26
  -5  -5 -10    2.77    0.25
  -6  -5 -10    0.05    0.12
  -6  -5 -10    0.13    0.12
  -7  -5 -10    3.76    0.36
  -8  -5 -10    4.87    0.42
  -9  -5 -10    2.38    0.32
 -10  -5 -10    0.16    0.18
 -11  -5 -10    0.20    0.20
 -12  -5 -10    0.71    0.26
  -9   6  10    0.32    0.34
  -8   6  10    0.09    0.29
  -7   6  10    1.64    0.40
  -6   6  10    0.38    0.28
  -5   6  10    2.75    0.28
  -5   6  10    2.64    0.43
  -4   6  10    0.51    0.16
  -4   6  10    0.41    0.22
  -3   6  10    4.18    0.43
  -2   6  10    1.09    0.24
  -1   6  10    0.69    0.20
   0  -6 -10    4.43    0.33
   0   6  10    4.36    0.38
   1   6  10    0.03    0.10
   2   6  10    2.26    0.24
  -3  -6 -10    2.93    0.26
  -4  -6 -10   13.52    0.76
  -4  -6 -10   12.53    0.70
  -5  -6 -10   33.82    1.56
  -5  -6 -10   32.78    1.76
  -6  -6 -10    4.72    0.38
  -7  -6 -10    0.80    0.20
  -8  -6 -10    6.72    0.51
  -9  -6 -10    0.55    0.20
 -10  -6 -10    0.02    0.16
 -11  -6 -10    1.13    0.27
 -12  -6 -10    0.11    0.19
  -8   7  10   -0.09    0.30
  -7   7  10    0.35    0.31
  -6   7  10    3.60    0.54
  -5   7  10    3.88    0.53
  -4   7  10    8.33    0.71
  -3   7  10    9.40    0.74
  -2   7  10   12.41    0.87
  -1   7  10    7.05    0.56
   0  -7 -10   10.56    0.65
   0   7  10   10.72    0.72
   1   7  10   17.15    1.03
   2   7  10    0.00    0.10
   3   7  10    1.75    0.23
  -4  -7 -10    3.50    0.29
  -4  -7 -10    3.44    0.30
  -5  -7 -10    7.52    0.47
  -5  -7 -10    6.21    0.46
  -6  -7 -10    0.41    0.15
  -7  -7 -10    0.97    0.21
  -8  -7 -10    0.03    0.13
  -9  -7 -10    0.08    0.16
 -10  -7 -10    0.31    0.20
 -11  -7 -10    0.33    0.20
 -12  -7 -10   -0.18    0.17
  -7   8  10    0.24    0.33
  -6   8  10    1.14    0.39
  -5   8  10    0.92    0.34
  -4   8  10    2.16    0.42
  -3   8  10   11.27    0.87
  -2   8  10    0.15    0.19
  -1   8  10    1.58    0.31
   0   8  10    0.54    0.21
  -1  -8 -10    6.63    0.48
   1   8  10    6.52    0.51
   2   8  10    8.12    0.57
  -3  -8 -10    0.52    0.14
   3   8  10    0.56    0.16
  -4  -8 -10    0.76    0.17
  -4  -8 -10    1.27    0.19
  -5  -8 -10    6.34    0.45
  -6  -8 -10    5.18    0.42
  -7  -8 -10    7.39    0.53
  -8  -8 -10    0.98    0.23
  -9  -8 -10    1.15    0.25
 -10  -8 -10    1.11    0.27
 -11  -8 -10    1.53    0.31
 -12  -8 -10    1.22    0.30
  -6   9  10    0.45    0.36
  -5   9  10    2.66    0.51
  -4   9  10    2.26    0.46
  -3   9  10    0.64    0.30
  -2   9  10    8.38    0.72
  -1   9  10    4.29    0.46
   0   9  10    1.75    0.31
  -1  -9 -10    4.46    0.40
   1   9  10    4.86    0.44
  -2  -9 -10   24.05    1.35
   2   9  10   22.96    1.36
  -3  -9 -10    0.24    0.12
  -3  -9 -10    0.07    0.12
   3   9  10    0.11    0.13
  -4  -9 -10    1.86    0.23
   4   9  10    1.95    0.24
  -5  -9 -10    4.69    0.38
  -6  -9 -10    0.35    0.16
  -7  -9 -10    5.48    0.45
  -8  -9 -10    4.78    0.44
  -9  -9 -10    0.28    0.19
 -10  -9 -10    0.01    0.18
 -11  -9 -10    0.08    0.18
 -12  -9 -10    0.02    0.21
  -5  10  10    0.47    0.35
  -4  10  10    0.57    0.33
  -3  10  10    3.20    0.52
  -2  10  10    6.55    0.64
  -1  10  10    0.45    0.25
   0  10  10    0.11    0.19
  -1 -10 -10    0.35    0.15
   1  10  10    0.30    0.20
  -2 -10 -10    0.04    0.12
   2  10  10    0.32    0.18
  -3 -10 -10    1.97    0.28
   3  10  10    1.78    0.28
  -4 -10 -10   -0.03    0.11
  -4 -10 -10   -0.02    0.12
  -5 -10 -10    0.02    0.12
  -6 -10 -10    0.22    0.16
  -7 -10 -10    1.06    0.24
  -8 -10 -10    3.14    0.37
  -9 -10 -10    2.96    0.38
 -10 -10 -10   -0.05    0.16
 -11 -10 -10    0.02    0.20
 -12 -10 -10    0.78    0.29
  -4  11  10   -0.03    0.28
  -3  11  10   -0.03    0.28
  -2  11  10    0.03    0.22
  -1  11  10    0.15    0.23
   0  11  10    4.00    0.51
   1  11  10    5.12    0.52
  -2 -11 -10    0.55    0.19
   2  11  10    0.89    0.26
  -3 -11 -10    2.70    0.35
   3  11  10    2.71    0.33
  -4 -11 -10    2.04    0.31
  -5 -11 -10    4.71    0.48
  -6 -11 -10    6.28    0.48
  -7 -11 -10    1.22    0.25
  -8 -11 -10    4.21    0.42
  -9 -11 -10    3.79    0.43
 -10 -11 -10    0.14    0.19
 -11 -11 -10    0.45    0.25
 -12 -11 -10    0.78    0.29
  -3  12  10    0.12    0.31
  -2  12  10    0.19    0.29
  -1  12  10    0.40    0.28
   0  12  10    0.29    0.25
   1  12  10    3.08    0.46
  -2 -12 -10    4.75    0.47
   2  12  10    3.77    0.45
  -3 -12 -10    0.89    0.24
  -4 -12 -10    0.16    0.18
  -5 -12 -10    0.04    0.16
  -6 -12 -10   -0.05    0.15
  -7 -12 -10   -0.10    0.14
  -8 -12 -10    0.03    0.16
  -9 -12 -10    0.05    0.18
 -10 -12 -10    0.50    0.25
 -11 -12 -10    0.32    0.23
  -2  13  10    0.25    0.31
  -1  13  10    0.06    0.26
   0  13  10    0.10    0.25
   1  13  10    0.56    0.31
   2  13  10    5.17    0.54
  -3 -13 -10    2.08    0.34
  -4 -13 -10    0.33    0.20
  -5 -13 -10    1.79    0.33
  -6 -13 -10    1.16    0.28
  -7 -13 -10   -0.04    0.16
  -8 -13 -10    0.28    0.22
  -9 -13 -10    1.00    0.31
 -10 -13 -10    0.02    0.20
 -11 -13 -10    0.02    0.21
   0  14  10   -0.13    0.25
   1  14  10   -0.08    0.25
  -3 -14 -10    0.57    0.24
  -4 -14 -10    0.17    0.20
  -5 -14 -10    0.24    0.21
  -6 -14 -10   -0.01    0.17
  -7 -14 -10    0.03    0.18
  -8 -14 -10    0.16    0.21
  -9 -14 -10   -0.06    0.19
 -10 -14 -10   -0.06    0.24
  -4 -15 -10    0.11    0.21
  -5 -15 -10    0.21    0.22
  -6 -15 -10    0.60    0.26
  -7 -15 -10    0.27    0.24
  -8 -15 -10    0.13    0.23
  -7 -12  11   -0.22    0.23
  -6 -12  11    0.07    0.26
  -5 -12  11    0.23    0.28
  -4 -12  11    0.07    0.26
  -3 -12  11    0.18    0.26
  -2 -12  11   -0.06    0.26
  -8 -11  11    0.09    0.26
  -7 -11  11    1.19    0.34
  -6 -11  11    0.07    0.24
  -5 -11  11    0.37    0.27
  -4 -11  11    0.21    0.23
  -3 -11  11    0.12    0.24
   2  11 -11    0.08    0.25
  -2 -11  11    0.32    0.26
   1  11 -11    0.78    0.34
  -1 -11  11    0.50    0.29
   0  11 -11    1.11    0.38
  -8 -10  11    1.03    0.34
  -7 -10  11    4.50    0.53
  -6 -10  11    0.21    0.23
  -5 -10  11    1.77    0.36
  -4 -10  11    2.87    0.43
   3  10 -11    0.51    0.28
  -3 -10  11    0.41    0.25
   2  10 -11   -0.07    0.21
  -2 -10  11    0.14    0.22
   1  10 -11    0.07    0.25
  -1 -10  11    0.20    0.24
   0  10 -11    0.96    0.36
  -1  10 -11    0.66    0.36
 -11  -9  11    1.31    0.32
 -10  -9  11    0.35    0.23
  -7  -9  11    0.44    0.25
  -6  -9  11    0.94    0.28
  -5  -9  11    0.01    0.19
  -4  -9  11    0.45    0.23
   3   9 -11    1.17    0.33
  -3  -9  11    1.35    0.31
   2   9 -11   -0.05    0.20
  -2  -9  11    0.41    0.23
   1   9 -11    0.41    0.26
  -1  -9  11    0.02    0.20
   0   9 -11    0.11    0.23
  -1   9 -11    1.62    0.43
  -2   9 -11    0.41    0.33
  -3   9 -11    0.27    0.33
 -11  -8  11   -0.02    0.23
 -10  -8  11    0.36    0.23
  -9  -8  11    0.45    0.21
  -8  -8  11    1.13    0.24
  -7  -8  11    4.02    0.46
  -6  -8  11    4.58    0.48
  -5  -8  11    4.28    0.46
   4   8 -11    3.06    0.42
  -4  -8  11    3.37    0.41
   3   8 -11    5.78    0.55
  -3  -8  11    5.61    0.53
   2   8 -11    1.39    0.32
  -2  -8  11    0.99    0.27
   1   8 -11    2.38    0.42
  -1  -8  11    1.83    0.34
   0   8 -11    1.05    0.33
  -1   8 -11    2.97    0.51
  -2   8 -11    0.88    0.35
  -3   8 -11    2.29    0.49
  -4   8 -11    0.64    0.35
 -12  -7  11   -0.03    0.26
 -11  -7  11    0.69    0.28
 -10  -7  11    0.31    0.22
  -9  -7  11    0.43    0.21
  -8  -7  11    1.26    0.25
  -7  -7  11    2.61    0.31
  -6  -7  11    0.15    0.15
  -6  -7  11    0.25    0.20
  -5  -7  11    1.47    0.28
   4   7 -11    1.54    0.30
  -4  -7  11    0.89    0.24
   3   7 -11    1.35    0.30
  -3  -7  11    1.25    0.26
   2   7 -11    3.52    0.44
  -2  -7  11    5.01    0.46
   1   7 -11   -0.02    0.18
  -1  -7  11    0.03    0.18
   0   7 -11   -0.03    0.19
  -1   7 -11    1.88    0.39
  -2   7 -11    0.21    0.26
  -3   7 -11    0.08    0.24
  -4   7 -11    0.91    0.38
  -5   7 -11    0.50    0.34
 -12  -6  11    0.15    0.27
 -11  -6  11    0.24    0.25
 -10  -6  11    0.01    0.20
  -9  -6  11   -0.19    0.16
  -8  -6  11   -0.18    0.14
  -7  -6  11    0.37    0.17
  -6  -6  11    6.53    0.47
  -6  -6  11    7.56    0.56
   5   6 -11   -0.09    0.16
  -5  -6  11    0.39    0.15
  -5  -6  11    0.37    0.18
   4   6 -11    0.02    0.16
  -4  -6  11   -0.09    0.13
  -4  -6  11   -0.02    0.10
   3   6 -11    1.15    0.27
  -3  -6  11    1.14    0.24
   2   6 -11    0.23    0.20
  -2  -6  11    0.68    0.21
   1   6 -11   -0.08    0.16
  -1  -6  11    0.00    0.16
   0   6 -11    2.70    0.41
  -1   6 -11    0.36    0.24
  -2   6 -11    2.18    0.42
  -3   6 -11    3.74    0.55
  -4   6 -11    0.48    0.31
  -5   6 -11    2.06    0.46
  -6   6 -11    0.30    0.29
 -12  -5  11    0.09    0.28
 -11  -5  11    0.99    0.31
 -10  -5  11    2.67    0.39
  -9  -5  11   -0.04    0.17
  -8  -5  11    1.18    0.24
  -7  -5  11    8.93    0.57
  -6  -5  11    6.13    0.44
   5   5 -11    7.15    0.52
  -5  -5  11    6.10    0.50
  -5  -5  11    6.31    0.43
   4   5 -11   22.00    1.31
  -4  -5  11   22.32    1.06
  -4  -5  11   22.86    1.28
   3   5 -11   14.45    0.90
  -3  -5  11   13.53    0.70
  -3  -5  11   13.45    0.86
   2   5 -11    7.13    0.57
  -2  -5  11    6.68    0.53
   1   5 -11   16.47    1.06
  -1  -5  11   16.52    1.01
   0   5 -11    0.00    0.17
  -1   5 -11    5.20    0.52
  -2   5 -11    2.89    0.45
  -3   5 -11    0.07    0.20
  -4   5 -11    0.20    0.25
  -5   5 -11    0.34    0.29
  -6   5 -11    0.09    0.26
  -7   5 -11    0.01    0.25
 -12  -4  11   -0.11    0.25
 -11  -4  11    0.27    0.26
 -10  -4  11    0.30    0.24
  -9  -4  11   -0.03    0.16
  -8  -4  11    1.15    0.24
  -7  -4  11    0.10    0.14
   6   4 -11   -0.01    0.14
  -6  -4  11    0.15    0.14
   5   4 -11    5.97    0.47
  -5  -4  11    6.30    0.42
  -5  -4  11    6.67    0.47
   4   4 -11   10.56    0.72
  -4  -4  11   11.70    0.71
  -4  -4  11   11.13    0.60
   3   4 -11    1.92    0.28
  -3  -4  11    2.21    0.27
  -3  -4  11    2.23    0.22
   2   4 -11    7.59    0.60
  -2  -4  11    9.57    0.60
   1   4 -11    3.45    0.37
  -1  -4  11    3.34    0.34
   0   4 -11    0.06    0.16
  -1   4 -11    9.17    0.70
  -2   4 -11   10.93    0.81
  -3   4 -11   10.82    0.83
  -4   4 -11   14.44    1.05
  -5   4 -11    1.71    0.40
  -6   4 -11    1.28    0.37
  -7   4 -11    2.05    0.44
  -8   4 -11    0.17    0.28
 -12  -3  11   -0.08    0.25
 -11  -3  11    0.40    0.26
 -10  -3  11    1.33    0.31
  -9  -3  11    0.98    0.26
  -8  -3  11    0.62    0.21
  -7  -3  11    0.83    0.20
   6   3 -11    3.66    0.34
  -6  -3  11    3.49    0.33
   5   3 -11    0.48    0.17
  -5  -3  11    0.40    0.14
   4   3 -11    6.88    0.46
  -4  -3  11    5.45    0.42
  -4  -3  11    5.82    0.39
   3   3 -11   25.75    1.43
  -3  -3  11   25.27    1.38
  -3  -3  11   25.63    1.18
   2   3 -11    0.48    0.18
  -2  -3  11    0.41    0.14
   1   3 -11    7.23    0.54
   0   3 -11    4.47    0.41
  -1   3 -11    4.54    0.44
  -2   3 -11    1.86    0.32
  -3   3 -11    2.10    0.21
  -3   3 -11    2.01    0.35
  -4   3 -11    8.14    0.68
  -5   3 -11    0.30    0.23
  -6   3 -11   -0.03    0.20
  -7   3 -11    0.67    0.30
  -8   3 -11    0.25    0.25
  -9   3 -11    0.16    0.27
 -12  -2  11   -0.02    0.24
 -11  -2  11    0.15    0.24
 -10  -2  11    1.64    0.32
  -9  -2  11    2.18    0.32
  -8  -2  11   -0.04    0.15
   7   2 -11    3.02    0.30
  -7  -2  11    3.38    0.33
   6   2 -11    1.10    0.21
  -6  -2  11    0.61    0.17
   5   2 -11    7.12    0.51
  -5  -2  11    7.68    0.47
   4   2 -11    3.01    0.31
  -4  -2  11    3.70    0.29
  -4  -2  11    3.86    0.30
  -3  -2  11    3.88    0.31
  -3  -2  11    4.01    0.29
   2   2 -11    0.74    0.18
   1   2 -11    0.41    0.17
   0   2 -11    0.03    0.14
  -1   2 -11   -0.04    0.12
  -2   2 -11    9.07    0.66
  -3   2 -11    0.06    0.08
  -3   2 -11    0.02    0.13
  -4   2 -11    5.12    0.50
  -4   2 -11    5.42    0.36
  -5   2 -11    1.50    0.21
  -5   2 -11    1.35    0.31
  -6   2 -11    0.80    0.29
  -7   2 -11    1.03    0.31
  -8   2 -11    1.32    0.36
  -9   2 -11    0.25    0.26
 -12  -1  11    0.32    0.26
 -11  -1  11    0.03    0.22
 -10  -1  11    1.85    0.33
  -9  -1  11    1.40    0.28
  -8  -1  11    2.86    0.34
   7   1 -11    0.80    0.20
  -7  -1  11    0.83    0.20
   6   1 -11    4.67    0.38
  -6  -1  11    4.85    0.38
   5   1 -11    0.13    0.12
  -5  -1  11    0.37    0.14
   4   1 -11    3.28    0.31
  -4  -1  11    4.39    0.31
   3   1 -11   16.57    0.97
  -3  -1  11   16.96    0.82
   2   1 -11   10.47    0.67
  -2  -1  11   10.72    0.56
   1   1 -11    0.30    0.15
   0   1 -11   12.93    0.79
  -1   1 -11   13.91    0.86
  -2   1 -11    0.90    0.21
  -3   1 -11    9.26    0.66
  -4   1 -11    3.51    0.29
  -4   1 -11    3.88    0.39
  -5   1 -11    2.77    0.27
  -5   1 -11    2.97    0.40
  -6   1 -11    0.52    0.16
  -6   1 -11    0.25    0.21
  -7   1 -11    0.10    0.22
  -7   1 -11    0.05    0.13
  -8   1 -11    0.14    0.23
 -11   0  11   -0.11    0.20
 -10   0  11    0.31    0.22
  -9   0  11    1.22    0.27
  -8   0  11   -0.18    0.14
  -8   0  11    0.07    0.15
  -7   0  11    2.65    0.30
  -7   0  11    2.50    0.32
   6   0 -11    1.02    0.22
  -6   0  11    1.08    0.20
   5   0 -11    0.92    0.20
  -5   0  11    1.20    0.19
   4   0 -11    6.29    0.43
  -4   0  11    5.16    0.37
   3   0 -11    0.89    0.17
  -3   0  11    0.35    0.11
   2   0 -11    1.00    0.18
   1   0 -11    0.08    0.12
   0   0 -11    5.01    0.39
  -1   0 -11    0.84    0.18
  -2   0 -11    1.62    0.24
  -3   0 -11    0.11    0.14
  -4   0 -11    1.08    0.23
  -4   0 -11    0.96    0.16
  -5   0 -11    2.64    0.32
  -5   0 -11    2.42    0.26
  -6   0 -11    3.99    0.44
  -6   0 -11    4.91    0.38
  -7   0 -11    0.17    0.21
  -7   0 -11   -0.12    0.12
  -8   0 -11    7.86    0.68
  -8   0 -11    7.85    0.55
  -9   0 -11    2.39    0.33
 -11   1  11    0.03    0.21
 -10   1  11    0.08    0.20
  -9   1  11    4.51    0.44
  -8   1  11    0.49    0.21
  -8   1  11    0.23    0.18
  -7   1  11    1.13    0.23
  -7   1  11    1.30    0.27
  -6   1  11    4.58    0.41
  -6   1  11    5.01    0.39
  -5   1  11    1.25    0.19
  -5   1  11    1.01    0.20
   4  -1 -11    8.13    0.59
  -4   1  11    9.78    0.52
   3  -1 -11   27.37    1.50
  -3   1  11   26.90    1.25
   2  -1 -11   38.38    2.08
  -2   1  11   39.89    1.73
   1  -1 -11    2.66    0.25
   0  -1 -11   65.42    3.39
  -1  -1 -11    7.18    0.49
  -2  -1 -11    2.73    0.28
  -3  -1 -11    0.01    0.12
  -4  -1 -11    5.48    0.37
  -4  -1 -11    5.45    0.44
  -5  -1 -11    7.32    0.53
  -5  -1 -11    6.18    0.44
  -6  -1 -11    1.36    0.22
  -6  -1 -11    1.40    0.27
  -7  -1 -11    2.97    0.32
  -7  -1 -11    3.02    0.37
  -8  -1 -11    1.74    0.33
  -8  -1 -11    1.31    0.25
  -9  -1 -11    0.00    0.15
 -10  -1 -11    0.26    0.19
 -11  -1 -11   -0.04    0.19
 -11   2  11    0.28    0.25
 -10   2  11    0.04    0.19
  -9   2  11    2.91    0.36
  -8   2  11    6.00    0.55
  -8   2  11    6.00    0.49
  -7   2  11    8.20    0.56
  -7   2  11    8.71    0.66
  -6   2  11    1.34    0.24
  -6   2  11    1.36    0.28
  -5   2  11    4.39    0.39
  -5   2  11    4.05    0.33
  -4   2  11    0.48    0.14
  -4   2  11    0.43    0.16
  -3   2  11    0.96    0.19
   2  -2 -11   27.43    1.47
  -2   2  11   25.27    1.21
   1  -2 -11   12.80    0.77
   0  -2 -11    2.81    0.26
  -1  -2 -11   17.27    0.99
  -2  -2 -11    1.86    0.24
  -3  -2 -11   18.24    1.04
  -4  -2 -11    2.29    0.28
  -4  -2 -11    1.97    0.22
  -5  -2 -11   -0.05    0.13
  -5  -2 -11   -0.02    0.10
  -6  -2 -11    3.22    0.30
  -6  -2 -11    2.87    0.32
  -7  -2 -11    0.53    0.17
  -7  -2 -11    0.69    0.21
  -8  -2 -11    0.10    0.14
  -9  -2 -11    0.79    0.22
 -10  -2 -11    0.74    0.23
 -11  -2 -11    0.39    0.21
 -10   3  11    0.17    0.21
  -9   3  11   -0.10    0.22
  -9   3  11    0.01    0.17
  -8   3  11    0.09    0.17
  -8   3  11   -0.11    0.21
  -7   3  11    0.08    0.20
  -7   3  11    0.08    0.16
  -6   3  11   -0.08    0.14
  -6   3  11    0.17    0.19
  -5   3  11    1.42    0.22
  -5   3  11    1.50    0.27
  -4   3  11   -0.11    0.09
  -4   3  11    0.00    0.12
  -3   3  11    2.28    0.26
  -3   3  11    2.39    0.24
  -2   3  11    1.13    0.19
   0  -3 -11    2.71    0.26
  -1  -3 -11   33.12    1.77
  -2  -3 -11   32.84    1.76
  -3  -3 -11    1.61    0.22
  -4  -3 -11   11.60    0.64
  -4  -3 -11   11.89    0.72
  -5  -3 -11   26.31    1.44
  -5  -3 -11   25.25    1.24
  -6  -3 -11    0.28    0.14
  -6  -3 -11    0.39    0.17
  -7  -3 -11    0.16    0.15
  -7  -3 -11    0.16    0.14
  -8  -3 -11    7.76    0.55
  -9  -3 -11   -0.06    0.15
 -10  -3 -11    0.20    0.18
 -11  -3 -11    0.09    0.18
 -12  -3 -11    0.68    0.26
  -9   4  11    1.14    0.26
  -9   4  11    0.78    0.32
  -8   4  11    3.35    0.36
  -8   4  11    2.92    0.46
  -7   4  11    5.29    0.54
  -7   4  11    5.65    0.44
  -6   4  11   10.22    0.62
  -6   4  11   10.76    0.79
  -5   4  11    5.96    0.53
  -5   4  11    6.12    0.42
  -4   4  11    2.87    0.36
  -4   4  11    2.55    0.26
  -3   4  11    4.17    0.39
  -3   4  11    4.26    0.32
  -2   4  11   17.17    1.03
  -1   4  11    0.86    0.18
   0  -4 -11    0.07    0.10
   0   4  11    0.22    0.12
  -1  -4 -11   15.29    0.89
  -2  -4 -11    6.36    0.43
  -3  -4 -11    4.01    0.32
  -4  -4 -11    1.82    0.23
  -4  -4 -11    2.14    0.23
  -5  -4 -11    0.04    0.13
  -6  -4 -11    1.24    0.21
  -6  -4 -11    1.15    0.22
  -7  -4 -11    2.80    0.32
  -8  -4 -11    1.09    0.23
  -9  -4 -11   -0.08    0.14
 -10  -4 -11    0.93    0.25
 -11  -4 -11    0.53    0.23
 -12  -4 -11    0.28    0.23
  -9   5  11   -0.13    0.27
  -8   5  11    0.09    0.25
  -7   5  11    0.10    0.23
  -7   5  11   -0.10    0.14
  -6   5  11    0.01    0.14
  -6   5  11    0.06    0.19
  -5   5  11    1.94    0.24
  -5   5  11    2.17    0.37
  -4   5  11    1.55    0.21
  -4   5  11    1.30    0.28
  -3   5  11    2.11    0.22
  -3   5  11    1.93    0.30
  -2   5  11   18.51    1.12
  -1   5  11    3.46    0.33
   0   5  11    0.46    0.15
  -2  -5 -11    7.04    0.48
  -3  -5 -11   12.78    0.75
  -4  -5 -11   17.08    0.88
  -4  -5 -11   16.96    0.97
  -5  -5 -11   24.03    1.20
  -5  -5 -11   25.00    1.35
  -6  -5 -11   13.70    0.83
  -6  -5 -11   14.76    0.79
  -7  -5 -11    0.16    0.14
  -8  -5 -11    0.12    0.15
  -9  -5 -11    1.70    0.29
 -10  -5 -11    0.26    0.18
 -11  -5 -11    0.17    0.19
 -12  -5 -11    0.69    0.27
  -9   6  11   -0.03    0.31
  -8   6  11    0.74    0.36
  -7   6  11   -0.05    0.23
  -6   6  11    0.47    0.27
  -5   6  11   13.93    0.76
  -5   6  11   14.28    1.01
  -4   6  11    5.65    0.40
  -4   6  11    6.21    0.57
  -3   6  11    0.01    0.15
  -2   6  11   24.67    1.46
  -1   6  11   29.91    1.69
   0   6  11   -0.05    0.11
   1   6  11    0.56    0.16
  -3  -6 -11   10.92    0.67
  -4  -6 -11    2.73    0.27
  -4  -6 -11    2.66    0.26
  -5  -6 -11    3.02    0.29
  -5  -6 -11    2.70    0.27
  -6  -6 -11    0.51    0.16
  -7  -6 -11    2.98    0.33
  -8  -6 -11    0.06    0.14
  -9  -6 -11    0.16    0.17
 -10  -6 -11    0.23    0.18
 -11  -6 -11    0.12    0.20
 -12  -6 -11   -0.01    0.19
  -8   7  11    0.06    0.31
  -7   7  11    0.15    0.29
  -6   7  11    2.02    0.44
  -5   7  11    1.73    0.39
  -4   7  11    0.04    0.21
  -3   7  11    3.08    0.43
  -2   7  11    2.13    0.34
  -1   7  11    0.56    0.21
   0   7  11    0.09    0.14
   1   7  11   -0.07    0.11
   2   7  11    2.14    0.25
  -3  -7 -11    8.34    0.56
  -4  -7 -11    0.23    0.13
  -4  -7 -11    0.49    0.14
  -5  -7 -11    8.83    0.57
  -5  -7 -11    9.53    0.59
  -6  -7 -11   15.11    0.84
  -7  -7 -11    1.58    0.26
  -8  -7 -11    2.88    0.35
  -9  -7 -11    4.28    0.42
 -10  -7 -11    0.01    0.17
 -11  -7 -11   -0.13    0.17
 -12  -7 -11    0.36    0.23
  -7   8  11    0.52    0.36
  -6   8  11    0.97    0.37
  -5   8  11    1.35    0.39
  -4   8  11    7.24    0.68
  -3   8  11   11.55    0.89
  -2   8  11    0.59    0.24
  -1   8  11    6.44    0.56
   0   8  11    4.77    0.44
  -1  -8 -11    1.72    0.23
   1   8  11    1.69    0.27
   2   8  11    2.36    0.28
   3   8  11    8.80    0.59
  -4  -8 -11    3.11    0.29
  -4  -8 -11    3.10    0.29
  -5  -8 -11    0.46    0.16
  -6  -8 -11    5.40    0.43
  -7  -8 -11    0.83    0.21
  -8  -8 -11    0.02    0.14
  -9  -8 -11    1.80    0.30
 -10  -8 -11    0.04    0.17
 -11  -8 -11    0.09    0.20
 -12  -8 -11    0.16    0.21
  -6   9  11    0.13    0.31
  -5   9  11    0.82    0.37
  -4   9  11    0.77    0.33
  -3   9  11    2.92    0.47
  -2   9  11   -0.01    0.20
  -1   9  11    0.47    0.23
   0   9  11    0.46    0.21
  -1  -9 -11    0.27    0.14
   1   9  11    0.38    0.19
  -2  -9 -11    4.46    0.41
   2   9  11    5.07    0.43
  -3  -9 -11    5.19    0.37
   3   9  11    4.80    0.41
  -4  -9 -11    0.93    0.18
  -5  -9 -11    0.79    0.19
  -6  -9 -11    5.30    0.43
  -7  -9 -11    6.76    0.52
  -8  -9 -11    1.28    0.26
  -9  -9 -11    0.60    0.22
 -10  -9 -11    2.79    0.38
 -11  -9 -11    0.51    0.24
 -12  -9 -11   -0.16    0.20
  -5  10  11    0.27    0.33
  -4  10  11    1.18    0.40
  -3  10  11    0.01    0.25
  -2  10  11    1.30    0.34
  -1  10  11    6.56    0.62
   0  10  11    1.24    0.30
   1  10  11    0.17    0.18
  -2 -10 -11    2.25    0.30
   2  10  11    2.09    0.32
  -3 -10 -11    0.44    0.18
  -3 -10 -11    0.16    0.13
   3  10  11    0.28    0.16
  -4 -10 -11    0.08    0.12
  -5 -10 -11    0.33    0.15
  -6 -10 -11    2.45    0.31
  -7 -10 -11    5.91    0.49
  -8 -10 -11    1.59    0.29
  -9 -10 -11    0.33    0.21
 -10 -10 -11    0.58    0.23
 -11 -10 -11   -0.13    0.17
 -12 -10 -11    0.11    0.23
  -4  11  11    0.64    0.36
  -3  11  11   -0.12    0.24
  -2  11  11    0.69    0.32
  -1  11  11    0.93    0.32
   0  11  11    0.00    0.20
   1  11  11    2.04    0.36
  -2 -11 -11    0.99    0.22
   2  11  11    0.77    0.24
  -3 -11 -11   -0.04    0.13
   3  11  11   -0.05    0.15
  -4 -11 -11    1.51    0.29
  -5 -11 -11    0.67    0.19
  -5 -11 -11    0.49    0.21
  -6 -11 -11    0.16    0.16
  -7 -11 -11    1.73    0.29
  -8 -11 -11   -0.02    0.17
  -9 -11 -11    0.29    0.20
 -10 -11 -11    0.06    0.19
 -11 -11 -11    0.03    0.21
 -12 -11 -11    0.42    0.26
  -3  12  11    0.65    0.38
  -2  12  11    0.81    0.34
  -1  12  11    0.67    0.32
   0  12  11    5.98    0.62
   1  12  11    2.87    0.44
   2  12  11    0.35    0.23
  -3 -12 -11    5.25    0.51
  -4 -12 -11    9.53    0.74
  -5 -12 -11    0.92    0.26
  -6 -12 -11    1.60    0.31
  -7 -12 -11    0.91    0.24
  -8 -12 -11    0.78    0.24
  -9 -12 -11    2.63    0.38
 -10 -12 -11    1.33    0.31
 -11 -12 -11    0.02    0.22
  -1  13  11    0.73    0.34
   0  13  11    2.68    0.49
   1  13  11    0.86    0.32
   2  13  11    0.65    0.28
  -3 -13 -11    0.34    0.20
  -4 -13 -11   -0.11    0.14
  -5 -13 -11    0.10    0.19
  -6 -13 -11    0.19    0.20
  -7 -13 -11   -0.04    0.17
  -8 -13 -11    0.25    0.23
 -10 -13 -11    0.18    0.22
 -11 -13 -11    0.93    0.30
   0  14  11   -0.16    0.25
   1  14  11   -0.11    0.24
  -4 -14 -11    0.54    0.24
  -5 -14 -11    1.03    0.29
  -6 -14 -11    0.77    0.27
  -7 -14 -11    0.22    0.21
  -8 -14 -11   -0.05    0.19
  -9 -14 -11   -0.12    0.20
 -10 -14 -11    0.08    0.25
  -5 -15 -11    0.14    0.20
  -6 -15 -11    0.13    0.21
  -7 -15 -11    0.34    0.25
  -8 -15 -11    0.13    0.22
  -7 -11  12   -0.20    0.24
  -6 -11  12   -0.05    0.24
  -5 -11  12    1.33    0.36
  -4 -11  12    0.43    0.29
  -3 -11  12    0.16    0.25
   2  11 -12    0.63    0.33
  -2 -11  12    0.00    0.25
   1  11 -12    0.90    0.37
  -7 -10  12   -0.11    0.23
  -6 -10  12   -0.18    0.21
  -5 -10  12    1.00    0.32
  -4 -10  12    0.06    0.23
  -3 -10  12    0.13    0.23
   2  10 -12    0.10    0.25
  -2 -10  12    0.00    0.23
   1  10 -12    0.45    0.32
  -1 -10  12    0.84    0.30
   0  10 -12    1.12    0.40
  -1  10 -12    0.55    0.32
  -7  -9  12    2.18    0.38
  -6  -9  12    1.74    0.35
  -5  -9  12    0.08    0.20
  -4  -9  12    2.16    0.37
   3   9 -12    3.03    0.49
  -3  -9  12    3.96    0.47
   2   9 -12    0.05    0.21
  -2  -9  12   -0.05    0.21
   1   9 -12    0.06    0.23
  -1  -9  12    0.28    0.23
   0   9 -12    1.02    0.37
  -1   9 -12    1.42    0.43
  -2   9 -12    0.32    0.32
 -11  -8  12    0.56    0.27
 -10  -8  12    1.27    0.30
  -9  -8  12    0.52    0.23
  -8  -8  12    0.28    0.18
  -6  -8  12   -0.15    0.19
  -5  -8  12    2.41    0.37
   4   8 -12    0.25    0.20
  -4  -8  12    0.16    0.21
   3   8 -12    1.44    0.32
  -3  -8  12    0.62    0.25
   2   8 -12    0.11    0.19
  -2  -8  12    0.22    0.21
   1   8 -12    0.85    0.32
  -1  -8  12    1.24    0.30
   0   8 -12    2.04    0.43
  -1   8 -12    0.06    0.25
  -2   8 -12    1.16    0.40
  -3   8 -12    0.12    0.28
 -11  -7  12    0.06    0.24
 -10  -7  12   -0.18    0.18
  -9  -7  12    0.60    0.24
  -8  -7  12    0.42    0.20
  -7  -7  12    0.87    0.22
  -6  -7  12    5.53    0.42
  -6  -7  12    5.91    0.53
  -5  -7  12   12.36    0.85
   4   7 -12    0.00    0.17
  -4  -7  12    0.01    0.18
   3   7 -12    0.27    0.21
  -3  -7  12    0.65    0.23
   2   7 -12    1.73    0.34
  -2  -7  12    1.87    0.32
   1   7 -12    1.66    0.35
  -1  -7  12    1.15    0.27
   0   7 -12    0.05    0.20
  -1   7 -12    3.32    0.53
  -2   7 -12    1.71    0.41
  -3   7 -12    0.67    0.35
  -4   7 -12    2.78    0.56
 -11  -6  12    0.49    0.27
 -10  -6  12    0.50    0.25
  -9  -6  12    1.85    0.30
  -8  -6  12    0.52    0.21
  -7  -6  12    1.19    0.23
  -6  -6  12    2.60    0.29
   5   6 -12    1.11    0.27
  -5  -6  12    0.50    0.21
  -5  -6  12    0.96    0.18
   4   6 -12   -0.03    0.17
  -4  -6  12    0.30    0.14
  -4  -6  12    0.36    0.19
   3   6 -12   14.37    0.96
  -3  -6  12   14.63    0.94
   2   6 -12    1.94    0.34
  -2  -6  12    1.60    0.29
   1   6 -12    1.03    0.28
  -1  -6  12    1.65    0.29
   0   6 -12    1.20    0.31
  -1   6 -12   -0.10    0.19
  -2   6 -12    0.24    0.26
  -3   6 -12    0.73    0.33
  -4   6 -12    0.17    0.26
  -5   6 -12    0.28    0.32
  -6   6 -12    0.14    0.28
 -12  -5  12    0.08    0.27
 -11  -5  12   -0.16    0.22
 -10  -5  12    0.05    0.21
  -9  -5  12    0.07    0.19
  -8  -5  12    0.00    0.16
  -7  -5  12    1.07    0.23
  -6  -5  12    0.34    0.16
   5   5 -12    1.94    0.31
  -5  -5  12    2.56    0.26
  -5  -5  12    2.47    0.30
   4   5 -12    3.24    0.40
  -4  -5  12    4.31    0.33
  -4  -5  12    4.70    0.41
   3   5 -12    3.45    0.42
  -3  -5  12    4.86    0.33
  -3  -5  12    5.20    0.44
   2   5 -12    0.48    0.23
  -2  -5  12    0.05    0.16
   1   5 -12    0.30    0.21
   0   5 -12    0.37    0.23
  -1   5 -12    2.78    0.42
  -2   5 -12    0.72    0.27
  -3   5 -12    7.73    0.72
  -4   5 -12    2.26    0.45
  -5   5 -12    3.74    0.58
  -6   5 -12    1.18    0.40
  -7   5 -12    0.14    0.28
 -12  -4  12    0.53    0.31
 -11  -4  12    0.36    0.27
 -10  -4  12    2.81    0.39
  -9  -4  12    2.66    0.35
  -8  -4  12   -0.15    0.14
  -7  -4  12    1.47    0.25
   6   4 -12    5.02    0.43
  -6  -4  12    5.33    0.40
   5   4 -12    7.59    0.54
  -5  -4  12    6.99    0.46
   4   4 -12    6.60    0.52
  -4  -4  12    6.66    0.49
  -4  -4  12    6.37    0.42
   3   4 -12    9.64    0.65
  -3  -4  12    9.02    0.51
  -3  -4  12    8.38    0.61
   2   4 -12   14.61    0.90
  -2  -4  12   12.78    0.84
   1   4 -12    0.06    0.18
   0   4 -12   14.89    0.99
  -1   4 -12    2.52    0.38
  -2   4 -12    0.11    0.19
  -3   4 -12    0.19    0.22
  -4   4 -12    0.46    0.27
  -5   4 -12    0.19    0.26
  -6   4 -12    0.33    0.28
  -7   4 -12    0.62    0.31
  -8   4 -12   -0.03    0.26
 -12  -3  12    0.29    0.28
 -11  -3  12    0.02    0.23
 -10  -3  12    0.89    0.28
  -9  -3  12    4.48    0.44
  -8  -3  12    0.20    0.17
  -7  -3  12    0.35    0.17
   6   3 -12   -0.10    0.14
  -6  -3  12    0.03    0.13
   5   3 -12    2.19    0.30
  -5  -3  12    2.70    0.26
   4   3 -12    7.84    0.61
  -4  -3  12   10.40    0.61
  -4  -3  12    9.95    0.54
  -3  -3  12    1.25    0.21
  -3  -3  12    1.17    0.18
   2   3 -12    3.60    0.36
   1   3 -12    1.89    0.29
   0   3 -12   11.13    0.77
  -1   3 -12    5.05    0.48
  -2   3 -12    3.76    0.42
  -3   3 -12    0.77    0.25
  -4   3 -12    1.11    0.30
  -5   3 -12    5.35    0.57
  -6   3 -12    0.55    0.28
  -7   3 -12    1.00    0.36
  -8   3 -12    0.22    0.26
  -9   3 -12    0.08    0.27
 -12  -2  12    0.23    0.27
 -11  -2  12    0.02    0.24
 -10  -2  12    0.43    0.24
  -9  -2  12    3.25    0.39
  -8  -2  12    0.99    0.24
   7   2 -12   -0.09    0.14
  -7  -2  12    0.16    0.16
   6   2 -12    4.47    0.39
  -6  -2  12    5.12    0.39
   5   2 -12   18.81    1.10
  -5  -2  12   18.96    0.95
   4   2 -12   16.88    0.98
  -4  -2  12   16.12    0.83
   3   2 -12    7.87    0.53
  -3  -2  12    6.92    0.44
   2   2 -12   22.50    1.28
   1   2 -12    6.04    0.48
   0   2 -12    1.30    0.25
  -1   2 -12   17.71    1.09
  -2   2 -12    2.01    0.32
  -3   2 -12    0.09    0.18
  -3   2 -12    0.37    0.12
  -4   2 -12    0.12    0.19
  -4   2 -12    0.00    0.10
  -5   2 -12    0.90    0.18
  -5   2 -12    1.33    0.31
  -6   2 -12   -0.05    0.20
  -7   2 -12    0.13    0.25
  -8   2 -12    0.41    0.28
  -9   2 -12    0.28    0.29
 -11  -1  12    0.39    0.26
 -10  -1  12    0.55    0.25
  -9  -1  12    2.59    0.36
  -8  -1  12    2.52    0.33
   7   1 -12    0.08    0.15
  -7  -1  12   -0.06    0.14
   6   1 -12    0.48    0.18
  -6  -1  12    0.22    0.14
   5   1 -12    3.07    0.30
  -5  -1  12    2.77    0.28
   4   1 -12   -0.07    0.13
  -4  -1  12    0.09    0.10
   3   1 -12    2.94    0.30
  -3  -1  12    3.30    0.27
   2   1 -12    6.08    0.46
   1   1 -12    0.10    0.14
   0   1 -12    0.32    0.16
  -1   1 -12    0.26    0.16
  -2   1 -12    8.55    0.62
  -3   1 -12    1.04    0.25
  -4   1 -12    2.47    0.25
  -4   1 -12    2.40    0.35
  -5   1 -12    1.70    0.33
  -5   1 -12    2.17    0.24
  -6   1 -12    3.52    0.33
  -6   1 -12    2.85    0.43
  -7   1 -12    0.67    0.28
  -7   1 -12    0.62    0.19
  -8   1 -12    1.94    0.40
 -11   0  12    0.12    0.24
 -10   0  12   -0.15    0.19
  -9   0  12    0.02    0.18
   8   0 -12    4.20    0.43
  -8   0  12    4.81    0.43
  -8   0  12    4.20    0.42
   7   0 -12    0.60    0.22
  -7   0  12    0.44    0.19
   6   0 -12    0.12    0.16
  -6   0  12    0.29    0.15
   5   0 -12   18.84    1.08
  -5   0  12   17.82    0.93
   4   0 -12    5.37    0.40
  -4   0  12    4.54    0.35
   3   0 -12    2.62    0.26
  -3   0  12    1.95    0.22
   2   0 -12   84.77    4.37
   1   0 -12   51.50    2.72
   0   0 -12   14.51    0.87
  -1   0 -12   16.51    0.98
  -2   0 -12    8.30    0.58
  -3   0 -12    9.25    0.65
  -4   0 -12    2.27    0.24
  -4   0 -12    2.65    0.32
  -5   0 -12   12.23    0.71
  -5   0 -12   14.07    0.90
  -6   0 -12    6.84    0.58
  -6   0 -12    6.20    0.46
  -7   0 -12   -0.08    0.20
  -7   0 -12    0.04    0.14
  -8   0 -12    0.50    0.20
  -8   0 -12    1.02    0.30
 -11   1  12   -0.24    0.21
 -10   1  12    0.44    0.24
  -9   1  12    0.90    0.26
  -8   1  12    3.10    0.36
  -8   1  12    3.56    0.39
  -7   1  12    2.86    0.35
  -7   1  12    2.74    0.32
  -6   1  12   -0.02    0.13
  -6   1  12    0.11    0.14
   5  -1 -12   13.61    0.87
  -5   1  12   13.91    0.75
   4  -1 -12    1.89    0.27
  -4   1  12    2.08    0.23
   3  -1 -12    0.18    0.13
  -3   1  12    0.04    0.10
   2  -1 -12    0.08    0.13
   1  -1 -12   15.66    0.92
   0  -1 -12    6.52    0.47
  -1  -1 -12    0.71    0.18
  -2  -1 -12    1.14    0.21
  -3  -1 -12    3.21    0.33
  -4  -1 -12    7.23    0.56
  -4  -1 -12    7.96    0.48
  -5  -1 -12    5.81    0.41
  -5  -1 -12    5.49    0.47
  -6  -1 -12   15.63    1.04
  -6  -1 -12   17.69    0.90
  -7  -1 -12    5.01    0.49
  -7  -1 -12    5.34    0.43
  -8  -1 -12    1.93    0.35
  -8  -1 -12    1.96    0.29
  -9  -1 -12    1.08    0.25
 -10  -1 -12    0.94    0.26
 -11   2  12    0.13    0.23
 -10   2  12   -0.04    0.20
  -9   2  12    0.16    0.20
  -8   2  12    0.04    0.19
  -8   2  12    0.21    0.18
  -7   2  12    1.33    0.25
  -7   2  12    1.63    0.32
  -6   2  12    0.09    0.15
  -6   2  12   -0.12    0.14
  -5   2  12    1.26    0.24
  -5   2  12    0.87    0.19
  -4   2  12    6.80    0.51
  -4   2  12    6.75    0.44
  -3   2  12    1.67    0.20
   2  -2 -12   18.21    1.06
   1  -2 -12   18.02    1.04
   0  -2 -12    5.70    0.42
  -1  -2 -12    0.01    0.11
  -2  -2 -12   37.14    1.99
  -3  -2 -12    6.02    0.45
  -4  -2 -12    5.10    0.37
  -4  -2 -12    5.07    0.42
  -5  -2 -12    0.57    0.15
  -5  -2 -12    0.80    0.22
  -6  -2 -12    1.06    0.24
  -6  -2 -12    0.87    0.19
  -7  -2 -12    3.01    0.35
  -7  -2 -12    2.97    0.33
  -8  -2 -12    0.12    0.15
  -9  -2 -12    1.10    0.25
 -10  -2 -12    0.06    0.17
 -11  -2 -12    0.23    0.20
 -10   3  12    0.81    0.27
  -9   3  12    0.23    0.20
  -9   3  12   -0.06    0.23
  -8   3  12   11.29    0.71
  -8   3  12   11.36    0.85
  -7   3  12    6.02    0.54
  -7   3  12    5.64    0.45
  -6   3  12    2.20    0.34
  -6   3  12    2.13    0.27
  -5   3  12    1.99    0.25
  -5   3  12    1.96    0.31
  -4   3  12    4.03    0.39
  -4   3  12    4.64    0.34
  -3   3  12   13.33    0.84
  -3   3  12   13.33    0.70
   2  -3 -12   -0.03    0.11
   1  -3 -12   13.08    0.80
   0  -3 -12    6.26    0.45
  -1  -3 -12    0.24    0.13
  -2  -3 -12   10.66    0.67
  -3  -3 -12    0.96    0.19
  -4  -3 -12    0.39    0.13
  -4  -3 -12    0.25    0.16
  -5  -3 -12    4.16    0.37
  -5  -3 -12    3.79    0.33
  -6  -3 -12    1.12    0.20
  -6  -3 -12    1.17    0.24
  -7  -3 -12    1.01    0.23
  -7  -3 -12    0.98    0.21
  -8  -3 -12    0.10    0.16
  -9  -3 -12    0.24    0.18
 -10  -3 -12    1.40    0.28
 -11  -3 -12    0.71    0.24
  -9   4  12    0.28    0.20
  -9   4  12    0.05    0.26
  -8   4  12    0.11    0.23
  -8   4  12    0.09    0.18
  -7   4  12    2.13    0.38
  -7   4  12    1.54    0.26
  -6   4  12    1.11    0.28
  -6   4  12    0.75    0.20
  -5   4  12    0.99    0.26
  -4   4  12    1.07    0.19
  -4   4  12    1.34    0.26
  -3   4  12    0.66    0.19
  -3   4  12    0.65    0.15
  -2   4  12    0.03    0.12
  -1   4  12   27.85    1.56
   0  -4 -12   19.37    1.12
  -1  -4 -12    0.00    0.11
  -2  -4 -12   34.64    1.86
  -3  -4 -12   17.82    1.03
  -4  -4 -12   19.32    1.08
  -4  -4 -12   18.48    0.96
  -5  -4 -12    7.03    0.47
  -5  -4 -12    6.49    0.48
  -6  -4 -12    8.88    0.61
  -6  -4 -12    9.17    0.58
  -7  -4 -12    3.02    0.34
  -8  -4 -12    1.91    0.29
  -9  -4 -12    1.91    0.30
 -10  -4 -12    2.09    0.33
 -11  -4 -12    0.03    0.18
 -12  -4 -12   -0.01    0.18
  -9   5  12    0.26    0.31
  -8   5  12   -0.12    0.24
  -8   5  12   -0.01    0.17
  -7   5  12    2.95    0.46
  -7   5  12    2.54    0.31
  -6   5  12    0.36    0.24
  -6   5  12    0.43    0.17
  -5   5  12    0.47    0.17
  -5   5  12    0.22    0.21
  -4   5  12    1.15    0.27
  -4   5  12    0.68    0.17
  -3   5  12    0.25    0.16
  -2   5  12    2.60    0.31
  -1   5  12    6.05    0.47
   0   5  12    0.38    0.15
  -1  -5 -12    1.07    0.20
  -2  -5 -12    5.75    0.42
  -3  -5 -12    3.04    0.29
  -4  -5 -12    1.92    0.23
  -4  -5 -12    1.50    0.23
  -5  -5 -12    0.12    0.14
  -5  -5 -12   -0.04    0.11
  -6  -5 -12   11.49    0.73
  -6  -5 -12   12.01    0.70
  -7  -5 -12    0.45    0.17
  -8  -5 -12    1.07    0.23
  -9  -5 -12    0.64    0.21
 -10  -5 -12    0.08    0.18
 -11  -5 -12    0.71    0.25
 -12  -5 -12    0.43    0.24
  -8   6  12    0.15    0.29
  -7   6  12    0.02    0.25
  -6   6  12    0.17    0.16
  -6   6  12   -0.02    0.21
  -5   6  12    0.45    0.16
  -5   6  12    0.02    0.21
  -4   6  12    3.65    0.43
  -4   6  12    3.57    0.32
  -3   6  12    2.98    0.36
  -2   6  12    2.10    0.32
  -1   6  12    1.99    0.29
   0   6  12    0.23    0.14
   1   6  12    2.01    0.26
  -2  -6 -12    0.04    0.12
  -3  -6 -12   10.69    0.67
  -4  -6 -12    1.81    0.24
  -4  -6 -12    1.76    0.23
  -5  -6 -12    1.00    0.20
  -5  -6 -12    1.12    0.20
  -6  -6 -12    7.83    0.54
  -7  -6 -12    4.15    0.39
  -8  -6 -12    0.44    0.19
  -9  -6 -12    3.26    0.38
 -10  -6 -12    2.16    0.34
 -11  -6 -12    0.02    0.18
 -12  -6 -12   -0.09    0.18
  -8   7  12   -0.10    0.30
  -7   7  12    0.91    0.36
  -6   7  12    1.05    0.36
  -5   7  12    2.00    0.41
  -4   7  12    6.73    0.63
  -3   7  12    3.39    0.45
  -2   7  12   -0.01    0.15
  -1   7  12   10.60    0.75
   0   7  12    2.36    0.29
   1   7  12    1.50    0.25
   2   7  12    0.09    0.12
  -3  -7 -12   12.74    0.79
  -4  -7 -12    4.94    0.37
  -4  -7 -12    4.53    0.37
  -5  -7 -12    2.77    0.29
  -5  -7 -12    2.07    0.25
  -6  -7 -12    0.04    0.12
  -7  -7 -12    0.82    0.21
  -8  -7 -12    0.19    0.16
  -9  -7 -12   -0.07    0.15
 -10  -7 -12    1.33    0.29
 -11  -7 -12    0.00    0.19
 -12  -7 -12   -0.14    0.18
  -7   8  12    0.26    0.33
  -6   8  12   -0.09    0.26
  -5   8  12    1.61    0.41
  -4   8  12    0.69    0.31
  -3   8  12    2.01    0.38
  -2   8  12    0.02    0.18
  -1   8  12    0.00    0.15
   0   8  12    1.36    0.27
  -1  -8 -12    0.45    0.15
   1   8  12    0.67    0.20
   2   8  12    1.50    0.24
  -3  -8 -12    0.23    0.15
  -4  -8 -12    5.09    0.40
  -4  -8 -12    5.06    0.39
  -5  -8 -12    4.03    0.36
  -6  -8 -12    1.76    0.26
  -7  -8 -12    4.82    0.43
  -8  -8 -12    0.73    0.21
  -9  -8 -12    0.02    0.17
 -10  -8 -12    2.10    0.34
 -11  -8 -12    0.38    0.23
 -12  -8 -12   -0.06    0.19
  -6   9  12    2.26    0.53
  -5   9  12    0.34    0.31
  -4   9  12    1.72    0.42
  -3   9  12   10.38    0.86
  -2   9  12    3.72    0.46
  -1   9  12    0.63    0.24
   0   9  12   15.81    1.04
   1   9  12    5.38    0.48
  -2  -9 -12    0.00    0.12
   2   9  12    0.18    0.15
  -3  -9 -12    4.88    0.37
   3   9  12    4.94    0.42
  -4  -9 -12    2.89    0.31
  -4  -9 -12    2.97    0.31
  -5  -9 -12    2.13    0.28
  -6  -9 -12    1.31    0.24
  -7  -9 -12    1.67    0.28
  -8  -9 -12    0.84    0.23
  -9  -9 -12   -0.07    0.16
 -10  -9 -12    0.62    0.24
 -11  -9 -12    0.74    0.27
 -12  -9 -12    0.08    0.22
  -5  10  12    0.22    0.31
  -4  10  12    1.86    0.45
  -3  10  12    1.05    0.36
  -2  10  12    0.43    0.27
  -1  10  12    0.30    0.24
   0  10  12    0.37    0.22
   1  10  12    0.58    0.22
  -2 -10 -12    1.38    0.25
   2  10  12    1.48    0.28
  -3 -10 -12    2.10    0.25
  -3 -10 -12    1.66    0.28
   3  10  12    2.36    0.31
  -4 -10 -12    0.89    0.19
  -5 -10 -12    1.16    0.23
  -6 -10 -12    0.41    0.18
  -7 -10 -12    2.84    0.36
  -8 -10 -12    2.68    0.36
  -9 -10 -12    0.29    0.20
 -10 -10 -12    0.19    0.20
 -11 -10 -12    0.58    0.26
 -12 -10 -12   -0.01    0.22
  -4  11  12    0.06    0.33
  -3  11  12    0.07    0.29
  -2  11  12    3.96    0.58
  -1  11  12    6.17    0.63
   0  11  12    0.08    0.20
   1  11  12   -0.05    0.17
   2  11  12   -0.07    0.16
  -3 -11 -12   -0.04    0.13
   3  11  12   -0.08    0.16
  -4 -11 -12    1.55    0.29
  -5 -11 -12    3.27    0.35
  -6 -11 -12    1.59    0.27
  -7 -11 -12    3.30    0.39
  -8 -11 -12    1.25    0.28
  -9 -11 -12   -0.12    0.16
 -10 -11 -12    0.01    0.19
 -11 -11 -12    0.33    0.24
  -2  12  12    0.30    0.31
  -1  12  12    4.92    0.59
   0  12  12    4.51    0.54
   1  12  12    2.01    0.38
   2  12  12    2.43    0.38
  -3 -12 -12    0.26    0.18
  -4 -12 -12    0.53    0.22
  -5 -12 -12   -0.03    0.15
  -6 -12 -12    0.16    0.19
  -7 -12 -12   -0.01    0.17
  -8 -12 -12    0.20    0.20
  -9 -12 -12    0.27    0.22
 -10 -12 -12    0.17    0.22
 -11 -12 -12    0.12    0.23
  -1  13  12    0.24    0.30
   0  13  12    2.77    0.50
   1  13  12    2.77    0.46
   2  13  12    0.31    0.24
  -4 -13 -12    2.39    0.38
  -5 -13 -12    0.44    0.22
  -6 -13 -12   -0.06    0.16
  -7 -13 -12    1.38    0.32
  -8 -13 -12    1.82    0.37
 -10 -13 -12    0.48    0.26
   0  14  12    1.77    0.44
   1  14  12    1.73    0.41
  -4 -14 -12    0.39    0.22
  -5 -14 -12    0.04    0.18
  -6 -14 -12   -0.10    0.18
  -7 -14 -12    0.22    0.22
  -8 -14 -12    0.05    0.20
  -9 -14 -12    0.19    0.24
  -5 -15 -12    1.50    0.35
  -6 -15 -12    0.88    0.30
  -7 -15 -12    0.16    0.22
  -8 -15 -12    0.15    0.24
  -7 -11  13   -0.06    0.25
  -6 -11  13    0.46    0.31
  -5 -11  13   -0.05    0.24
  -4 -11  13   -0.04    0.25
  -3 -11  13   -0.18    0.25
   2  11 -13    0.17    0.30
  -2 -11  13    0.64    0.31
  -7 -10  13   -0.02    0.24
  -6 -10  13    0.10    0.25
  -5 -10  13    1.58    0.37
  -4 -10  13    0.83    0.32
  -3 -10  13   -0.25    0.21
   2  10 -13    2.17    0.45
  -2 -10  13    1.30    0.35
   1  10 -13    0.45    0.32
   0  10 -13    0.67    0.36
  -6  -9  13    0.06    0.23
  -5  -9  13    0.30    0.25
  -4  -9  13    0.18    0.23
   3   9 -13    0.27    0.25
  -3  -9  13    0.16    0.23
   2   9 -13    0.57    0.29
  -2  -9  13    0.35    0.26
   1   9 -13    0.22    0.25
   0   9 -13    0.13    0.27
  -1   9 -13    0.05    0.27
 -10  -8  13    0.69    0.26
  -9  -8  13    0.43    0.22
  -6  -8  13    2.34    0.37
  -5  -8  13    0.07    0.21
   4   8 -13    0.70    0.26
  -4  -8  13    0.71    0.26
   3   8 -13    7.09    0.65
  -3  -8  13    6.80    0.62
   2   8 -13    1.15    0.32
  -2  -8  13    1.05    0.30
   1   8 -13    0.41    0.28
   0   8 -13    0.71    0.31
  -1   8 -13    2.50    0.50
  -2   8 -13    1.71    0.47
  -3   8 -13   -0.01    0.30
 -11  -7  13    0.48    0.27
 -10  -7  13    0.49    0.25
  -9  -7  13    2.12    0.34
  -8  -7  13    1.70    0.29
  -7  -7  13    0.13    0.17
  -5  -7  13   -0.04    0.18
   4   7 -13    0.43    0.23
  -4  -7  13   -0.01    0.19
   3   7 -13    0.21    0.20
  -3  -7  13    0.01    0.19
   2   7 -13    0.64    0.26
  -2  -7  13    0.16    0.21
   1   7 -13    0.07    0.20
   0   7 -13    0.00    0.21
  -1   7 -13    0.03    0.24
  -2   7 -13    0.06    0.27
  -3   7 -13    0.74    0.36
  -4   7 -13    0.08    0.30
 -11  -6  13   -0.29    0.21
 -10  -6  13   -0.06    0.20
  -9  -6  13    0.58    0.23
  -8  -6  13    0.45    0.20
  -7  -6  13    0.78    0.21
  -6  -6  13    0.56    0.18
   5   6 -13    8.58    0.67
  -5  -6  13    9.25    0.66
  -5  -6  13    8.68    0.54
   4   6 -13    1.11    0.28
  -4  -6  13    1.11    0.20
  -4  -6  13    1.06    0.26
   3   6 -13    8.20    0.65
  -3  -6  13    7.51    0.61
   2   6 -13    2.64    0.41
  -2  -6  13    3.03    0.37
   1   6 -13    4.69    0.50
   0   6 -13   -0.03    0.20
  -1   6 -13    0.86    0.31
  -2   6 -13    2.16    0.45
  -3   6 -13    1.59    0.41
  -4   6 -13    0.38    0.32
  -5   6 -13    0.29    0.32
 -11  -5  13    1.42    0.34
 -10  -5  13    0.78    0.28
  -9  -5  13    3.15    0.38
  -8  -5  13    5.15    0.45
  -7  -5  13    1.46    0.25
  -6  -5  13    0.16    0.15
   5   5 -13   11.74    0.78
  -5  -5  13   10.69    0.63
   4   5 -13   13.75    0.87
  -4  -5  13   11.52    0.81
  -4  -5  13   12.97    0.69
   3   5 -13   -0.06    0.18
  -3  -5  13    0.02    0.16
   2   5 -13    5.82    0.53
  -2  -5  13    5.74    0.50
   1   5 -13    1.46    0.31
   0   5 -13    1.58    0.34
  -1   5 -13    1.23    0.32
  -2   5 -13    3.88    0.53
  -3   5 -13    0.15    0.25
  -4   5 -13    0.12    0.27
  -5   5 -13    0.02    0.26
  -6   5 -13    0.46    0.32
 -11  -4  13    0.31    0.26
 -10  -4  13    0.11    0.23
  -9  -4  13    0.34    0.22
  -8  -4  13    0.51    0.21
  -7  -4  13   -0.04    0.14
   6   4 -13    0.13    0.18
  -6  -4  13   -0.09    0.13
   5   4 -13    3.75    0.38
  -5  -4  13    4.49    0.35
   4   4 -13   10.57    0.79
  -4  -4  13   12.73    0.67
  -4  -4  13   13.36    0.79
   3   4 -13    7.57    0.63
  -3  -4  13    9.04    0.52
  -3  -4  13    9.82    0.64
   2   4 -13    0.64    0.24
   1   4 -13    3.46    0.43
   0   4 -13    6.99    0.60
  -1   4 -13    7.59    0.65
  -2   4 -13    3.10    0.44
  -3   4 -13    8.80    0.75
  -4   4 -13    2.75    0.46
  -5   4 -13    5.48    0.62
  -6   4 -13    2.96    0.53
  -7   4 -13    0.50    0.33
 -11  -3  13    0.48    0.27
 -10  -3  13   -0.06    0.20
  -9  -3  13    0.06    0.21
  -8  -3  13    0.09    0.17
  -7  -3  13    4.92    0.42
   6   3 -13    2.23    0.31
  -6  -3  13    1.87    0.26
   5   3 -13   11.99    0.75
  -5  -3  13   10.84    0.64
   4   3 -13    5.21    0.43
  -4  -3  13    4.51    0.36
   3   3 -13    9.23    0.63
  -3  -3  13    8.23    0.51
   2   3 -13    1.46    0.28
   1   3 -13   10.68    0.74
   0   3 -13    4.13    0.42
  -1   3 -13    0.02    0.19
  -2   3 -13    4.00    0.45
  -3   3 -13    0.28    0.21
  -4   3 -13    0.74    0.29
  -5   3 -13   -0.16    0.20
  -6   3 -13    0.26    0.27
  -7   3 -13    0.28    0.29
  -8   3 -13    0.30    0.29
 -11  -2  13    0.88    0.31
 -10  -2  13    0.53    0.26
  -9  -2  13    1.93    0.33
  -8  -2  13    0.08    0.17
   7   2 -13    0.69    0.22
  -7  -2  13    0.25    0.17
   6   2 -13    0.56    0.20
  -6  -2  13    0.32    0.16
   5   2 -13    1.78    0.27
  -5  -2  13    0.96    0.19
   4   2 -13    2.23    0.30
  -4  -2  13    2.17    0.24
   3   2 -13    2.39    0.30
  -3  -2  13    2.73    0.25
   2   2 -13    9.39    0.64
   1   2 -13    1.98    0.30
   0   2 -13    3.06    0.35
  -1   2 -13    0.70    0.23
  -2   2 -13    0.92    0.26
  -3   2 -13    0.65    0.24
  -3   2 -13    0.92    0.16
  -4   2 -13    0.31    0.21
  -4   2 -13    0.24    0.13
  -5   2 -13    6.90    0.63
  -6   2 -13    1.03    0.32
  -7   2 -13    2.99    0.49
  -8   2 -13    0.48    0.29
  -9   2 -13    0.37    0.29
 -11  -1  13    0.30    0.27
 -10  -1  13    1.05    0.29
  -9  -1  13    0.11    0.19
  -8  -1  13    4.10    0.41
   7   1 -13    3.28    0.35
  -7  -1  13    3.54    0.36
   6   1 -13    0.22    0.16
  -6  -1  13    0.47    0.17
   5   1 -13    1.68    0.26
  -5  -1  13    1.30    0.21
   4   1 -13   11.55    0.75
  -4  -1  13   12.14    0.65
   3   1 -13   19.87    1.12
  -3  -1  13   18.00    0.92
   2   1 -13    0.31    0.17
   1   1 -13   27.47    1.54
   0   1 -13   12.10    0.78
  -1   1 -13    0.18    0.16
  -2   1 -13    0.99    0.25
  -3   1 -13    7.93    0.62
  -4   1 -13    0.09    0.18
  -4   1 -13    0.30    0.13
  -5   1 -13    0.72    0.25
  -5   1 -13    0.54    0.16
  -6   1 -13    0.94    0.20
  -6   1 -13    0.62    0.27
  -7   1 -13    0.73    0.30
  -8   1 -13    0.41    0.27
 -11   0  13    0.26    0.26
 -10   0  13    0.08    0.22
  -9   0  13    0.34    0.22
   8   0 -13    3.12    0.37
  -8   0  13    2.25    0.33
   7   0 -13    2.35    0.32
  -7   0  13    1.80    0.28
   6   0 -13    0.19    0.17
  -6   0  13    0.33    0.15
   5   0 -13    1.49    0.25
  -5   0  13    1.53    0.22
   4   0 -13    1.08    0.22
  -4   0  13    1.12    0.18
   3   0 -13   -0.06    0.15
  -3   0  13   -0.01    0.11
   2   0 -13    1.39    0.25
   1   0 -13    2.29    0.28
   0   0 -13    0.17    0.15
  -1   0 -13    0.04    0.14
  -2   0 -13    5.74    0.47
  -3   0 -13    0.07    0.17
  -4   0 -13    2.04    0.24
  -4   0 -13    1.98    0.33
  -5   0 -13    0.13    0.12
  -5   0 -13    0.05    0.18
  -6   0 -13    6.45    0.46
  -6   0 -13    6.00    0.55
  -7   0 -13    5.64    0.46
  -7   0 -13    5.90    0.57
  -8   0 -13    1.08    0.25
  -8   0 -13    1.00    0.31
 -11   1  13   -0.14    0.22
 -10   1  13   -0.03    0.19
  -9   1  13   -0.14    0.17
  -8   1  13    1.16    0.28
  -8   1  13    0.97    0.24
  -7   1  13    1.86    0.28
  -7   1  13    1.59    0.30
   6  -1 -13    0.69    0.23
  -6   1  13    0.97    0.21
   5  -1 -13    1.17    0.24
  -5   1  13    0.69    0.17
   4  -1 -13    8.45    0.61
  -4   1  13    9.24    0.53
   3  -1 -13   30.05    1.69
  -3   1  13   31.79    1.43
   2  -1 -13   25.95    1.44
   1  -1 -13   12.31    0.77
   0  -1 -13    9.97    0.66
  -1  -1 -13    1.18    0.22
  -2  -1 -13    3.21    0.32
  -3  -1 -13   16.16    0.99
  -4  -1 -13    4.24    0.39
  -4  -1 -13    3.13    0.30
  -5  -1 -13    1.91    0.32
  -5  -1 -13    1.67    0.24
  -6  -1 -13    3.92    0.36
  -6  -1 -13    4.30    0.43
  -7  -1 -13    7.83    0.63
  -7  -1 -13    7.11    0.53
  -8  -1 -13   -0.05    0.14
  -8  -1 -13    0.10    0.20
  -9  -1 -13    0.11    0.17
 -10  -1 -13    0.09    0.18
 -10   2  13    0.34    0.23
  -9   2  13    1.48    0.30
  -8   2  13    0.89    0.24
  -8   2  13    0.51    0.25
  -7   2  13    2.79    0.33
  -7   2  13    3.33    0.39
  -6   2  13    1.95    0.27
  -6   2  13    1.94    0.31
  -5   2  13    0.17    0.14
  -5   2  13   -0.02    0.14
   4  -2 -13    4.92    0.44
  -4   2  13    5.31    0.38
   3  -2 -13    4.11    0.37
  -3   2  13    3.62    0.30
   2  -2 -13    1.32    0.22
   1  -2 -13    4.00    0.34
   0  -2 -13    7.65    0.53
  -1  -2 -13    0.79    0.20
  -2  -2 -13    0.22    0.15
  -3  -2 -13    0.33    0.17
  -4  -2 -13    5.26    0.39
  -4  -2 -13    5.37    0.44
  -5  -2 -13   10.72    0.64
  -5  -2 -13   10.91    0.74
  -6  -2 -13    4.54    0.43
  -6  -2 -13    4.38    0.38
  -7  -2 -13    3.54    0.37
  -7  -2 -13    3.52    0.39
  -8  -2 -13    1.44    0.27
  -9  -2 -13   -0.01    0.15
 -10  -2 -13    1.49    0.29
 -11  -2 -13    0.56    0.24
 -10   3  13   -0.07    0.20
  -9   3  13    0.67    0.30
  -9   3  13    0.28    0.21
  -8   3  13    4.34    0.42
  -8   3  13    4.09    0.48
  -7   3  13    1.06    0.24
  -7   3  13    1.11    0.29
  -6   3  13    0.39    0.17
  -6   3  13    0.23    0.20
  -5   3  13   -0.08    0.15
  -5   3  13   -0.11    0.12
  -4   3  13   -0.04    0.11
  -4   3  13   -0.01    0.14
  -3   3  13    4.89    0.35
  -3   3  13    4.23    0.39
   2  -3 -13    0.00    0.14
   1  -3 -13    1.14    0.21
   0  -3 -13   29.88    1.63
  -1  -3 -13   14.66    0.88
  -2  -3 -13    1.30    0.22
  -3  -3 -13   11.17    0.71
  -4  -3 -13    4.35    0.39
  -4  -3 -13    4.36    0.35
  -5  -3 -13    3.27    0.36
  -5  -3 -13    4.58    0.36
  -6  -3 -13    0.08    0.16
  -6  -3 -13   -0.07    0.11
  -7  -3 -13    6.84    0.53
  -7  -3 -13    5.93    0.48
  -8  -3 -13    3.12    0.36
  -9  -3 -13    0.37    0.19
 -10  -3 -13    0.19    0.19
 -11  -3 -13    0.37    0.22
  -9   4  13    1.14    0.28
  -9   4  13    1.28    0.37
  -8   4  13    0.78    0.24
  -8   4  13    0.71    0.31
  -7   4  13    2.63    0.33
  -7   4  13    3.45    0.46
  -6   4  13    4.22    0.46
  -6   4  13    4.02    0.37
  -5   4  13   -0.06    0.15
  -5   4  13    0.02    0.14
  -4   4  13    0.21    0.14
  -4   4  13    0.10    0.15
  -3   4  13    4.64    0.41
  -2   4  13    1.11    0.22
   1  -4 -13    1.13    0.23
   0  -4 -13    1.47    0.24
  -1  -4 -13   10.32    0.66
  -2  -4 -13    0.31    0.15
  -3  -4 -13    2.15    0.27
  -4  -4 -13    4.23    0.37
  -5  -4 -13    3.86    0.36
  -5  -4 -13    4.72    0.39
  -6  -4 -13    0.05    0.13
  -6  -4 -13    0.18    0.16
  -7  -4 -13    0.26    0.16
  -8  -4 -13    1.75    0.29
  -9  -4 -13   -0.13    0.15
 -10  -4 -13   -0.10    0.16
 -11  -4 -13   -0.15    0.17
  -9   5  13    0.09    0.30
  -8   5  13    0.29    0.28
  -8   5  13    0.24    0.20
  -7   5  13    0.13    0.24
  -7   5  13   -0.13    0.14
  -6   5  13    0.32    0.23
  -6   5  13    0.05    0.15
  -5   5  13    0.43    0.23
  -5   5  13    0.22    0.15
  -4   5  13    1.49    0.30
  -4   5  13    1.39    0.22
  -3   5  13   -0.01    0.13
  -2   5  13    5.01    0.44
  -1   5  13    2.63    0.30
  -1  -5 -13    9.41    0.62
  -2  -5 -13    2.82    0.28
  -3  -5 -13    3.89    0.35
  -4  -5 -13   20.42    1.17
  -5  -5 -13    4.94    0.40
  -5  -5 -13    4.66    0.39
  -6  -5 -13    0.26    0.17
  -6  -5 -13    0.28    0.15
  -7  -5 -13   -0.04    0.12
  -8  -5 -13    6.69    0.53
  -9  -5 -13    0.97    0.25
 -10  -5 -13    1.42    0.30
 -11  -5 -13    1.04    0.28
 -12  -5 -13    0.01    0.20
  -8   6  13    0.08    0.27
  -7   6  13   -0.09    0.24
  -6   6  13    3.16    0.48
  -6   6  13    2.51    0.31
  -5   6  13    1.40    0.33
  -5   6  13    1.33    0.22
  -4   6  13    2.87    0.41
  -3   6  13   -0.05    0.14
  -2   6  13    9.79    0.70
  -1   6  13   -0.01    0.14
   0   6  13    2.13    0.29
  -2  -6 -13    2.71    0.29
  -3  -6 -13   13.28    0.80
  -4  -6 -13   11.98    0.75
  -4  -6 -13   11.96    0.69
  -5  -6 -13    0.13    0.14
  -5  -6 -13    0.17    0.14
  -6  -6 -13    0.46    0.18
  -7  -6 -13    0.02    0.13
  -8  -6 -13    1.61    0.28
  -9  -6 -13    0.06    0.16
 -10  -6 -13   -0.02    0.17
 -11  -6 -13   -0.05    0.19
 -12  -6 -13    0.97    0.29
  -7   7  13    0.13    0.29
  -6   7  13    0.03    0.24
  -5   7  13    0.10    0.24
  -4   7  13    2.64    0.42
  -3   7  13    0.25    0.21
  -2   7  13    1.02    0.26
  -1   7  13    7.92    0.61
   0   7  13    0.04    0.14
   1   7  13    5.28    0.44
  -2  -7 -13   -0.07    0.14
  -3  -7 -13   -0.08    0.12
  -4  -7 -13    6.42    0.47
  -4  -7 -13    7.05    0.49
  -5  -7 -13    4.21    0.36
  -5  -7 -13    3.98    0.37
  -6  -7 -13    3.03    0.34
  -7  -7 -13    2.20    0.31
  -8  -7 -13    6.36    0.53
  -9  -7 -13    2.39    0.35
 -10  -7 -13    0.81    0.26
 -11  -7 -13    0.32    0.24
 -12  -7 -13    0.30    0.24
  -6   8  13   -0.03    0.28
  -5   8  13    2.29    0.46
  -4   8  13    1.26    0.34
  -3   8  13    4.47    0.50
  -2   8  13    1.99    0.36
  -1   8  13    2.46    0.37
   0   8  13    4.98    0.46
   1   8  13    5.84    0.48
   2   8  13    4.31    0.39
  -3  -8 -13    0.37    0.18
  -4  -8 -13    7.55    0.52
  -4  -8 -13    6.64    0.48
  -5  -8 -13    1.75    0.26
  -6  -8 -13   -0.13    0.12
  -7  -8 -13    0.10    0.15
  -8  -8 -13    0.28    0.18
  -9  -8 -13   -0.15    0.15
 -10  -8 -13    1.30    0.30
 -11  -8 -13    0.37    0.23
 -12  -8 -13   -0.05    0.20
  -5   9  13    0.35    0.32
  -4   9  13    0.22    0.27
  -3   9  13    0.41    0.28
  -2   9  13    0.42    0.25
  -1   9  13    0.29    0.22
   0   9  13    3.39    0.40
   1   9  13    0.15    0.17
  -2  -9 -13    0.54    0.17
   2   9  13    0.58    0.19
   3   9  13    1.42    0.25
  -4  -9 -13    0.21    0.17
  -4  -9 -13    0.33    0.15
  -5  -9 -13    2.84    0.32
  -6  -9 -13    0.10    0.14
  -7  -9 -13   -0.04    0.14
  -8  -9 -13    2.53    0.35
  -9  -9 -13    2.36    0.36
 -10  -9 -13    0.43    0.23
 -11  -9 -13   -0.06    0.19
 -12  -9 -13    0.03    0.21
  -4  10  13    0.05    0.27
  -3  10  13    0.89    0.36
  -2  10  13    3.79    0.52
  -1  10  13    0.54    0.26
   0  10  13    0.43    0.23
   1  10  13    3.91    0.42
   2  10  13    1.78    0.31
  -3 -10 -13   -0.06    0.13
  -3 -10 -13    0.06    0.12
   3  10  13   -0.07    0.14
  -4 -10 -13   -0.05    0.13
  -5 -10 -13    9.17    0.61
  -6 -10 -13    2.60    0.33
  -7 -10 -13    0.71    0.23
  -8 -10 -13    1.22    0.28
  -9 -10 -13    0.17    0.20
 -10 -10 -13    0.08    0.20
 -11 -10 -13    0.20    0.22
  -3  11  13    0.25    0.31
  -2  11  13    0.07    0.25
  -1  11  13    0.17    0.23
   0  11  13    0.06    0.21
   1  11  13    0.08    0.20
   2  11  13    0.22    0.20
  -3 -11 -13    0.25    0.17
   3  11  13    0.24    0.20
  -4 -11 -13   -0.03    0.15
  -5 -11 -13    0.17    0.16
  -6 -11 -13    0.25    0.18
  -7 -11 -13    0.24    0.19
  -8 -11 -13    0.08    0.18
  -9 -11 -13    0.67    0.25
 -10 -11 -13   -0.10    0.19
 -11 -11 -13   -0.06    0.21
  -2  12  13    2.25    0.48
  -1  12  13    4.72    0.61
   0  12  13   -0.11    0.22
   1  12  13    0.47    0.26
   2  12  13    3.48    0.42
  -4 -12 -13    1.99    0.33
  -5 -12 -13    1.74    0.33
  -7 -12 -13    0.71    0.24
  -8 -12 -13    0.48    0.23
  -9 -12 -13    0.80    0.27
 -10 -12 -13    0.30    0.24
 -11 -12 -13    0.50    0.28
  -1  13  13    3.04    0.53
   0  13  13    3.00    0.50
   1  13  13    0.38    0.26
   2  13  13    0.88    0.30
  -4 -13 -13   -0.12    0.15
  -5 -13 -13    0.12    0.19
  -6 -13 -13   -0.02    0.18
  -7 -13 -13    0.05    0.20
  -9 -13 -13    0.30    0.24
 -10 -13 -13    0.75    0.29
   0  14  13    0.89    0.38
   1  14  13    0.91    0.34
  -5 -14 -13    0.33    0.22
  -6 -14 -13    0.51    0.26
  -7 -14 -13    0.25    0.23
  -8 -14 -13    0.03    0.20
  -9 -14 -13    0.12    0.23
  -6 -15 -13    0.19    0.23
  -7 -15 -13    0.22    0.23
  -6 -10  14   -0.08    0.25
  -5 -10  14    0.12    0.27
  -4 -10  14   -0.17    0.23
  -3 -10  14    0.26    0.27
   2  10 -14    0.61    0.34
   1  10 -14   -0.01    0.26
  -6  -9  14   -0.03    0.24
  -5  -9  14    1.08    0.32
  -4  -9  14    2.21    0.40
   3   9 -14    0.25    0.26
  -3  -9  14    0.39    0.27
   2   9 -14    1.94    0.43
   1   9 -14    1.21    0.39
   0   9 -14    0.29    0.29
  -1   9 -14    0.17    0.27
 -10  -8  14    0.08    0.22
  -9  -8  14    0.22    0.22
  -5  -8  14   -0.03    0.21
   4   8 -14    2.72    0.43
  -4  -8  14    2.22    0.38
   3   8 -14    0.08    0.21
  -3  -8  14    0.11    0.24
   2   8 -14    0.26    0.23
  -2  -8  14   -0.10    0.20
   1   8 -14    0.53    0.30
   0   8 -14    0.23    0.26
  -1   8 -14    0.01    0.27
  -2   8 -14    0.53    0.34
 -10  -7  14    0.73    0.27
  -9  -7  14    0.52    0.24
  -8  -7  14   -0.01    0.17
  -7  -7  14    1.64    0.27
  -5  -7  14    0.28    0.23
   4   7 -14    0.46    0.24
  -4  -7  14    0.35    0.22
   3   7 -14    4.82    0.53
  -3  -7  14    6.57    0.56
   2   7 -14    2.57    0.43
   1   7 -14    1.53    0.37
   0   7 -14    3.20    0.50
  -1   7 -14    1.24    0.39
  -2   7 -14    2.31    0.50
  -3   7 -14    1.59    0.43
 -11  -6  14    0.73    0.31
 -10  -6  14    1.92    0.35
  -9  -6  14    0.33    0.21
  -8  -6  14    0.74    0.22
  -7  -6  14    4.33    0.40
  -6  -6  14    0.17    0.15
   5   6 -14    1.23    0.30
  -5  -6  14    1.09    0.22
   4   6 -14    0.31    0.22
  -4  -6  14    0.13    0.20
   3   6 -14    0.29    0.22
  -3  -6  14    0.22    0.21
   2   6 -14    1.66    0.34
   1   6 -14    0.11    0.20
   0   6 -14    3.10    0.47
  -1   6 -14    0.40    0.27
  -2   6 -14    0.30    0.28
  -3   6 -14    0.18    0.29
  -4   6 -14    0.27    0.31
 -11  -5  14    0.17    0.25
 -10  -5  14    0.02    0.21
  -9  -5  14    0.08    0.19
  -8  -5  14    0.29    0.19
  -7  -5  14    0.21    0.17
  -6  -5  14    0.94    0.21
   5   5 -14    1.89    0.33
  -5  -5  14    1.71    0.25
  -4  -5  14    0.12    0.18
  -4  -5  14    0.24    0.15
   3   5 -14    3.49    0.41
  -3  -5  14    2.88    0.36
   2   5 -14    0.31    0.23
   1   5 -14    6.19    0.58
   0   5 -14    1.87    0.37
  -1   5 -14    0.62    0.27
  -2   5 -14    0.71    0.30
  -3   5 -14    5.95    0.64
  -4   5 -14    1.59    0.43
  -5   5 -14    0.00    0.27
  -6   5 -14    0.07    0.29
 -11  -4  14    0.47    0.29
 -10  -4  14    0.83    0.28
  -9  -4  14    1.28    0.29
  -8  -4  14    1.94    0.31
  -7  -4  14    8.23    0.57
   6   4 -14    4.80    0.44
  -6  -4  14    4.83    0.39
   5   4 -14    1.10    0.27
  -5  -4  14    1.54    0.22
   4   4 -14   11.79    0.76
  -4  -4  14    9.40    0.60
   3   4 -14    1.39    0.30
   2   4 -14    5.01    0.49
   1   4 -14    2.92    0.41
   0   4 -14    2.46    0.40
  -1   4 -14    0.16    0.21
  -2   4 -14    1.58    0.36
  -3   4 -14    1.70    0.38
  -4   4 -14    0.01    0.23
  -5   4 -14    0.70    0.33
  -6   4 -14    0.32    0.30
  -7   4 -14   -0.05    0.25
 -11  -3  14    0.49    0.29
 -10  -3  14    0.26    0.25
  -9  -3  14    0.11    0.20
  -8  -3  14    0.29    0.20
  -7  -3  14    0.30    0.18
   6   3 -14    0.69    0.24
  -6  -3  14    0.72    0.19
   5   3 -14   -0.12    0.16
  -5  -3  14   -0.02    0.12
   4   3 -14    4.12    0.41
  -4  -3  14    4.55    0.36
   3   3 -14   24.24    1.41
   2   3 -14    0.70    0.24
   1   3 -14    0.29    0.22
   0   3 -14   15.43    1.02
  -1   3 -14    5.76    0.54
  -2   3 -14    0.04    0.18
  -3   3 -14    2.07    0.38
  -4   3 -14    7.63    0.69
  -5   3 -14    2.55    0.46
  -6   3 -14    0.51    0.31
  -7   3 -14    1.07    0.38
  -8   3 -14    0.22    0.31
 -11  -2  14   -0.17    0.24
 -10  -2  14    0.01    0.21
  -9  -2  14    0.30    0.22
  -8  -2  14    0.39    0.20
   7   2 -14    5.27    0.46
  -7  -2  14    4.84    0.42
   6   2 -14    7.61    0.57
  -6  -2  14    7.40    0.51
   5   2 -14    0.81    0.23
  -5  -2  14    0.95    0.19
   4   2 -14    1.51    0.27
  -4  -2  14    1.01    0.19
   3   2 -14   27.51    1.49
  -3  -2  14   24.51    1.22
   2   2 -14    6.45    0.51
   1   2 -14    1.27    0.28
   0   2 -14   11.61    0.80
  -1   2 -14    4.53    0.46
  -2   2 -14    0.18    0.21
  -3   2 -14    0.20    0.21
  -4   2 -14    2.94    0.29
  -4   2 -14    2.64    0.42
  -5   2 -14    0.04    0.22
  -6   2 -14    0.04    0.22
  -7   2 -14    0.24    0.26
  -8   2 -14    0.33    0.31
 -11  -1  14    0.02    0.26
 -10  -1  14    1.04    0.31
  -9  -1  14    0.64    0.25
  -8  -1  14    0.10    0.19
   7   1 -14    0.10    0.18
  -7  -1  14    0.54    0.19
   6   1 -14    2.59    0.31
  -6  -1  14    1.99    0.27
   5   1 -14    0.38    0.20
  -5  -1  14    0.36    0.15
   4   1 -14    0.04    0.16
  -4  -1  14    0.02    0.11
   3   1 -14    1.65    0.28
  -3  -1  14    2.08    0.24
   2   1 -14    2.80    0.32
   1   1 -14    3.00    0.33
   0   1 -14   -0.09    0.15
  -1   1 -14    0.08    0.17
  -2   1 -14    0.53    0.22
  -3   1 -14    0.04    0.18
  -4   1 -14    0.05    0.12
  -4   1 -14    0.03    0.19
  -5   1 -14    3.63    0.34
  -5   1 -14    3.68    0.44
  -6   1 -14    1.54    0.25
  -6   1 -14    1.59    0.35
  -7   1 -14    2.73    0.46
  -8   1 -14    2.65    0.48
 -11   0  14   -0.07    0.22
 -10   0  14    0.34    0.24
  -9   0  14    1.26    0.29
   8   0 -14    0.03    0.21
  -8   0  14    0.11    0.18
   7   0 -14    0.61    0.23
  -7   0  14    0.76    0.22
   6   0 -14    0.52    0.21
  -6   0  14    0.65    0.19
   5   0 -14    1.31    0.25
  -5   0  14    1.55    0.22
   4   0 -14    1.05    0.24
  -4   0  14    1.47    0.21
   3   0 -14    6.37    0.49
  -3   0  14    6.45    0.43
   2   0 -14    9.30    0.64
   1   0 -14   12.69    0.81
   0   0 -14    0.32    0.18
  -1   0 -14   40.55    2.21
  -2   0 -14    0.05    0.16
  -3   0 -14   -0.12    0.16
  -4   0 -14    2.78    0.39
  -4   0 -14    2.73    0.28
  -5   0 -14    0.10    0.12
  -5   0 -14   -0.10    0.17
  -6   0 -14    0.56    0.18
  -6   0 -14    0.89    0.29
  -7   0 -14    1.86    0.28
  -7   0 -14    1.48    0.35
  -8   0 -14    1.07    0.33
  -8   0 -14    0.77    0.23
 -10   1  14    0.33    0.24
  -9   1  14    0.42    0.22
   8  -1 -14    0.07    0.21
  -8   1  14    0.04    0.18
   7  -1 -14    3.73    0.42
  -7   1  14    3.82    0.38
   6  -1 -14    2.31    0.33
  -6   1  14    1.53    0.25
   5  -1 -14    2.33    0.31
  -5   1  14    1.41    0.22
   4  -1 -14    5.38    0.44
  -4   1  14    4.62    0.37
   3  -1 -14   11.14    0.68
  -3   1  14    9.21    0.58
   2  -1 -14    0.88    0.22
   1  -1 -14    4.04    0.37
   0  -1 -14    0.98    0.22
  -1  -1 -14    0.15    0.16
  -2  -1 -14   -0.05    0.15
  -3  -1 -14    0.46    0.20
  -4  -1 -14    2.69    0.37
  -4  -1 -14    2.51    0.28
  -5  -1 -14    1.50    0.29
  -5  -1 -14    1.39    0.23
  -6  -1 -14    3.07    0.42
  -6  -1 -14    3.41    0.33
  -7  -1 -14    2.59    0.32
  -7  -1 -14    2.65    0.40
  -8  -1 -14    1.98    0.31
  -8  -1 -14    2.02    0.39
  -9  -1 -14    1.05    0.25
 -10   2  14    0.11    0.22
  -9   2  14    0.28    0.22
  -8   2  14    0.03    0.18
  -8   2  14    0.05    0.22
  -7   2  14    0.14    0.17
  -7   2  14    0.44    0.23
  -6   2  14    8.39    0.56
  -6   2  14    8.28    0.64
  -5   2  14    1.71    0.25
   4  -2 -14    0.09    0.18
  -4   2  14    0.12    0.12
   3  -2 -14    1.90    0.29
  -3   2  14    2.86    0.28
   2  -2 -14   27.58    1.54
   1  -2 -14    2.28    0.27
   0  -2 -14    5.55    0.44
  -1  -2 -14   36.85    2.01
  -2  -2 -14    8.76    0.61
  -3  -2 -14    2.67    0.31
  -4  -2 -14    2.18    0.32
  -4  -2 -14    2.43    0.27
  -5  -2 -14   10.51    0.74
  -5  -2 -14   10.34    0.63
  -6  -2 -14    0.41    0.17
  -6  -2 -14    0.51    0.21
  -7  -2 -14    1.61    0.31
  -7  -2 -14    1.65    0.27
  -8  -2 -14    1.38    0.26
  -9  -2 -14    0.08    0.16
 -10  -2 -14    0.01    0.17
 -10   3  14    1.98    0.35
  -9   3  14    2.11    0.34
  -9   3  14    2.38    0.43
  -8   3  14    0.15    0.19
  -8   3  14    0.38    0.26
  -7   3  14   -0.07    0.17
  -7   3  14    0.22    0.17
  -6   3  14    3.87    0.36
  -6   3  14    3.71    0.41
  -5   3  14    2.91    0.36
  -5   3  14    2.54    0.30
  -4   3  14    0.07    0.13
  -4   3  14    0.08    0.15
   3  -3 -14    2.40    0.33
   2  -3 -14    3.64    0.35
   1  -3 -14    0.33    0.16
   0  -3 -14    1.44    0.23
  -1  -3 -14    0.21    0.16
  -2  -3 -14   -0.19    0.13
  -3  -3 -14    0.38    0.18
  -4  -3 -14    6.24    0.50
  -5  -3 -14    2.88    0.31
  -5  -3 -14    2.97    0.34
  -6  -3 -14    0.29    0.20
  -6  -3 -14    0.48    0.17
  -7  -3 -14    0.18    0.15
  -7  -3 -14    0.35    0.20
  -8  -3 -14    1.97    0.30
  -9  -3 -14    0.77    0.23
 -10  -3 -14    0.47    0.22
 -11  -3 -14   -0.17    0.17
  -9   4  14    0.40    0.23
  -9   4  14    0.25    0.29
  -8   4  14    1.15    0.26
  -8   4  14    1.06    0.33
  -7   4  14    0.32    0.23
  -7   4  14   -0.11    0.16
  -6   4  14    0.27    0.18
  -6   4  14    0.31    0.22
  -5   4  14    1.29    0.29
  -5   4  14    1.25    0.23
  -4   4  14   -0.04    0.12
  -4   4  14    0.06    0.15
  -3   4  14    0.22    0.16
   1  -4 -14   12.01    0.78
   0  -4 -14   13.81    0.86
  -1  -4 -14    3.36    0.32
  -2  -4 -14   21.11    1.22
  -3  -4 -14    7.30    0.53
  -4  -4 -14    0.84    0.22
  -5  -4 -14    3.42    0.35
  -5  -4 -14    3.14    0.33
  -6  -4 -14    1.43    0.24
  -6  -4 -14    1.34    0.26
  -7  -4 -14   -0.04    0.13
  -8  -4 -14    5.72    0.49
  -9  -4 -14    2.93    0.38
 -10  -4 -14    0.09    0.18
 -11  -4 -14    0.67    0.26
  -9   5  14    2.40    0.49
  -8   5  14    1.31    0.39
  -8   5  14    1.42    0.28
  -7   5  14    0.54    0.28
  -7   5  14    0.38    0.20
  -6   5  14    0.45    0.26
  -6   5  14    0.54    0.20
  -5   5  14    4.74    0.39
  -5   5  14    4.68    0.48
  -4   5  14    2.03    0.34
  -3   5  14    0.31    0.18
  -2   5  14    5.44    0.47
  -1   5  14    4.47    0.41
   0  -5 -14    1.93    0.28
  -1  -5 -14    2.22    0.29
  -2  -5 -14   10.92    0.70
  -3  -5 -14    6.32    0.48
  -4  -5 -14   17.45    1.04
  -5  -5 -14    8.64    0.58
  -5  -5 -14    9.32    0.62
  -6  -5 -14    2.04    0.28
  -6  -5 -14    2.02    0.29
  -7  -5 -14    0.06    0.14
  -8  -5 -14    0.52    0.20
  -9  -5 -14    1.15    0.27
 -10  -5 -14   -0.03    0.17
 -11  -5 -14   -0.12    0.19
  -8   6  14   -0.10    0.28
  -7   6  14    0.30    0.27
  -6   6  14    0.02    0.16
  -6   6  14    0.31    0.26
  -5   6  14    0.05    0.20
  -5   6  14    0.29    0.16
  -4   6  14    1.02    0.30
  -3   6  14    0.65    0.23
  -2   6  14    0.11    0.17
  -1   6  14    5.72    0.48
   0   6  14    0.15    0.15
  -1  -6 -14    2.20    0.31
  -2  -6 -14   17.50    1.04
  -3  -6 -14    0.21    0.16
  -4  -6 -14    0.48    0.18
  -5  -6 -14    3.71    0.36
  -5  -6 -14    3.66    0.36
  -6  -6 -14    0.15    0.14
  -7  -6 -14    1.61    0.27
  -8  -6 -14    2.52    0.35
  -9  -6 -14    4.58    0.46
 -10  -6 -14    1.16    0.29
 -11  -6 -14   -0.02    0.20
  -7   7  14   -0.18    0.26
  -6   7  14    0.00    0.25
  -5   7  14    4.22    0.55
  -4   7  14    3.76    0.46
  -3   7  14    1.08    0.29
  -2   7  14    0.06    0.18
  -1   7  14    3.02    0.36
   0   7  14    5.50    0.47
   1   7  14    6.66    0.52
  -2  -7 -14   13.70    0.86
  -3  -7 -14    6.19    0.47
  -4  -7 -14    1.28    0.23
  -4  -7 -14    1.27    0.22
  -5  -7 -14    1.23    0.24
  -5  -7 -14    1.07    0.22
  -6  -7 -14    0.02    0.14
  -7  -7 -14    0.15    0.16
  -8  -7 -14    0.40    0.20
  -9  -7 -14   -0.17    0.15
 -10  -7 -14   -0.15    0.16
 -11  -7 -14   -0.11    0.18
  -6   8  14    0.41    0.32
  -5   8  14    0.30    0.27
  -4   8  14    0.45    0.27
  -3   8  14    0.67    0.28
  -2   8  14    0.02    0.18
  -1   8  14    1.12    0.27
   0   8  14    1.40    0.28
   1   8  14    0.26    0.17
  -3  -8 -14    4.28    0.40
  -4  -8 -14    1.33    0.23
  -4  -8 -14    1.10    0.21
  -5  -8 -14    1.10    0.22
  -6  -8 -14    6.46    0.51
  -7  -8 -14    1.10    0.25
  -8  -8 -14    0.63    0.23
  -9  -8 -14    2.27    0.35
 -10  -8 -14    2.22    0.37
 -11  -8 -14    0.21    0.23
  -5   9  14    0.07    0.29
  -4   9  14    2.06    0.43
  -3   9  14    1.37    0.36
  -2   9  14    2.09    0.38
  -1   9  14    0.89    0.27
   0   9  14    4.76    0.47
   1   9  14    3.16    0.39
   2   9  14    3.42    0.36
  -3  -9 -14    2.23    0.32
  -4  -9 -14    3.82    0.35
  -5  -9 -14    2.37    0.30
  -6  -9 -14    2.22    0.31
  -7  -9 -14   -0.03    0.15
  -8  -9 -14    0.06    0.16
  -9  -9 -14    0.44    0.23
 -10  -9 -14    0.45    0.24
 -11  -9 -14    0.49    0.27
  -4  10  14   -0.01    0.26
  -3  10  14    0.12    0.25
  -2  10  14    0.85    0.32
  -1  10  14    1.27    0.32
   0  10  14    0.04    0.18
   1  10  14    0.07    0.18
   2  10  14    0.09    0.17
  -3 -10 -14    2.60    0.30
   3  10  14    2.86    0.36
  -4 -10 -14    0.38    0.17
  -5 -10 -14    0.17    0.16
  -6 -10 -14    0.73    0.21
  -7 -10 -14    0.45    0.21
  -8 -10 -14    0.20    0.19
  -9 -10 -14    0.17    0.21
 -10 -10 -14    0.35    0.23
 -11 -10 -14   -0.04    0.22
  -3  11  14    1.47    0.42
  -2  11  14    0.05    0.27
  -1  11  14    0.58    0.29
   0  11  14    0.06    0.20
   1  11  14    0.03    0.19
   2  11  14    1.11    0.28
   3  11  14    2.72    0.37
  -4 -11 -14    1.59    0.26
  -4 -11 -14    0.94    0.26
  -5 -11 -14    3.15    0.36
  -6 -11 -14    5.95    0.50
  -7 -11 -14    0.18    0.19
  -8 -11 -14    0.02    0.17
  -9 -11 -14    0.16    0.22
 -10 -11 -14   -0.03    0.20
 -11 -11 -14   -0.09    0.21
  -2  12  14    1.65    0.43
  -1  12  14    1.92    0.44
   0  12  14    0.21    0.24
   1  12  14   -0.03    0.20
   2  12  14    1.39    0.32
  -4 -12 -14    0.11    0.18
  -5 -12 -14    0.07    0.18
  -6 -12 -14    0.33    0.20
  -7 -12 -14    0.24    0.20
  -8 -12 -14    0.11    0.20
  -9 -12 -14    0.18    0.22
 -10 -12 -14   -0.11    0.21
  -1  13  14    0.68    0.35
   0  13  14    0.97    0.35
   1  13  14    0.19    0.25
   2  13  14    0.03    0.21
  -5 -13 -14    0.06    0.18
  -6 -13 -14    0.83    0.28
  -7 -13 -14    1.74    0.36
  -9 -13 -14    0.05    0.22
 -10 -13 -14    0.59    0.28
   1  14  14    0.13    0.28
  -5 -14 -14    0.00    0.18
  -6 -14 -14   -0.03    0.18
  -7 -14 -14    0.15    0.23
  -8 -14 -14    0.08    0.23
  -6 -15 -14    0.11    0.21
  -5 -10  15   -0.05    0.25
  -4 -10  15    0.76    0.33
  -3 -10  15    1.39    0.37
   2  10 -15    0.50    0.33
  -5  -9  15    0.06    0.25
  -4  -9  15    0.01    0.25
   3   9 -15    0.41    0.29
  -3  -9  15    0.66    0.30
   2   9 -15    1.05    0.37
   1   9 -15    0.13    0.26
   0   9 -15    0.15    0.28
  -5  -8  15    0.66    0.28
  -4  -8  15    0.09    0.24
   3   8 -15    4.13    0.55
  -3  -8  15    3.36    0.46
   2   8 -15    1.29    0.37
   1   8 -15    0.45    0.29
   0   8 -15    0.84    0.35
  -1   8 -15    0.32    0.31
 -10  -7  15    1.51    0.32
  -9  -7  15   -0.11    0.17
  -8  -7  15    0.21    0.20
   4   7 -15    0.27    0.22
  -4  -7  15   -0.27    0.20
   3   7 -15    1.31    0.33
  -3  -7  15    0.53    0.25
   2   7 -15    0.74    0.29
   1   7 -15    0.33    0.26
   0   7 -15    0.14    0.25
  -1   7 -15   -0.13    0.23
  -2   7 -15    0.24    0.31
 -10  -6  15    0.26    0.25
  -9  -6  15    0.84    0.26
  -8  -6  15    0.04    0.19
  -7  -6  15    0.16    0.18
  -6  -6  15    0.68    0.20
   5   6 -15    1.22    0.31
  -5  -6  15    1.14    0.23
   4   6 -15   -0.02    0.19
  -4  -6  15    0.24    0.22
   3   6 -15    2.36    0.40
   2   6 -15    3.63    0.49
   1   6 -15    1.91    0.39
   0   6 -15    0.80    0.31
  -1   6 -15    1.97    0.43
  -2   6 -15    1.99    0.45
  -3   6 -15    0.29    0.32
  -4   6 -15    0.65    0.37
 -10  -5  15    1.24    0.31
  -9  -5  15    2.75    0.38
  -8  -5  15    0.30    0.19
  -7  -5  15   -0.05    0.15
  -6  -5  15    6.87    0.49
   5   5 -15    0.25    0.23
  -5  -5  15    0.03    0.15
   4   5 -15    0.86    0.27
   3   5 -15    1.45    0.33
   2   5 -15    5.21    0.52
   1   5 -15    0.28    0.23
   0   5 -15    1.23    0.33
  -1   5 -15    0.86    0.30
  -2   5 -15    0.03    0.22
  -3   5 -15   -0.05    0.22
  -4   5 -15    0.16    0.26
  -5   5 -15    0.36    0.34
 -11  -4  15    0.16    0.27
 -10  -4  15   -0.10    0.23
  -9  -4  15    0.28    0.21
  -8  -4  15    0.02    0.17
  -7  -4  15    0.15    0.17
   6   4 -15    1.72    0.32
  -6  -4  15    1.31    0.24
   5   4 -15   -0.15    0.19
  -5  -4  15    0.30    0.16
   4   4 -15    0.29    0.22
  -4  -4  15    0.11    0.14
   3   4 -15    0.91    0.28
   2   4 -15    0.86    0.27
   1   4 -15    8.56    0.69
   0   4 -15    1.66    0.36
  -1   4 -15    7.65    0.68
  -2   4 -15    2.69    0.45
  -3   4 -15    0.78    0.31
  -4   4 -15    5.17    0.60
  -5   4 -15    0.93    0.37
  -6   4 -15    0.21    0.31
 -11  -3  15   -0.10    0.24
 -10  -3  15   -0.01    0.23
  -9  -3  15    3.17    0.40
  -8  -3  15    3.22    0.38
  -7  -3  15    1.46    0.26
   6   3 -15    6.04    0.52
  -6  -3  15    6.51    0.47
   5   3 -15    8.95    0.64
  -5  -3  15    8.00    0.54
   4   3 -15    0.41    0.23
  -4  -3  15    0.37    0.15
   3   3 -15    0.21    0.21
   2   3 -15   -0.14    0.17
   1   3 -15    6.13    0.55
   0   3 -15    8.53    0.68
  -1   3 -15    1.92    0.37
  -2   3 -15    3.60    0.44
  -3   3 -15    0.08    0.22
  -4   3 -15    0.23    0.25
  -5   3 -15    0.14    0.26
  -6   3 -15    0.20    0.29
  -7   3 -15    0.23    0.30
 -11  -2  15    0.04    0.24
 -10  -2  15    0.03    0.23
  -9  -2  15   -0.06    0.19
  -8  -2  15   -0.04    0.17
   7   2 -15   -0.03    0.20
  -7  -2  15    0.03    0.16
   6   2 -15    0.43    0.22
  -6  -2  15    0.74    0.21
   5   2 -15    0.41    0.22
  -5  -2  15    0.22    0.15
   4   2 -15   -0.13    0.17
  -4  -2  15    0.04    0.13
   3   2 -15    7.23    0.57
   2   2 -15    8.85    0.64
   1   2 -15    1.53    0.30
   0   2 -15   -0.02    0.18
  -1   2 -15    7.08    0.60
  -2   2 -15    0.77    0.27
  -3   2 -15    0.83    0.27
  -4   2 -15    0.57    0.27
  -5   2 -15    3.94    0.49
  -6   2 -15    0.31    0.28
  -7   2 -15    0.03    0.26
  -8   2 -15    0.36    0.30
 -11  -1  15    0.83    0.31
 -10  -1  15    0.24    0.25
  -9  -1  15    0.97    0.27
  -8  -1  15    2.37    0.34
   7   1 -15    2.47    0.36
  -7  -1  15    2.93    0.34
   6   1 -15    4.19    0.41
  -6  -1  15    4.35    0.39
   5   1 -15   10.13    0.70
  -5  -1  15   10.05    0.62
   4   1 -15    0.05    0.18
  -4  -1  15    0.01    0.13
   3   1 -15    0.29    0.20
   2   1 -15   10.64    0.72
   1   1 -15   -0.08    0.16
   0   1 -15    0.25    0.21
  -1   1 -15   13.82    0.91
  -2   1 -15    3.15    0.41
  -3   1 -15    1.47    0.32
  -4   1 -15    0.35    0.23
  -4   1 -15    0.15    0.13
  -5   1 -15    2.07    0.38
  -5   1 -15    2.66    0.30
  -6   1 -15    0.20    0.24
  -7   1 -15    0.36    0.27
  -8   1 -15    0.02    0.24
 -10   0  15    0.18    0.23
  -9   0  15    0.14    0.21
  -8   0  15    0.26    0.20
   7   0 -15    1.26    0.29
  -7   0  15    1.30    0.26
   6   0 -15    0.87    0.24
  -6   0  15    0.55    0.19
   5   0 -15    0.14    0.18
  -5   0  15    0.12    0.14
   4   0 -15    3.87    0.38
  -4   0  15    2.99    0.31
   3   0 -15    0.69    0.23
   2   0 -15    1.02    0.25
   1   0 -15   12.09    0.80
   0   0 -15    0.05    0.18
  -1   0 -15   11.89    0.80
  -2   0 -15    5.59    0.50
  -3   0 -15   -0.17    0.17
  -4   0 -15    1.22    0.21
  -4   0 -15    1.57    0.31
  -5   0 -15    3.75    0.45
  -5   0 -15    4.79    0.38
  -6   0 -15    4.20    0.38
  -6   0 -15    3.87    0.45
  -7   0 -15    1.24    0.25
  -7   0 -15    0.90    0.32
  -8   0 -15    0.67    0.30
 -10   1  15    0.54    0.27
  -9   1  15   -0.08    0.18
   8  -1 -15    1.13    0.30
  -8   1  15    1.27    0.28
   7  -1 -15    1.94    0.33
  -7   1  15    1.04    0.24
   6  -1 -15    0.14    0.19
  -6   1  15    0.06    0.16
   5  -1 -15    8.48    0.62
  -5   1  15    8.33    0.55
   4  -1 -15   13.89    0.89
  -4   1  15   14.88    0.78
   3  -1 -15    1.76    0.28
   2  -1 -15    6.01    0.48
   1  -1 -15   41.56    2.26
   0  -1 -15    2.09    0.31
  -1  -1 -15    0.84    0.23
  -2  -1 -15   15.07    0.96
  -3  -1 -15    9.74    0.70
  -4  -1 -15   -0.10    0.11
  -4  -1 -15   -0.06    0.18
  -5  -1 -15    5.14    0.41
  -5  -1 -15    5.04    0.48
  -6  -1 -15    7.16    0.61
  -6  -1 -15    7.07    0.51
  -7  -1 -15    0.27    0.23
  -7  -1 -15    0.11    0.16
  -8  -1 -15    1.07    0.25
  -9  -1 -15   -0.18    0.16
 -10   2  15    0.84    0.29
  -9   2  15    0.88    0.27
   8  -2 -15    1.23    0.31
  -8   2  15    1.22    0.27
  -8   2  15    1.56    0.34
   7  -2 -15    1.38    0.31
  -7   2  15    0.68    0.22
   6  -2 -15    3.05    0.41
  -6   2  15    2.24    0.30
   5  -2 -15    7.91    0.60
  -5   2  15    7.33    0.52
   4  -2 -15    5.53    0.47
  -4   2  15    4.82    0.39
   3  -2 -15    6.29    0.50
   2  -2 -15    4.22    0.38
   1  -2 -15    1.25    0.25
   0  -2 -15    0.33    0.19
  -1  -2 -15    2.06    0.31
  -2  -2 -15   -0.23    0.14
  -3  -2 -15    4.59    0.44
  -4  -2 -15    6.10    0.52
  -5  -2 -15    2.27    0.29
  -5  -2 -15    2.48    0.36
  -6  -2 -15    0.55    0.19
  -6  -2 -15    0.40    0.22
  -7  -2 -15    1.54    0.26
  -7  -2 -15    1.51    0.31
  -8  -2 -15    0.94    0.25
  -9  -2 -15    1.00    0.25
 -10  -2 -15    0.42    0.23
  -9   3  15    1.31    0.30
  -8   3  15    0.05    0.18
  -8   3  15   -0.12    0.21
  -7   3  15    0.91    0.23
  -7   3  15    0.60    0.26
  -6   3  15    0.18    0.18
  -6   3  15    0.30    0.21
  -5   3  15    1.64    0.26
  -5   3  15    1.78    0.32
   4  -3 -15    1.11    0.29
  -4   3  15    1.18    0.21
   3  -3 -15    1.15    0.26
   2  -3 -15    1.72    0.28
   1  -3 -15   15.33    0.93
   0  -3 -15   19.95    1.17
  -1  -3 -15   14.38    0.90
  -2  -3 -15    6.24    0.50
  -3  -3 -15    4.25    0.40
  -4  -3 -15    1.09    0.26
  -5  -3 -15    1.37    0.29
  -5  -3 -15    1.74    0.25
  -6  -3 -15    0.20    0.15
  -6  -3 -15    0.00    0.17
  -7  -3 -15    0.75    0.21
  -7  -3 -15    1.36    0.28
  -8  -3 -15   -0.04    0.15
  -9  -3 -15    1.33    0.29
 -10  -3 -15    0.41    0.23
  -9   4  15    1.90    0.43
  -9   4  15    1.18    0.29
  -8   4  15    0.23    0.27
  -8   4  15    0.26    0.21
  -7   4  15    0.29    0.20
  -7   4  15    0.42    0.25
  -6   4  15    0.77    0.22
  -6   4  15    0.68    0.26
  -5   4  15    5.90    0.54
  -5   4  15    6.47    0.47
  -4   4  15    0.01    0.17
  -3   4  15    5.69    0.49
   2  -4 -15    5.14    0.46
   1  -4 -15    2.42    0.30
   0  -4 -15    0.04    0.15
  -1  -4 -15    1.86    0.28
  -2  -4 -15    0.04    0.16
  -3  -4 -15    2.72    0.33
  -4  -4 -15    0.24    0.19
  -5  -4 -15   -0.20    0.15
  -5  -4 -15    0.06    0.13
  -6  -4 -15    0.64    0.19
  -6  -4 -15    0.42    0.22
  -7  -4 -15    0.87    0.22
  -8  -4 -15    0.10    0.16
  -9  -4 -15    1.25    0.28
 -10  -4 -15   -0.01    0.18
 -11  -4 -15    0.03    0.20
  -8   5  15    0.24    0.22
  -8   5  15    0.41    0.30
  -7   5  15    0.08    0.18
  -7   5  15    0.03    0.23
  -6   5  15    0.25    0.17
  -6   5  15    0.17    0.22
  -5   5  15   -0.09    0.14
  -5   5  15    0.05    0.20
  -4   5  15    3.64    0.41
  -3   5  15    0.69    0.23
  -2   5  15   -0.02    0.14
   1  -5 -15    1.14    0.27
   0  -5 -15   23.74    1.38
  -1  -5 -15    9.81    0.66
  -2  -5 -15   17.14    1.03
  -3  -5 -15   25.27    1.44
  -4  -5 -15    0.51    0.20
  -5  -5 -15    0.80    0.20
  -5  -5 -15    1.40    0.26
  -6  -5 -15    4.38    0.40
  -6  -5 -15    3.86    0.39
  -7  -5 -15    2.29    0.32
  -8  -5 -15    0.13    0.17
  -9  -5 -15    3.90    0.45
 -10  -5 -15    1.11    0.29
 -11  -5 -15    0.25    0.22
  -8   6  15    0.43    0.32
  -7   6  15    0.07    0.26
  -7   6  15   -0.01    0.17
  -6   6  15    0.93    0.32
  -6   6  15    0.57    0.21
  -5   6  15    0.71    0.28
  -4   6  15   11.49    0.85
  -3   6  15    0.25    0.20
  -2   6  15    0.17    0.17
  -1   6  15    8.50    0.64
   0  -6 -15    2.84    0.38
  -1  -6 -15    4.78    0.43
  -2  -6 -15   18.18    1.08
  -3  -6 -15    8.75    0.61
  -4  -6 -15    7.78    0.57
  -5  -6 -15    0.63    0.21
  -5  -6 -15    0.78    0.20
  -6  -6 -15    3.30    0.36
  -7  -6 -15    0.04    0.15
  -8  -6 -15    0.86    0.24
  -9  -6 -15    0.06    0.18
 -10  -6 -15    1.02    0.28
 -11  -6 -15    0.74    0.28
  -7   7  15    0.04    0.26
  -6   7  15    0.23    0.29
  -5   7  15    0.19    0.25
  -4   7  15    0.71    0.28
  -3   7  15    0.77    0.26
  -2   7  15    1.49    0.30
  -1   7  15    0.75    0.23
   0   7  15    1.76    0.30
  -1  -7 -15    1.24    0.28
  -2  -7 -15   -0.15    0.15
  -3  -7 -15    1.22    0.24
  -4  -7 -15    8.57    0.61
  -5  -7 -15    1.78    0.28
  -5  -7 -15    2.30    0.30
  -6  -7 -15    6.19    0.50
  -7  -7 -15    6.63    0.54
  -8  -7 -15    0.85    0.25
  -9  -7 -15   -0.06    0.16
 -10  -7 -15    2.03    0.36
 -11  -7 -15    0.82    0.29
  -6   8  15    0.26    0.31
  -5   8  15    0.20    0.26
  -4   8  15    1.95    0.40
  -3   8  15    3.87    0.51
  -2   8  15    0.23    0.22
  -1   8  15    0.06    0.18
   0   8  15    4.02    0.42
   1   8  15    4.01    0.41
  -2  -8 -15    3.97    0.40
  -3  -8 -15    3.73    0.37
  -4  -8 -15    3.59    0.35
  -4  -8 -15    3.06    0.33
  -5  -8 -15    0.28    0.17
  -6  -8 -15    1.46    0.26
  -7  -8 -15    0.04    0.16
  -8  -8 -15    0.06    0.17
  -9  -8 -15    0.00    0.19
 -10  -8 -15    0.13    0.20
 -11  -8 -15    0.00    0.20
  -5   9  15    0.19    0.29
  -4   9  15    0.40    0.29
  -3   9  15    0.20    0.25
  -2   9  15    0.07    0.21
  -1   9  15    0.47    0.23
   0   9  15   -0.12    0.16
   1   9  15    0.02    0.17
  -2  -9 -15    0.03    0.17
  -3  -9 -15    0.74    0.22
  -4  -9 -15    0.31    0.19
  -4  -9 -15    0.89    0.21
  -5  -9 -15    0.19    0.17
  -6  -9 -15   -0.02    0.15
  -7  -9 -15    1.57    0.30
  -8  -9 -15    2.03    0.34
  -9  -9 -15    0.09    0.19
 -10  -9 -15    0.44    0.25
 -11  -9 -15    0.25    0.25
  -4  10  15    0.17    0.29
  -3  10  15    0.60    0.31
  -2  10  15    2.21    0.42
  -1  10  15    0.27    0.23
   0  10  15    0.27    0.22
   1  10  15    3.44    0.40
   2  10  15    0.21    0.20
  -3 -10 -15    3.51    0.40
  -4 -10 -15    4.19    0.39
  -5 -10 -15    2.41    0.32
  -6 -10 -15    3.41    0.39
  -7 -10 -15    2.28    0.34
  -8 -10 -15    0.41    0.22
  -9 -10 -15    0.29    0.23
 -10 -10 -15    0.13    0.21
 -11 -10 -15    0.19    0.24
  -3  11  15    0.00    0.26
  -2  11  15   -0.13    0.24
  -1  11  15    0.00    0.25
   0  11  15    0.31    0.24
   1  11  15    0.34    0.23
   2  11  15    0.10    0.19
   3  11  15   -0.06    0.18
  -4 -11 -15    1.04    0.23
  -5 -11 -15    0.14    0.17
  -6 -11 -15    0.28    0.19
  -7 -11 -15    0.01    0.17
  -8 -11 -15    0.48    0.23
  -9 -11 -15    0.04    0.20
 -10 -11 -15    0.18    0.23
  -1  12  15    0.45    0.30
   0  12  15   -0.09    0.22
   1  12  15    0.00    0.20
   2  12  15    1.86    0.36
  -5 -12 -15    1.42    0.31
  -6 -12 -15    0.30    0.20
  -7 -12 -15    0.22    0.21
  -8 -12 -15    0.10    0.22
  -9 -12 -15    0.17    0.23
 -10 -12 -15    0.21    0.25
   0  13  15    1.04    0.37
   1  13  15    0.15    0.24
   2  13  15    0.77    0.29
  -5 -13 -15   -0.09    0.17
  -6 -13 -15    0.39    0.23
  -8 -13 -15    0.05    0.20
  -9 -13 -15    0.05    0.23
   1  14  15    0.89    0.36
  -6 -14 -15    0.28    0.23
  -7 -14 -15    0.31    0.25
  -8 -14 -15    0.32    0.26
  -5  -9  16    0.44    0.31
  -4  -9  16    0.46    0.29
   3   9 -16    2.43    0.47
   2   9 -16    2.06    0.47
   1   9 -16    0.35    0.32
  -4  -8  16   -0.02    0.23
   3   8 -16    0.34    0.27
   2   8 -16   -0.02    0.23
   1   8 -16   -0.08    0.23
   0   8 -16    0.29    0.30
  -9  -7  16    0.46    0.24
  -8  -7  16    0.80    0.25
   4   7 -16    0.07    0.21
  -4  -7  16    0.23    0.24
   3   7 -16    0.55    0.27
   2   7 -16    4.08    0.56
   1   7 -16    1.72    0.40
   0   7 -16    0.54    0.30
  -1   7 -16    0.66    0.36
  -2   7 -16    1.16    0.42
 -10  -6  16    0.18    0.24
  -9  -6  16    0.88    0.27
  -8  -6  16    0.63    0.23
  -7  -6  16    0.25    0.19
  -6  -6  16    0.76    0.22
   5   6 -16    0.91    0.30
   4   6 -16    0.68    0.27
   3   6 -16    0.09    0.21
   2   6 -16    2.41    0.42
   1   6 -16    0.33    0.25
   0   6 -16    0.14    0.24
  -1   6 -16    0.16    0.26
  -2   6 -16    0.29    0.29
  -3   6 -16    0.28    0.31
 -10  -5  16    0.04    0.23
  -9  -5  16   -0.12    0.19
  -8  -5  16    0.21    0.19
  -7  -5  16   -0.05    0.17
  -6  -5  16    0.27    0.18
   5   5 -16    2.57    0.40
  -5  -5  16    2.15    0.29
   4   5 -16   -0.11    0.19
   3   5 -16   -0.14    0.19
   2   5 -16    0.20    0.24
   1   5 -16    7.75    0.69
   0   5 -16    1.86    0.39
  -1   5 -16    0.60    0.29
  -2   5 -16    2.00    0.43
  -3   5 -16    0.41    0.30
  -4   5 -16    0.28    0.32
 -10  -4  16    0.31    0.26
  -9  -4  16    0.14    0.22
  -8  -4  16    1.54    0.29
  -7  -4  16    0.78    0.22
   6   4 -16    4.10    0.44
  -6  -4  16    4.16    0.39
   5   4 -16    5.30    0.52
  -5  -4  16    5.77    0.44
   4   4 -16    0.08    0.21
   3   4 -16    1.52    0.33
   2   4 -16   -0.02    0.21
   1   4 -16    3.59    0.49
   0   4 -16    2.18    0.40
  -1   4 -16    1.35    0.36
  -2   4 -16    0.51    0.28
  -3   4 -16   -0.04    0.25
  -4   4 -16    0.13    0.26
  -5   4 -16    0.15    0.28
 -10  -3  16    0.17    0.24
  -9  -3  16   -0.13    0.19
  -8  -3  16    0.35    0.21
  -7  -3  16    1.31    0.26
   6   3 -16   -0.14    0.20
  -6  -3  16    0.14    0.17
   5   3 -16   -0.17    0.19
  -5  -3  16    0.11    0.15
   4   3 -16    0.22    0.22
   3   3 -16   -0.08    0.20
   2   3 -16    4.66    0.47
   1   3 -16    7.55    0.63
   0   3 -16    4.91    0.51
  -1   3 -16    1.11    0.32
  -2   3 -16    4.17    0.49
  -3   3 -16    4.58    0.53
  -4   3 -16    0.70    0.31
  -5   3 -16    0.97    0.36
  -6   3 -16    1.26    0.40
 -10  -2  16    0.17    0.25
  -9  -2  16    1.06    0.29
  -8  -2  16    5.02    0.47
  -7  -2  16    8.87    0.61
   6   2 -16   -0.17    0.19
  -6  -2  16    0.09    0.15
   5   2 -16    2.98    0.36
  -5  -2  16    2.46    0.31
   4   2 -16   10.77    0.75
  -4  -2  16   10.97    0.65
   3   2 -16    1.49    0.30
   2   2 -16    1.41    0.29
   1   2 -16    6.02    0.53
   0   2 -16    8.70    0.68
  -1   2 -16   -0.07    0.19
  -2   2 -16    1.43    0.33
  -3   2 -16    0.40    0.25
  -4   2 -16   -0.06    0.21
  -5   2 -16   -0.03    0.23
  -6   2 -16    0.44    0.29
  -7   2 -16    0.00    0.26
 -10  -1  16    0.29    0.25
  -9  -1  16    0.75    0.27
  -8  -1  16    0.12    0.18
   7   1 -16   -0.05    0.22
  -7  -1  16   -0.05    0.16
   6   1 -16    0.15    0.22
  -6  -1  16    0.14    0.16
   5   1 -16    0.04    0.20
  -5  -1  16    0.09    0.15
   4   1 -16    0.24    0.21
  -4  -1  16    0.24    0.15
   3   1 -16    0.89    0.26
   2   1 -16    3.83    0.40
   1   1 -16    0.08    0.18
   0   1 -16    0.34    0.23
  -1   1 -16    0.85    0.27
  -2   1 -16    0.00    0.18
  -3   1 -16    5.60    0.54
  -4   1 -16    0.42    0.25
  -4   1 -16    0.68    0.18
  -5   1 -16    0.60    0.27
  -5   1 -16    1.18    0.22
  -6   1 -16    2.36    0.43
  -7   1 -16    0.91    0.34
  -8   1 -16    0.14    0.29
 -10   0  16    0.03    0.24
  -9   0  16    0.06    0.21
  -8   0  16    0.84    0.25
   7   0 -16    5.14    0.48
  -7   0  16    5.86    0.48
   6   0 -16    2.99    0.38
  -6   0  16    2.75    0.33
   5   0 -16    1.59    0.31
  -5   0  16    1.47    0.25
   4   0 -16    1.51    0.29
  -4   0  16    1.03    0.21
   3   0 -16    9.03    0.66
   2   0 -16    0.13    0.19
   1   0 -16    1.21    0.26
   0   0 -16    4.97    0.46
  -1   0 -16    5.06    0.47
  -2   0 -16    3.39    0.40
  -3   0 -16   -0.06    0.20
  -4   0 -16    1.84    0.26
  -4   0 -16    2.52    0.40
  -5   0 -16    0.12    0.15
  -5   0 -16    0.33    0.24
  -6   0 -16    1.41    0.26
  -6   0 -16    1.62    0.35
  -7   0 -16    0.49    0.28
  -7   0 -16    0.12    0.17
  -8   0 -16    0.30    0.27
 -10   1  16   -0.07    0.22
  -9   1  16    0.11    0.21
   8  -1 -16    0.79    0.28
  -8   1  16    0.52    0.23
   7  -1 -16    0.99    0.28
  -7   1  16    0.77    0.23
   6  -1 -16    2.53    0.37
  -6   1  16    2.84    0.33
   5  -1 -16    2.66    0.35
  -5   1  16    2.11    0.29
   4  -1 -16    3.30    0.35
  -4   1  16    2.62    0.30
   3  -1 -16    8.53    0.63
   2  -1 -16    1.62    0.30
   1  -1 -16    6.79    0.54
   0  -1 -16    6.03    0.50
  -1  -1 -16    6.55    0.53
  -2  -1 -16    0.01    0.19
  -3  -1 -16    2.26    0.36
  -4  -1 -16    0.33    0.22
  -4  -1 -16    0.08    0.13
  -5  -1 -16    0.64    0.19
  -5  -1 -16    0.34    0.23
  -6  -1 -16    1.05    0.30
  -6  -1 -16    0.83    0.22
  -7  -1 -16    5.02    0.53
  -7  -1 -16    5.24    0.46
  -8  -1 -16    0.03    0.17
  -9  -1 -16   -0.04    0.17
  -9   2  16    0.33    0.23
   8  -2 -16    0.16    0.25
  -8   2  16    0.06    0.20
   7  -2 -16    0.37    0.26
  -7   2  16    0.20    0.19
   6  -2 -16    2.88    0.40
  -6   2  16    3.02    0.34
   5  -2 -16    2.09    0.35
  -5   2  16    2.75    0.32
   4  -2 -16   10.41    0.73
  -4   2  16   10.65    0.64
   3  -2 -16    7.93    0.58
   2  -2 -16    4.07    0.39
   1  -2 -16    5.70    0.48
   0  -2 -16   15.90    0.99
  -1  -2 -16    0.02    0.19
  -2  -2 -16    3.56    0.38
  -3  -2 -16   32.40    1.83
  -4  -2 -16    3.33    0.40
  -5  -2 -16    0.82    0.27
  -5  -2 -16    1.02    0.22
  -6  -2 -16    2.62    0.32
  -6  -2 -16    2.63    0.39
  -7  -2 -16    1.90    0.30
  -7  -2 -16    1.81    0.34
  -8  -2 -16    0.34    0.20
  -9  -2 -16   -0.04    0.17
 -10  -2 -16   -0.12    0.19
  -9   3  16    0.00    0.21
  -8   3  16   -0.07    0.18
  -8   3  16    0.00    0.25
   7  -3 -16    0.19    0.23
  -7   3  16    0.16    0.19
  -7   3  16    0.48    0.26
   6  -3 -16    1.34    0.32
  -6   3  16    1.32    0.26
   5  -3 -16    3.76    0.44
  -5   3  16    4.43    0.39
   4  -3 -16    3.26    0.38
   3  -3 -16    1.84    0.31
   2  -3 -16    3.85    0.38
   1  -3 -16    0.62    0.20
   0  -3 -16    2.41    0.33
  -1  -3 -16    7.93    0.60
  -2  -3 -16    0.22    0.19
  -3  -3 -16    0.02    0.19
  -4  -3 -16    9.26    0.68
  -5  -3 -16    0.47    0.17
  -5  -3 -16    0.27    0.22
  -6  -3 -16    0.09    0.15
  -6  -3 -16    0.08    0.19
  -7  -3 -16    0.68    0.24
  -7  -3 -16    0.72    0.22
  -8  -3 -16    2.18    0.33
  -9  -3 -16    0.11    0.19
 -10  -3 -16    0.26    0.22
  -9   4  16    0.18    0.32
  -9   4  16    0.46    0.25
  -8   4  16   -0.11    0.23
  -8   4  16    0.00    0.18
  -7   4  16    0.02    0.23
  -7   4  16    0.04    0.19
  -6   4  16    0.81    0.23
  -6   4  16    0.81    0.28
  -5   4  16    0.00    0.19
  -5   4  16   -0.13    0.15
   4  -4 -16   -0.25    0.17
   3  -4 -16    3.02    0.37
   2  -4 -16    1.36    0.27
   1  -4 -16   -0.04    0.14
   0  -4 -16    6.42    0.50
  -1  -4 -16   42.60    2.32
  -2  -4 -16    0.18    0.19
  -3  -4 -16    7.60    0.58
  -4  -4 -16   13.36    0.86
  -5  -4 -16    0.44    0.17
  -5  -4 -16    0.70    0.24
  -6  -4 -16   -0.13    0.12
  -6  -4 -16    0.13    0.19
  -7  -4 -16    5.14    0.46
  -8  -4 -16    1.36    0.29
  -9  -4 -16    0.76    0.26
 -10  -4 -16    0.33    0.21
  -8   5  16    0.21    0.29
  -8   5  16    0.04    0.21
  -7   5  16    0.20    0.20
  -7   5  16    0.27    0.26
  -6   5  16    0.39    0.25
  -6   5  16    0.33    0.19
  -5   5  16    1.21    0.31
  -4   5  16    3.22    0.43
  -3   5  16    5.04    0.48
   2  -5 -16    5.21    0.49
   1  -5 -16    3.38    0.37
   0  -5 -16    0.29    0.19
  -1  -5 -16    2.65    0.32
  -2  -5 -16   10.80    0.74
  -3  -5 -16   11.51    0.77
  -4  -5 -16    2.32    0.33
  -5  -5 -16    0.12    0.18
  -5  -5 -16    0.04    0.13
  -6  -5 -16   -0.02    0.17
  -6  -5 -16   -0.02    0.13
  -7  -5 -16    0.04    0.15
  -8  -5 -16    0.13    0.18
  -9  -5 -16    0.15    0.19
 -10  -5 -16    0.01    0.20
  -7   6  16    0.10    0.20
  -7   6  16    0.04    0.26
  -6   6  16    0.31    0.27
  -5   6  16    0.02    0.22
  -4   6  16    0.14    0.22
  -3   6  16    0.79    0.26
  -2   6  16    0.54    0.23
   1  -6 -16    0.03    0.18
   0  -6 -16    1.60    0.30
  -1  -6 -16   10.41    0.72
  -2  -6 -16    4.89    0.43
  -3  -6 -16    3.60    0.38
  -4  -6 -16    0.84    0.24
  -5  -6 -16    0.73    0.23
  -5  -6 -16    0.66    0.20
  -6  -6 -16    1.24    0.25
  -7  -6 -16    0.70    0.23
  -8  -6 -16    1.06    0.26
  -9  -6 -16    0.56    0.24
 -10  -6 -16    0.74    0.26
 -11  -6 -16    0.93    0.29
  -6   7  16    0.85    0.34
  -5   7  16    1.27    0.36
  -4   7  16    0.86    0.29
  -3   7  16    0.32    0.23
  -2   7  16    0.08    0.18
  -1   7  16    2.65    0.37
   0  -7 -16    4.78    0.47
  -1  -7 -16    3.92    0.40
  -2  -7 -16    1.24    0.26
  -3  -7 -16    5.71    0.47
  -4  -7 -16   -0.10    0.17
  -5  -7 -16    0.19    0.19
  -5  -7 -16    0.12    0.14
  -6  -7 -16    0.04    0.15
  -7  -7 -16   -0.08    0.15
  -8  -7 -16    0.36    0.21
  -9  -7 -16    0.35    0.22
 -10  -7 -16    0.37    0.23
 -11  -7 -16    0.18    0.22
  -5   8  16    0.23    0.28
  -4   8  16    0.65    0.30
  -3   8  16    2.22    0.40
  -2   8  16    1.11    0.31
  -1   8  16    1.11    0.28
   0   8  16    0.53    0.23
  -1  -8 -16    0.73    0.25
  -2  -8 -16    6.73    0.55
  -3  -8 -16    0.86    0.23
  -4  -8 -16    5.76    0.46
  -4  -8 -16    5.98    0.49
  -5  -8 -16    7.02    0.54
  -6  -8 -16    0.77    0.22
  -7  -8 -16    0.42    0.21
  -8  -8 -16    2.15    0.35
  -9  -8 -16    0.02    0.18
 -10  -8 -16    0.24    0.22
 -11  -8 -16    1.78    0.37
  -4   9  16    1.00    0.34
  -3   9  16    1.73    0.40
  -2   9  16    4.29    0.49
  -1   9  16    0.02    0.21
   0   9  16    1.77    0.33
   1   9  16    3.62    0.40
  -2  -9 -16    3.34    0.40
  -3  -9 -16    1.45    0.28
  -4  -9 -16    3.83    0.38
  -4  -9 -16    4.36    0.40
  -5  -9 -16    1.81    0.30
  -6  -9 -16    0.34    0.18
  -7  -9 -16    0.94    0.25
  -8  -9 -16    1.08    0.29
  -9  -9 -16    0.08    0.19
 -10  -9 -16   -0.08    0.19
  -3  10  16    0.09    0.25
  -2  10  16    0.86    0.32
  -1  10  16    0.03    0.21
   0  10  16    0.33    0.23
   1  10  16    0.32    0.22
  -2 -10 -16    0.38    0.23
   2  10  16    1.31    0.29
  -3 -10 -16    0.16    0.20
  -4 -10 -16    0.17    0.16
  -5 -10 -16   -0.02    0.15
  -6 -10 -16    0.61    0.23
  -7 -10 -16    0.24    0.19
  -8 -10 -16    1.00    0.28
  -9 -10 -16   -0.04    0.19
 -10 -10 -16   -0.21    0.19
  -2  11  16    1.22    0.37
  -1  11  16    0.99    0.32
   0  11  16    0.05    0.21
   1  11  16    0.04    0.21
   2  11  16    1.94    0.35
  -3 -11 -16    4.15    0.46
  -4 -11 -16    5.68    0.47
  -5 -11 -16    3.29    0.38
  -6 -11 -16    1.56    0.29
  -7 -11 -16    0.52    0.23
  -8 -11 -16    0.15    0.20
  -9 -11 -16    0.16    0.21
 -10 -11 -16   -0.22    0.20
  -1  12  16   -0.18    0.23
   0  12  16    0.03    0.24
   1  12  16   -0.08    0.22
   2  12  16    0.64    0.27
  -6 -12 -16    0.02    0.18
  -7 -12 -16   -0.09    0.19
  -8 -12 -16    0.14    0.22
  -9 -12 -16    0.33    0.25
   0  13  16    0.36    0.29
   1  13  16    0.02    0.25
  -6 -13 -16    0.65    0.28
  -8 -13 -16    1.00    0.31
  -7 -14 -16    0.11    0.24
   3   8 -17    0.09    0.25
   2   8 -17    0.44    0.31
   1   8 -17    1.02    0.36
   4   7 -17    0.61    0.29
   3   7 -17    0.32    0.26
   2   7 -17    0.40    0.27
   1   7 -17    0.06    0.26
   0   7 -17    0.20    0.27
  -1   7 -17    0.04    0.28
  -9  -6  17    0.04    0.21
  -8  -6  17    0.46    0.23
  -7  -6  17    0.72    0.24
  -6  -6  17    0.22    0.19
   4   6 -17    2.94    0.45
   3   6 -17    1.35    0.35
   2   6 -17    0.88    0.32
   1   6 -17    2.34    0.45
   0   6 -17    3.33    0.52
  -1   6 -17    0.39    0.30
  -2   6 -17    0.18    0.28
  -9  -5  17   -0.08    0.19
  -8  -5  17    0.44    0.23
  -7  -5  17    0.94    0.24
  -6  -5  17    1.14    0.25
   5   5 -17    0.13    0.25
   4   5 -17    1.37    0.34
   3   5 -17    0.39    0.26
   2   5 -17    0.33    0.26
   1   5 -17    0.19    0.24
   0   5 -17    0.06    0.24
  -1   5 -17    0.18    0.26
  -2   5 -17   -0.01    0.23
  -3   5 -17   -0.08    0.25
 -10  -4  17    0.19    0.25
  -9  -4  17   -0.06    0.20
  -8  -4  17    0.43    0.23
  -7  -4  17   -0.16    0.16
  -6  -4  17    1.52    0.27
   5   4 -17    5.46    0.53
  -5  -4  17    5.07    0.43
   4   4 -17   -0.07    0.20
   3   4 -17    5.65    0.55
   2   4 -17    0.10    0.22
   1   4 -17    3.11    0.47
   0   4 -17    7.63    0.69
  -1   4 -17    1.48    0.37
  -2   4 -17    0.55    0.29
  -3   4 -17    1.34    0.37
  -4   4 -17    1.46    0.41
  -5   4 -17    0.65    0.35
 -10  -3  17    1.56    0.36
  -9  -3  17    0.51    0.25
  -8  -3  17    1.52    0.29
  -7  -3  17    3.07    0.36
   6   3 -17    4.12    0.45
  -6  -3  17    4.10    0.40
   5   3 -17    0.53    0.26
  -5  -3  17    1.42    0.25
   4   3 -17   -0.03    0.21
   3   3 -17    2.03    0.38
   2   3 -17    1.21    0.31
   1   3 -17    3.35    0.46
   0   3 -17    8.91    0.73
  -1   3 -17    1.78    0.38
  -2   3 -17    0.45    0.27
  -3   3 -17    0.82    0.31
  -4   3 -17    0.26    0.26
  -5   3 -17    0.11    0.27
  -6   3 -17    0.28    0.30
 -10  -2  17   -0.10    0.23
  -9  -2  17    0.20    0.22
  -8  -2  17    0.14    0.21
  -7  -2  17   -0.09    0.17
   6   2 -17    0.81    0.29
  -6  -2  17    1.04    0.24
   5   2 -17    0.00    0.20
  -5  -2  17    0.00    0.16
   4   2 -17    0.84    0.26
   3   2 -17   -0.03    0.20
   2   2 -17    0.11    0.22
   1   2 -17   -0.16    0.18
   0   2 -17    0.22    0.24
  -1   2 -17    9.98    0.77
  -2   2 -17    1.95    0.39
  -3   2 -17    0.46    0.26
  -4   2 -17    1.77    0.39
  -5   2 -17    0.35    0.27
  -6   2 -17    0.26    0.28
  -7   2 -17    1.33    0.41
 -10  -1  17    0.28    0.26
  -9  -1  17    1.82    0.34
  -8  -1  17    0.26    0.20
   7   1 -17    1.24    0.32
  -7  -1  17    1.45    0.28
   6   1 -17    2.85    0.40
  -6  -1  17    3.04    0.35
   5   1 -17    0.21    0.23
  -5  -1  17    0.37    0.17
   4   1 -17    4.25    0.43
   3   1 -17    1.34    0.30
   2   1 -17    0.23    0.22
   1   1 -17    0.04    0.20
   0   1 -17    2.20    0.37
  -1   1 -17    3.69    0.47
  -2   1 -17    0.83    0.29
  -3   1 -17    1.49    0.34
  -4   1 -17    0.26    0.16
  -4   1 -17    0.38    0.25
  -5   1 -17    0.00    0.14
  -5   1 -17    0.14    0.24
  -6   1 -17    0.35    0.28
  -7   1 -17    0.38    0.30
  -8   1 -17    0.11    0.29
 -10   0  17    0.32    0.25
  -9   0  17    0.69    0.27
  -8   0  17    0.52    0.24
   7   0 -17   -0.04    0.22
  -7   0  17    0.32    0.19
   6   0 -17   -0.14    0.20
  -6   0  17    0.07    0.17
   5   0 -17   -0.09    0.19
  -5   0  17    0.28    0.17
   4   0 -17    1.55    0.31
   3   0 -17    0.06    0.20
   2   0 -17    0.18    0.21
   1   0 -17    3.01    0.36
   0   0 -17   -0.13    0.17
  -1   0 -17   -0.01    0.20
  -2   0 -17   -0.12    0.18
  -3   0 -17    0.70    0.28
  -4   0 -17    3.52    0.36
  -4   0 -17    4.06    0.51
  -5   0 -17    1.75    0.27
  -5   0 -17    1.59    0.36
  -6   0 -17    0.98    0.22
  -6   0 -17    0.88    0.30
  -7   0 -17    0.84    0.32
  -8   0 -17    1.25    0.37
  -9   1  17    0.06    0.21
   8  -1 -17   -0.18    0.22
  -8   1  17    0.00    0.19
   7  -1 -17    0.00    0.21
  -7   1  17    0.35    0.21
   6  -1 -17    4.65    0.46
  -6   1  17    5.05    0.45
   5  -1 -17    4.68    0.44
  -5   1  17    4.70    0.41
   4  -1 -17    0.12    0.20
   3  -1 -17    3.08    0.40
   2  -1 -17    2.99    0.38
   1  -1 -17    0.49    0.23
   0  -1 -17    0.29    0.20
  -1  -1 -17    4.33    0.44
  -2  -1 -17    6.54    0.56
  -3  -1 -17    0.71    0.28
  -4  -1 -17    8.79    0.59
  -4  -1 -17    9.01    0.71
  -5  -1 -17    1.97    0.29
  -5  -1 -17    2.22    0.39
  -6  -1 -17    1.58    0.35
  -6  -1 -17    1.12    0.24
  -7  -1 -17    0.33    0.18
  -7  -1 -17    0.40    0.26
  -8  -1 -17    0.16    0.19
  -9   2  17   -0.17    0.20
   8  -2 -17    0.79    0.30
  -8   2  17    0.73    0.25
   7  -2 -17    1.59    0.35
  -7   2  17    1.20    0.27
   6  -2 -17    2.26    0.38
  -6   2  17    2.43    0.33
   5  -2 -17    4.04    0.42
  -5   2  17    3.75    0.38
   4  -2 -17    4.95    0.45
   3  -2 -17    1.92    0.31
   2  -2 -17    2.80    0.34
   1  -2 -17    2.90    0.35
   0  -2 -17    0.29    0.20
  -1  -2 -17    0.81    0.25
  -2  -2 -17    0.36    0.22
  -3  -2 -17    0.03    0.21
  -4  -2 -17   -0.06    0.21
  -5  -2 -17    1.39    0.33
  -5  -2 -17    1.30    0.25
  -6  -2 -17    0.28    0.18
  -6  -2 -17    0.08    0.20
  -7  -2 -17    0.31    0.24
  -7  -2 -17    0.47    0.20
  -8  -2 -17    1.00    0.25
  -9  -2 -17   -0.01    0.18
  -9   3  17    0.40    0.25
   8  -3 -17    0.17    0.26
  -8   3  17    0.15    0.20
   7  -3 -17    0.22    0.25
  -7   3  17    0.04    0.19
   6  -3 -17    0.61    0.27
  -6   3  17    0.45    0.21
   5  -3 -17    4.57    0.47
  -5   3  17    4.67    0.43
   4  -3 -17    0.71    0.25
   3  -3 -17    0.02    0.19
   2  -3 -17    2.96    0.36
   1  -3 -17    4.15    0.41
   0  -3 -17    1.47    0.29
  -1  -3 -17    4.57    0.44
  -2  -3 -17    0.80    0.25
  -3  -3 -17   14.05    0.91
  -4  -3 -17    2.73    0.39
  -5  -3 -17    2.34    0.31
  -5  -3 -17    2.81    0.39
  -6  -3 -17    1.42    0.31
  -6  -3 -17    0.93    0.23
  -7  -3 -17    0.50    0.21
  -7  -3 -17    0.88    0.27
  -8  -3 -17    3.16    0.40
  -9  -3 -17   -0.05    0.18
  -8   4  17    0.00    0.22
  -8   4  17   -0.07    0.26
  -7   4  17    0.45    0.28
  -7   4  17    0.36    0.21
   6  -4 -17    0.48    0.27
  -6   4  17    0.67    0.28
  -6   4  17    0.23    0.20
   5  -4 -17    1.49    0.34
   4  -4 -17    4.92    0.50
   3  -4 -17    1.95    0.34
   2  -4 -17    1.09    0.27
   1  -4 -17    2.93    0.34
   0  -4 -17   -0.01    0.16
  -1  -4 -17    3.58    0.39
  -2  -4 -17    3.31    0.38
  -3  -4 -17    1.49    0.30
  -4  -4 -17    0.34    0.22
  -5  -4 -17    1.89    0.29
  -5  -4 -17    2.13    0.34
  -6  -4 -17    0.68    0.21
  -6  -4 -17    0.56    0.25
  -7  -4 -17    0.18    0.17
  -8  -4 -17    0.84    0.26
  -9  -4 -17    0.52    0.23
 -10  -4 -17    0.32    0.22
  -8   5  17    0.54    0.26
  -8   5  17    0.28    0.31
  -7   5  17    0.19    0.26
  -7   5  17    0.26    0.21
  -6   5  17    0.33    0.26
  -5   5  17    0.69    0.27
   4  -5 -17    0.34    0.23
  -4   5  17    1.04    0.28
   3  -5 -17    0.17    0.23
   2  -5 -17    7.33    0.60
   1  -5 -17    0.98    0.25
   0  -5 -17    0.18    0.19
  -1  -5 -17   18.52    1.13
  -2  -5 -17    5.33    0.49
  -3  -5 -17    5.64    0.50
  -4  -5 -17    0.73    0.24
  -5  -5 -17    9.10    0.68
  -5  -5 -17   10.05    0.65
  -6  -5 -17    0.47    0.24
  -6  -5 -17    0.59    0.21
  -7  -5 -17    0.69    0.23
  -8  -5 -17    1.48    0.31
  -9  -5 -17    1.32    0.31
 -10  -5 -17    0.15    0.21
  -7   6  17    0.21    0.28
  -6   6  17    1.12    0.35
  -5   6  17    1.28    0.34
  -4   6  17    1.79    0.36
  -3   6  17    5.19    0.51
   1  -6 -17    3.48    0.40
   0  -6 -17    8.38    0.64
  -1  -6 -17    6.13    0.51
  -2  -6 -17    3.68    0.38
  -3  -6 -17   -0.23    0.17
  -4  -6 -17    0.09    0.19
  -5  -6 -17    0.87    0.25
  -5  -6 -17    1.10    0.24
  -6  -6 -17    1.34    0.27
  -7  -6 -17    0.14    0.18
  -8  -6 -17    0.54    0.23
  -9  -6 -17    0.17    0.21
 -10  -6 -17    0.25    0.24
  -6   7  17    0.25    0.28
  -5   7  17    0.03    0.25
  -4   7  17    0.03    0.23
  -3   7  17    0.00    0.20
  -2   7  17    0.16    0.21
   1  -7 -17    0.59    0.26
   0  -7 -17    0.05    0.20
  -1  -7 -17    0.62    0.23
  -2  -7 -17    6.02    0.50
  -3  -7 -17   14.11    0.91
  -4  -7 -17    0.37    0.22
  -5  -7 -17    1.47    0.27
  -5  -7 -17    1.52    0.29
  -6  -7 -17    9.66    0.68
  -7  -7 -17    0.07    0.17
  -8  -7 -17    0.00    0.17
  -9  -7 -17    1.72    0.34
 -10  -7 -17    1.97    0.38
  -5   8  17    0.84    0.35
  -4   8  17    0.12    0.24
  -3   8  17    0.49    0.27
  -2   8  17    1.87    0.36
  -1   8  17    3.68    0.43
  -1  -8 -17    2.54    0.37
  -2  -8 -17    1.25    0.28
  -3  -8 -17    2.36    0.34
  -4  -8 -17    3.26    0.40
  -5  -8 -17    0.22    0.17
  -6  -8 -17    0.50    0.21
  -7  -8 -17    0.04    0.18
  -8  -8 -17   -0.07    0.17
  -9  -8 -17   -0.07    0.18
 -10  -8 -17    0.18    0.23
  -4   9  17    0.09    0.25
  -3   9  17    0.48    0.28
  -2   9  17    0.23    0.26
  -1   9  17    0.01    0.21
   0   9  17    0.25    0.23
  -1  -9 -17   -0.08    0.18
  -2  -9 -17    0.42    0.22
  -3  -9 -17    3.28    0.39
  -4  -9 -17    2.37    0.34
  -4  -9 -17    2.19    0.31
  -5  -9 -17    2.02    0.31
  -6  -9 -17    0.57    0.22
  -7  -9 -17    0.95    0.26
  -8  -9 -17    0.02    0.19
  -9  -9 -17    0.24    0.23
 -10  -9 -17   -0.07    0.20
  -3  10  17    1.33    0.37
  -2  10  17    0.91    0.33
  -1  10  17    2.18    0.41
   0  10  17   -0.13    0.19
   1  10  17    1.64    0.33
  -2 -10 -17    3.91    0.45
  -3 -10 -17    0.54    0.23
  -4 -10 -17    2.55    0.33
  -5 -10 -17    4.32    0.43
  -6 -10 -17    0.33    0.20
  -7 -10 -17    1.50    0.31
  -8 -10 -17    0.53    0.26
  -9 -10 -17    0.14    0.23
 -10 -10 -17    0.09    0.23
  -2  11  17    0.12    0.27
  -1  11  17    0.15    0.26
   0  11  17    0.32    0.26
   1  11  17    0.28    0.25
  -2 -11 -17    0.11    0.20
  -3 -11 -17    0.01    0.21
  -3 -11 -17    0.02    0.16
  -4 -11 -17    0.15    0.18
  -5 -11 -17    0.29    0.19
  -6 -11 -17    0.99    0.27
  -7 -11 -17    0.76    0.26
  -8 -11 -17    0.03    0.20
  -9 -11 -17   -0.05    0.21
  -1  12  17    0.26    0.29
   0  12  17    0.84    0.32
   1  12  17   -0.06    0.22
   2  12  17    1.01    0.31
  -5 -12 -17    0.53    0.22
  -6 -12 -17    1.32    0.29
  -7 -12 -17    0.20    0.22
  -8 -12 -17    0.03    0.21
  -9 -12 -17    0.25    0.25
   1  13  17    0.25    0.27
  -8 -13 -17   -0.24    0.20
   3   8 -18    0.11    0.26
   2   8 -18   -0.04    0.23
   4   7 -18    0.28    0.26
   3   7 -18    0.68    0.31
   2   7 -18    0.84    0.33
   1   7 -18    0.36    0.29
   0   7 -18    0.89    0.35
  -8  -6  18    0.33    0.24
  -7  -6  18    0.42    0.23
   4   6 -18    1.24    0.34
   3   6 -18    0.51    0.28
   2   6 -18    0.46    0.27
   1   6 -18    0.22    0.26
   0   6 -18    0.04    0.25
  -1   6 -18   -0.03    0.25
  -9  -5  18    0.27    0.23
  -8  -5  18   -0.08    0.19
  -7  -5  18    0.13    0.20
  -6  -5  18    0.85    0.24
   5   5 -18    1.38    0.35
   4   5 -18    0.01    0.23
   3   5 -18    3.32    0.50
   2   5 -18    1.05    0.33
   1   5 -18    0.07    0.23
   0   5 -18    2.16    0.44
  -1   5 -18    1.79    0.43
  -2   5 -18    0.20    0.27
  -9  -4  18   -0.25    0.19
  -8  -4  18    0.56    0.25
  -7  -4  18    0.80    0.25
  -6  -4  18    0.60    0.22
   5   4 -18    0.32    0.26
   4   4 -18    0.18    0.25
   3   4 -18    0.77    0.30
   2   4 -18    0.70    0.29
   1   4 -18    0.37    0.26
   0   4 -18   -0.01    0.22
  -1   4 -18    0.91    0.33
  -2   4 -18    0.08    0.25
  -3   4 -18    0.01    0.24
  -4   4 -18    0.28    0.30
  -9  -3  18   -0.20    0.21
  -8  -3  18    0.47    0.24
  -7  -3  18    0.98    0.27
   6   3 -18    0.05    0.24
  -6  -3  18    0.51    0.21
   5   3 -18    0.00    0.22
   4   3 -18    0.72    0.29
   3   3 -18    1.37    0.33
   2   3 -18    3.42    0.47
   1   3 -18    1.27    0.35
   0   3 -18    0.37    0.27
  -1   3 -18    4.78    0.54
  -2   3 -18    4.21    0.51
  -3   3 -18    0.10    0.25
  -4   3 -18    0.53    0.31
  -5   3 -18    1.52    0.43
  -9  -2  18    2.03    0.36
  -8  -2  18    0.97    0.28
  -7  -2  18    0.87    0.25
   6   2 -18    3.25    0.45
  -6  -2  18    3.60    0.39
   5   2 -18    1.78    0.34
  -5  -2  18    1.67    0.28
   4   2 -18    3.75    0.43
   3   2 -18    2.68    0.40
   2   2 -18    7.44    0.63
   1   2 -18    2.60    0.42
   0   2 -18    0.79    0.30
  -1   2 -18    2.81    0.45
  -2   2 -18    1.13    0.34
  -3   2 -18    0.23    0.25
  -4   2 -18   -0.12    0.23
  -5   2 -18    0.01    0.25
  -6   2 -18    0.16    0.27
  -9  -1  18    0.23    0.25
  -8  -1  18    0.04    0.21
   7   1 -18   -0.11    0.23
  -7  -1  18    0.06    0.19
   6   1 -18    0.13    0.23
  -6  -1  18    0.37    0.20
   5   1 -18    0.11    0.23
  -5  -1  18    0.22    0.18
   4   1 -18    1.00    0.29
   3   1 -18    4.67    0.47
   2   1 -18    1.03    0.29
   1   1 -18    1.48    0.33
   0   1 -18    2.17    0.38
  -1   1 -18    5.70    0.56
  -2   1 -18    4.50    0.50
  -3   1 -18    0.30    0.26
  -4   1 -18   -0.10    0.14
  -4   1 -18    0.15    0.25
  -5   1 -18    1.34    0.36
  -6   1 -18    0.74    0.33
  -7   1 -18    0.15    0.30
  -9   0  18   -0.03    0.23
  -8   0  18    1.38    0.31
   7   0 -18    0.13    0.25
  -7   0  18    0.16    0.20
   6   0 -18   -0.07    0.23
  -6   0  18    0.53    0.22
   5   0 -18    1.84    0.36
  -5   0  18    2.04    0.30
   4   0 -18    1.76    0.34
   3   0 -18    0.18    0.22
   2   0 -18    3.69    0.41
   1   0 -18    2.51    0.38
   0   0 -18    0.40    0.23
  -1   0 -18    0.46    0.26
  -2   0 -18    4.44    0.48
  -3   0 -18    1.61    0.36
  -4   0 -18    1.15    0.34
  -4   0 -18    1.19    0.24
  -5   0 -18    0.85    0.32
  -5   0 -18    1.28    0.26
  -6   0 -18    0.56    0.21
  -6   0 -18    0.42    0.27
  -7   0 -18    0.30    0.29
  -8   0 -18    0.48    0.33
  -9   1  18    0.46    0.26
   8  -1 -18    0.02    0.25
  -8   1  18    0.34    0.24
   7  -1 -18    0.02    0.23
  -7   1  18   -0.05    0.19
   6  -1 -18    2.10    0.35
  -6   1  18    1.25    0.27
   5  -1 -18    0.46    0.25
  -5   1  18    0.27    0.19
   4  -1 -18   -0.29    0.18
   3  -1 -18    3.56    0.40
   2  -1 -18    0.25    0.22
   1  -1 -18    0.94    0.27
   0  -1 -18    0.03    0.19
  -1  -1 -18    0.96    0.28
  -2  -1 -18    0.12    0.23
  -3  -1 -18    8.01    0.67
  -4  -1 -18    0.00    0.13
  -4  -1 -18    0.06    0.22
  -5  -1 -18    0.97    0.30
  -5  -1 -18    0.87    0.23
  -6  -1 -18    1.17    0.33
  -6  -1 -18    1.31    0.27
  -7  -1 -18   -0.05    0.16
  -7  -1 -18    0.19    0.25
  -8  -1 -18    0.35    0.22
  -9   2  18    0.30    0.25
   8  -2 -18    0.27    0.27
  -8   2  18    0.02    0.21
   7  -2 -18    0.88    0.32
  -7   2  18    1.63    0.31
   6  -2 -18    0.06    0.23
  -6   2  18    0.43    0.21
   5  -2 -18    2.49    0.38
   4  -2 -18    0.78    0.26
   3  -2 -18    0.23    0.21
   2  -2 -18    0.88    0.28
   1  -2 -18    0.45    0.23
   0  -2 -18    0.84    0.26
  -1  -2 -18    1.92    0.34
  -2  -2 -18    7.75    0.62
  -3  -2 -18   13.22    0.91
  -4  -2 -18    7.45    0.64
  -5  -2 -18    2.23    0.31
  -5  -2 -18    2.30    0.39
  -6  -2 -18    1.35    0.27
  -6  -2 -18    1.52    0.34
  -7  -2 -18    0.44    0.27
  -7  -2 -18    0.22    0.18
  -8  -2 -18    0.15    0.20
  -9  -2 -18    0.23    0.22
   8  -3 -18    0.05    0.27
  -8   3  18    0.10    0.21
   7  -3 -18    2.01    0.40
  -7   3  18    1.77    0.32
   6  -3 -18    1.77    0.36
  -6   3  18    1.34    0.28
   5  -3 -18    1.34    0.32
   4  -3 -18    1.20    0.30
   3  -3 -18    0.02    0.18
   2  -3 -18    3.82    0.40
   1  -3 -18    0.55    0.24
   0  -3 -18   -0.10    0.17
  -1  -3 -18   -0.01    0.20
  -2  -3 -18    1.07    0.29
  -3  -3 -18    0.07    0.22
  -4  -3 -18    0.15    0.22
  -5  -3 -18   -0.05    0.21
  -5  -3 -18    0.08    0.15
  -6  -3 -18    1.52    0.28
  -6  -3 -18    1.55    0.34
  -7  -3 -18    0.61    0.23
  -7  -3 -18    0.52    0.26
  -8  -3 -18   -0.04    0.16
  -9  -3 -18    0.30    0.23
   8  -4 -18    0.39    0.29
  -8   4  18    0.04    0.22
   7  -4 -18    0.26    0.29
  -7   4  18    0.06    0.19
   6  -4 -18    0.33    0.27
  -6   4  18    0.14    0.19
   5  -4 -18    1.08    0.31
   4  -4 -18    4.33    0.47
   3  -4 -18    3.25    0.39
   2  -4 -18   -0.15    0.17
   1  -4 -18    7.90    0.61
   0  -4 -18    4.39    0.45
  -1  -4 -18    3.52    0.40
  -2  -4 -18    1.75    0.33
  -3  -4 -18    3.65    0.41
  -4  -4 -18    2.34    0.36
  -5  -4 -18    3.77    0.40
  -5  -4 -18    3.77    0.43
  -6  -4 -18    2.21    0.37
  -6  -4 -18    1.73    0.30
  -7  -4 -18    0.82    0.25
  -8  -4 -18    1.81    0.33
  -9  -4 -18    0.16    0.20
  -7   5  18   -0.10    0.19
  -7   5  18    0.27    0.28
   6  -5 -18    0.53    0.29
  -6   5  18    0.76    0.31
   5  -5 -18    2.13    0.39
   4  -5 -18    2.21    0.40
   3  -5 -18    3.29    0.45
   2  -5 -18    1.41    0.30
   1  -5 -18    0.31    0.22
   0  -5 -18    2.80    0.37
  -1  -5 -18   -0.09    0.20
  -2  -5 -18    0.06    0.21
  -3  -5 -18   -0.13    0.19
  -4  -5 -18    1.89    0.33
  -5  -5 -18    0.09    0.23
  -5  -5 -18    0.41    0.19
  -6  -5 -18    0.27    0.23
  -6  -5 -18   -0.06    0.16
  -7  -5 -18    0.25    0.20
  -8  -5 -18    0.18    0.19
  -9  -5 -18    0.00    0.18
 -10  -5 -18   -0.03    0.21
  -6   6  18    0.09    0.27
  -5   6  18    0.12    0.25
   4  -6 -18    0.87    0.29
  -4   6  18    0.76    0.29
   3  -6 -18    1.36    0.34
   2  -6 -18    1.36    0.32
   1  -6 -18    2.78    0.39
   0  -6 -18    0.45    0.23
  -1  -6 -18    1.33    0.28
  -2  -6 -18    0.48    0.24
  -3  -6 -18    0.62    0.26
  -4  -6 -18    0.43    0.24
  -5  -6 -18    3.95    0.43
  -5  -6 -18    4.42    0.42
  -6  -6 -18    1.65    0.30
  -7  -6 -18    1.30    0.29
  -8  -6 -18    0.33    0.22
  -9  -6 -18    1.12    0.29
 -10  -6 -18    0.88    0.29
  -5   7  18    0.13    0.26
  -4   7  18    0.25    0.25
  -3   7  18    3.16    0.45
   1  -7 -18    3.62    0.47
   0  -7 -18    1.79    0.33
  -1  -7 -18    2.27    0.35
  -2  -7 -18    0.36    0.21
  -3  -7 -18    0.95    0.28
  -4  -7 -18    1.22    0.30
  -5  -7 -18    4.51    0.44
  -5  -7 -18    5.25    0.48
  -6  -7 -18    0.40    0.20
  -7  -7 -18    0.11    0.19
  -8  -7 -18   -0.01    0.19
  -9  -7 -18   -0.09    0.18
 -10  -7 -18    0.52    0.27
  -4   8  18    0.56    0.30
  -3   8  18    0.03    0.22
  -2   8  18    0.02    0.23
   1  -8 -18    0.04    0.21
   0  -8 -18    1.00    0.29
  -1  -8 -18   -0.06    0.19
  -2  -8 -18    0.50    0.23
  -3  -8 -18   13.72    0.90
  -4  -8 -18    5.86    0.53
  -5  -8 -18    0.03    0.16
  -6  -8 -18    1.96    0.32
  -7  -8 -18    2.68    0.38
  -8  -8 -18   -0.01    0.18
  -9  -8 -18    0.66    0.27
 -10  -8 -18    1.01    0.32
  -3   9  18    0.32    0.27
  -2   9  18    2.45    0.43
  -1   9  18    3.82    0.50
   0  -9 -18    1.78    0.35
  -1  -9 -18    2.58    0.40
  -2  -9 -18    0.84    0.27
  -3  -9 -18    1.00    0.27
  -4  -9 -18    0.03    0.15
  -4  -9 -18   -0.25    0.19
  -5  -9 -18    0.21    0.18
  -6  -9 -18    2.87    0.38
  -7  -9 -18    1.60    0.32
  -8  -9 -18    0.13    0.20
  -9  -9 -18   -0.15    0.21
 -10  -9 -18   -0.19    0.21
  -2  10  18    0.06    0.25
  -1  10  18    0.88    0.31
   0  10  18   -0.05    0.22
  -1 -10 -18    0.14    0.22
  -2 -10 -18    0.26    0.22
  -3 -10 -18   -0.01    0.20
  -4 -10 -18    2.13    0.32
  -5 -10 -18    3.28    0.39
  -6 -10 -18   -0.01    0.17
  -7 -10 -18    0.20    0.19
  -8 -10 -18    0.59    0.26
  -9 -10 -18   -0.10    0.20
  -1  11  18    1.04    0.35
   0  11  18    0.35    0.28
   1  11  18    1.00    0.32
  -2 -11 -18    3.14    0.45
  -4 -11 -18    1.20    0.27
  -5 -11 -18    2.25    0.34
  -6 -11 -18    1.24    0.30
  -7 -11 -18   -0.03    0.18
  -8 -11 -18    0.33    0.24
  -9 -11 -18   -0.10    0.21
   0  12  18    0.17    0.27
   1  12  18    0.12    0.26
  -2 -12 -18    0.72    0.29
  -5 -12 -18    0.31    0.20
  -6 -12 -18    0.34    0.22
  -7 -12 -18    0.18    0.23
  -8 -12 -18    0.04    0.21
   1  13  18    0.07    0.28
  -7 -13 -18    1.55    0.35
   4   7 -19    0.15    0.26
   3   7 -19    0.21    0.25
   2   7 -19    0.14    0.25
   4   6 -19    0.53    0.30
   3   6 -19    0.05    0.24
   2   6 -19    1.47    0.39
   1   6 -19    0.97    0.35
   0   6 -19    0.44    0.29
  -8  -5  19    0.42    0.24
  -7  -5  19    0.05    0.20
   5   5 -19    1.96    0.41
   4   5 -19    0.47    0.29
   3   5 -19    0.91    0.33
   2   5 -19    0.68    0.31
   1   5 -19    0.31    0.27
   0   5 -19    0.43    0.30
  -1   5 -19    0.23    0.28
  -8  -4  19    0.09    0.22
  -7  -4  19    0.39    0.22
   5   4 -19    0.51    0.30
   4   4 -19    1.30    0.36
   3   4 -19    1.46    0.37
   2   4 -19    0.80    0.32
   1   4 -19    2.24    0.43
   0   4 -19    1.08    0.35
  -1   4 -19    0.45    0.29
  -2   4 -19    1.31    0.38
  -3   4 -19    0.73    0.33
  -9  -3  19    0.43    0.27
  -8  -3  19    0.50    0.25
  -7  -3  19    1.40    0.29
   6   3 -19   -0.08    0.24
  -6  -3  19    0.56    0.23
   5   3 -19   -0.17    0.23
   4   3 -19    1.48    0.37
   3   3 -19    2.90    0.45
   2   3 -19    3.22    0.48
   1   3 -19    2.56    0.44
   0   3 -19    2.39    0.44
  -1   3 -19    1.52    0.38
  -2   3 -19    0.47    0.29
  -3   3 -19    0.41    0.29
  -4   3 -19    0.34    0.31
  -9  -2  19    0.10    0.25
  -8  -2  19    0.07    0.22
  -7  -2  19    0.07    0.20
   6   2 -19    0.27    0.26
  -6  -2  19    0.26    0.21
   5   2 -19   -0.22    0.22
   4   2 -19    1.97    0.37
   3   2 -19    0.78    0.29
   2   2 -19   -0.02    0.23
   1   2 -19    2.84    0.44
   0   2 -19    2.37    0.42
  -1   2 -19    0.24    0.26
  -2   2 -19    3.11    0.49
  -3   2 -19    2.34    0.44
  -4   2 -19    0.08    0.26
  -5   2 -19    0.25    0.28
  -9  -1  19    0.18    0.26
  -8  -1  19    0.32    0.25
   7   1 -19    0.70    0.31
  -7  -1  19    1.19    0.29
   6   1 -19    1.82    0.37
  -6  -1  19    1.65    0.30
   5   1 -19    1.30    0.34
   4   1 -19    2.68    0.41
   3   1 -19    2.63    0.41
   2   1 -19    1.37    0.33
   1   1 -19    2.46    0.40
   0   1 -19   -0.14    0.21
  -1   1 -19    0.85    0.31
  -2   1 -19    1.50    0.37
  -3   1 -19    0.24    0.27
  -4   1 -19    0.10    0.24
  -4   1 -19    0.02    0.15
  -5   1 -19    0.21    0.27
  -6   1 -19   -0.04    0.25
  -9   0  19    0.41    0.27
  -8   0  19    0.42    0.26
   7   0 -19   -0.06    0.25
  -7   0  19   -0.05    0.19
   6   0 -19   -0.30    0.22
  -6   0  19    0.07    0.20
   5   0 -19    0.05    0.23
   4   0 -19    0.26    0.25
   3   0 -19    0.02    0.22
   2   0 -19    1.13    0.30
   1   0 -19   -0.09    0.21
   0   0 -19    0.58    0.28
  -1   0 -19    0.36    0.25
  -2   0 -19    0.77    0.31
  -3   0 -19    4.42    0.51
  -4   0 -19    0.99    0.33
  -4   0 -19    0.74    0.22
  -5   0 -19    0.02    0.15
  -5   0 -19   -0.02    0.23
  -6   0 -19    0.52    0.22
  -6   0 -19    0.97    0.34
  -7   0 -19    1.56    0.41
  -8   1  19    0.22    0.25
   7  -1 -19    0.91    0.32
  -7   1  19    1.68    0.32
   6  -1 -19   -0.14    0.22
  -6   1  19   -0.05    0.19
   5  -1 -19    0.96    0.31
   4  -1 -19    1.15    0.31
   3  -1 -19    1.81    0.35
   2  -1 -19    3.93    0.44
   1  -1 -19    0.01    0.21
   0  -1 -19    2.14    0.36
  -1  -1 -19   -0.13    0.20
  -2  -1 -19    2.72    0.43
  -3  -1 -19    5.41    0.55
  -4  -1 -19    3.77    0.51
  -4  -1 -19    3.06    0.36
  -5  -1 -19    0.93    0.32
  -5  -1 -19    0.59    0.22
  -6  -1 -19    0.12    0.24
  -6  -1 -19    0.07    0.17
  -7  -1 -19    0.05    0.19
  -7  -1 -19    0.30    0.27
   8  -2 -19    0.16    0.28
  -8   2  19    0.49    0.27
   7  -2 -19    1.32    0.34
  -7   2  19    1.21    0.29
   6  -2 -19    1.07    0.31
  -6   2  19    0.52    0.23
   5  -2 -19    2.92    0.41
   4  -2 -19    0.88    0.29
   3  -2 -19   -0.02    0.21
   2  -2 -19    3.61    0.45
   1  -2 -19    4.22    0.45
   0  -2 -19    0.76    0.27
  -1  -2 -19   -0.05    0.21
  -2  -2 -19    0.79    0.29
  -3  -2 -19    0.94    0.30
  -4  -2 -19    1.15    0.32
  -5  -2 -19    0.15    0.17
  -5  -2 -19   -0.08    0.22
  -6  -2 -19   -0.02    0.17
  -6  -2 -19    0.34    0.25
  -7  -2 -19    0.94    0.31
  -7  -2 -19    0.62    0.24
  -8  -2 -19    0.17    0.21
   8  -3 -19    0.47    0.31
  -8   3  19    0.01    0.22
   7  -3 -19    0.21    0.27
  -7   3  19    0.19    0.23
   6  -3 -19    1.17    0.34
   5  -3 -19    0.07    0.23
   4  -3 -19   -0.11    0.19
   3  -3 -19    2.31    0.36
   2  -3 -19    0.75    0.26
   1  -3 -19    1.08    0.30
[truncated: 42,249 more chars]
