# Supplementary material for: An infinite two-dimensional hybrid water–chloride network in a 4′-(furan-2-yl)-2,2′:6′,2′′-terpyridine nickel(II) matrix
Source: Acta Crystallogr E Crystallogr Commun. 2017 May 23;73(Pt 6):871–5. doi: 10.1107/S2056989017007095 (PMC5458313; doi:10.1107/S2056989017007095)
Supplement: Supplementary file 2 [file e-73-00871-Isup2.hkl]

data_I                                                                          
_shelx_title ' A in P-1'                                                        
_shelx_refln_list_code          4                                               
_shelx_F_calc_maximum      262.62                                               
_exptl_crystal_F_000       948.00                                               
_reflns_d_resolution_high  0.8377                                               
                                                                                
loop_                                                                           
 _space_group_symop_operation_xyz                                               
 'x, y, z'                                                                      
 '-x, -y, -z'                                                                   
                                                                                
_cell_length_a    10.3508                                                       
_cell_length_b    11.8941                                                       
_cell_length_c    19.0698                                                       
_cell_angle_alpha  76.330                                                       
_cell_angle_beta   88.582                                                       
_cell_angle_gamma  67.077                                                       
                                                                                
_shelx_F_squared_multiplier     1.000                                           
                                                                                
loop_                                                                           
 _refln_index_h                                                                 
 _refln_index_k                                                                 
 _refln_index_l                                                                 
 _refln_F_squared_calc                                                          
 _refln_F_squared_meas                                                          
 _refln_F_squared_sigma                                                         
 _refln_observed_status                                                         
   2   0   0         15.39          6.07         2.31 o                         
   3   0   0      10308.33       9488.59       304.29 o                         
   4   0   0        695.36        529.94        39.89 o                         
   5   0   0         22.66         39.59         9.23 o                         
   6   0   0        779.55        769.17        32.71 o                         
   7   0   0        857.53        980.63        40.91 o                         
   8   0   0         66.35         64.55        11.35 o                         
   9   0   0          3.86          2.22        11.08 o                         
  10   0   0          2.09          0.00        13.30 o                         
  11   0   0          8.04         19.21        16.25 o                         
 -10   1   0        304.31        308.80        31.77 o                         
  -9   1   0          5.34         -6.65        10.34 o                         
  -8   1   0        366.60        394.60        23.88 o                         
  -7   1   0        891.45        949.66        40.98 o                         
  -6   1   0        459.62        520.59        34.72 o                         
  -5   1   0        682.89        673.52        28.75 o                         
  -4   1   0       2904.29       2907.25       190.97 o                         
  -3   1   0         37.32         20.45         6.65 o                         
  -2   1   0          0.75         -2.43         1.77 o                         
  -1   1   0       1922.77       1592.75        84.22 o                         
   0   1   0       1027.74        936.74        49.50 o                         
   2   1   0         23.87         45.04         7.39 o                         
   3   1   0       1088.79        754.90        29.18 o                         
   4   1   0        156.88        170.11        12.56 o                         
   5   1   0       3053.90       3357.21       149.97 o                         
   6   1   0        859.11        970.30        38.70 o                         
   7   1   0        683.75        659.40        58.73 o                         
   8   1   0        464.93        492.75        35.46 o                         
   9   1   0        119.50        119.68        19.95 o                         
  10   1   0        356.17        354.60        33.24 o                         
  11   1   0        319.82        314.71        33.98 o                         
  -9   2   0          0.49         -1.37         8.87 o                         
  -8   2   0         57.45         47.25        11.35 o                         
  -7   2   0        246.56        286.14        19.34 o                         
  -6   2   0         78.61         69.93        10.39 o                         
  -5   2   0         99.86         76.09        14.41 o                         
  -4   2   0       1263.61       1637.73       107.12 o                         
  -3   2   0       2154.32       1856.99       100.10 o                         
  -2   2   0         78.38        102.35         6.93 o                         
  -1   2   0          2.47         45.06         5.91 o                         
   0   2   0        641.87        671.52        38.42 o                         
   1   2   0       9532.59       8468.30       427.00 o                         
   2   2   0      10085.32      10596.64       437.34 o                         
   3   2   0        444.36        486.84        25.86 o                         
   4   2   0       8876.82       9164.21       461.72 o                         
   5   2   0       1065.92       1231.46        45.00 o                         
   6   2   0         12.22         10.56         5.17 o                         
   7   2   0          3.74         -2.06         4.78 o                         
   8   2   0        107.25         98.99        16.99 o                         
   9   2   0         13.77          4.43        11.08 o                         
  10   2   0        402.97        395.23        35.46 o                         
  11   2   0         50.68         39.89        17.73 o                         
  -9   3   0         80.91         93.08        25.86 o                         
  -8   3   0         63.86         64.27        21.42 o                         
  -7   3   0        418.85        427.97        24.28 o                         
  -6   3   0       1846.94       1778.84        66.55 o                         
  -5   3   0        394.88        435.96        21.73 o                         
  -4   3   0        175.57        193.15        12.97 o                         
  -3   3   0        221.14        147.50        11.08 o                         
  -2   3   0        120.23        118.93        27.33 o                         
  -1   3   0        434.19        616.25       126.33 o                         
   0   3   0        137.89        121.16        10.34 o                         
   1   3   0       8741.72       9437.11       332.40 o                         
   2   3   0      16324.75      16925.19       451.36 o                         
   3   3   0        963.84        899.06        42.85 o                         
   4   3   0        131.44        135.93        13.30 o                         
   5   3   0          0.35          4.21         4.43 o                         
   6   3   0          1.30          1.63         3.69 o                         
   7   3   0         62.30         62.79        13.30 o                         
   8   3   0         14.91         14.04        11.08 o                         
   9   3   0        115.66         82.74        17.73 o                         
  10   3   0          0.82         -2.96        12.56 o                         
  11   3   0         95.27        111.55        23.64 o                         
  12   3   0        240.61        226.80        31.03 o                         
  -9   4   0          6.28         19.21        19.95 o                         
  -8   4   0         44.44         37.68        20.69 o                         
  -7   4   0         14.41          4.43        14.78 o                         
  -6   4   0        440.55        516.39        45.80 o                         
  -5   4   0         36.21         40.80         9.60 o                         
  -4   4   0         85.46         89.48        10.34 o                         
  -3   4   0        418.78        423.48        22.90 o                         
  -2   4   0         19.73         13.45         4.92 o                         
  -1   4   0        586.10        575.83        26.19 o                         
   0   4   0        936.46       1031.83        41.47 o                         
   1   4   0       1524.48       1296.96        50.14 o                         
   2   4   0         44.52         45.80         8.13 o                         
   3   4   0         18.30         20.15         3.04 o                         
   4   4   0       9597.41       9507.73       396.71 o                         
   5   4   0       1654.01       1337.88        65.01 o                         
   6   4   0        575.73        638.28        37.68 o                         
   7   4   0       5086.79       5662.53       246.00 o                         
   8   4   0        778.10        728.41        45.80 o                         
   9   4   0         20.17         16.99        12.56 o                         
  10   4   0        173.69        176.56        24.38 o                         
  11   4   0        207.30        261.52        31.77 o                         
  12   4   0        157.85        166.96        27.33 o                         
  -8   5   0         43.15         33.98        21.42 o                         
  -7   5   0          6.25          5.91        16.25 o                         
  -6   5   0        125.54        193.55        31.77 o                         
  -5   5   0         92.12         79.79        21.42 o                         
  -4   5   0        497.43        498.66        42.85 o                         
  -3   5   0       1299.10       1333.45        84.22 o                         
  -2   5   0        443.91        433.16        23.35 o                         
  -1   5   0        724.07        817.54        43.22 o                         
   0   5   0        175.10        168.05        11.88 o                         
   1   5   0       3497.51       3475.91       127.16 o                         
   2   5   0       1623.60       1785.94        58.94 o                         
   3   5   0       4842.85       5493.08       149.26 o                         
   4   5   0       3198.59       3319.13        91.83 o                         
   5   5   0        180.01        161.05        16.25 o                         
   6   5   0        631.39        641.97        38.42 o                         
   7   5   0        204.93        195.03        21.42 o                         
   8   5   0         64.23         49.50        13.30 o                         
   9   5   0         25.02         12.56        12.56 o                         
  10   5   0          0.07          8.87        12.56 o                         
  11   5   0          6.56          3.69        14.04 o                         
  12   5   0          1.47         13.30        16.25 o                         
  -8   6   0         10.58          6.65        20.69 o                         
  -7   6   0         91.75        102.69        28.07 o                         
  -6   6   0        203.14        185.43        33.24 o                         
  -5   6   0         58.79         67.97        22.16 o                         
  -4   6   0        233.12        244.53        33.98 o                         
  -3   6   0        245.64        258.74        22.53 o                         
  -2   6   0        284.59        295.81        24.01 o                         
  -1   6   0        177.67        201.69        15.04 o                         
   0   6   0        107.08        142.25        23.27 o                         
   1   6   0       7683.08       8021.02       298.46 o                         
   2   6   0       1023.05       1138.23        41.57 o                         
   3   6   0        123.42        159.99        15.25 o                         
   4   6   0         82.37         77.09         6.28 o                         
   5   6   0         40.88         26.12         5.99 o                         
   6   6   0        550.78        533.38        33.98 o                         
   7   6   0         76.06         69.44        14.04 o                         
   8   6   0       2272.70       2388.38       115.25 o                         
   9   6   0        453.30        421.09        34.72 o                         
  10   6   0          1.03          5.17        11.82 o                         
  11   6   0        207.80        237.14        29.55 o                         
  12   6   0          1.33         -8.13        13.30 o                         
  -7   7   0         16.14         21.42        21.42 o                         
  -6   7   0        231.42        279.99        41.37 o                         
  -5   7   0        254.50        268.17        39.15 o                         
  -4   7   0         55.61         43.59        19.21 o                         
  -3   7   0        235.65        227.60        34.72 o                         
  -2   7   0        950.74        903.12        42.81 o                         
  -1   7   0        125.85        114.75        12.78 o                         
   0   7   0         23.88         24.08         7.38 o                         
   1   7   0        215.67        188.39        24.01 o                         
   2   7   0          9.94          5.04         2.88 o                         
   3   7   0        216.28        210.33        10.52 o                         
   4   7   0        838.85        816.07        60.88 o                         
   5   7   0         51.11         67.37         8.83 o                         
   6   7   0        291.92        269.64        17.45 o                         
   7   7   0          4.26         11.82         9.60 o                         
   8   7   0         26.39         32.51        13.30 o                         
   9   7   0          8.42          8.87        11.82 o                         
  10   7   0          0.67         11.82        12.56 o                         
  11   7   0         26.51         13.30        14.78 o                         
  12   7   0         15.77          9.60        15.51 o                         
  -6   8   0          2.27          2.96        17.73 o                         
  -5   8   0         22.56         18.47        19.21 o                         
  -4   8   0         86.92         56.88        22.90 o                         
  -3   8   0        140.13        157.65        17.89 o                         
  -2   8   0         65.64         57.16        12.07 o                         
  -1   8   0          1.35          3.90         7.56 o                         
   0   8   0          0.50          6.65         8.87 o                         
   1   8   0        534.81        536.77        28.96 o                         
   2   8   0         20.41         15.63         8.87 o                         
   3   8   0          3.27          5.07         5.47 o                         
   4   8   0        372.33        377.95        24.97 o                         
   5   8   0        198.25        192.96        14.91 o                         
   6   8   0          8.65          6.55         5.99 o                         
   7   8   0         14.37         13.71        10.34 o                         
   8   8   0          1.50         -2.61         6.73 o                         
   9   8   0        113.49        108.60        19.95 o                         
  10   8   0          1.70          2.22        11.82 o                         
  11   8   0        101.76        107.86        22.90 o                         
  12   8   0        146.54        149.97        27.33 o                         
  -5   9   0        298.69        305.84        45.80 o                         
  -4   9   0        281.97        237.14        39.15 o                         
  -3   9   0        222.58        228.48        60.58 o                         
  -2   9   0        195.99        215.12        24.75 o                         
  -1   9   0        463.11        381.76        26.96 o                         
   0   9   0         66.88         39.21         9.97 o                         
   1   9   0        736.07        640.67        33.67 o                         
   2   9   0        742.00        654.77        33.67 o                         
   3   9   0        247.36        215.95        16.72 o                         
   4   9   0          2.14          2.96         5.22 o                         
   5   9   0        169.19        197.25        24.38 o                         
   6   9   0        448.17        401.58        24.01 o                         
   7   9   0         75.81         72.06        25.12 o                         
   8   9   0        923.60        854.70        39.53 o                         
   9   9   0        257.00        242.49        20.29 o                         
  10   9   0         32.26         33.93        11.74 o                         
  11   9   0         10.73         17.06        11.45 o                         
  -4  10   0          5.02         15.51        19.95 o                         
  -3  10   0         40.54         40.63        22.16 o                         
  -2  10   0         93.39         91.12        15.72 o                         
  -1  10   0        134.30        145.82        18.46 o                         
   0  10   0         39.87         63.74        14.04 o                         
   1  10   0        209.61        199.84        29.18 o                         
   2  10   0         54.87         35.57        10.18 o                         
   3  10   0         17.77         34.68         9.65 o                         
   4  10   0          0.46         -8.87         8.13 o                         
   5  10   0        197.34        161.05        22.90 o                         
   6  10   0        344.21        278.51        30.29 o                         
   7  10   0        112.14        105.64        20.69 o                         
   8  10   0        151.29        146.10        15.87 o                         
   9  10   0        224.86        220.14        19.54 o                         
  10  10   0         60.58         49.58        13.03 o                         
  11  10   0         37.55         32.60        12.41 o                         
  -2  11   0         75.15         64.38        15.96 o                         
  -1  11   0         95.63        110.25        17.34 o                         
   0  11   0        178.32        185.72        20.58 o                         
   1  11   0        153.51        136.98        17.73 o                         
   2  11   0        302.52        360.75        25.58 o                         
   3  11   0         82.94        104.20        16.99 o                         
   4  11   0         86.94        108.60        20.69 o                         
   5  11   0        603.27        616.12        49.50 o                         
   6  11   0        319.93        334.65        34.72 o                         
   7  11   0         85.68         54.67        16.99 o                         
   8  11   0         27.78         23.64        14.78 o                         
   9  11   0        155.28        190.60        28.81 o                         
  10  11   0         65.97         66.68        14.30 o                         
  -1  12   0          2.31         -7.39        10.41 o                         
   0  12   0        161.88        159.42        26.60 o                         
   1  12   0        117.42        111.21        17.55 o                         
   2  12   0         62.35         45.80        15.14 o                         
   3  12   0         44.59         45.06        17.73 o                         
   4  12   0         36.21         38.42        15.51 o                         
   5  12   0         67.71         72.40        19.21 o                         
   6  12   0         25.78         16.99        14.04 o                         
   7  12   0          3.26          0.74        12.56 o                         
   8  12   0          5.34          2.96        12.56 o                         
   9  12   0         61.16         62.79        20.69 o                         
   1  13   0         16.08          6.16        18.47 o                         
   2  13   0        220.58        231.97        32.51 o                         
   3  13   0        165.42        141.84        26.60 o                         
   4  13   0         51.59         31.77        16.99 o                         
   5  13   0         35.09         28.81        16.99 o                         
   6  13   0         66.50         89.39        22.90 o                         
   7  13   0         24.31          6.65        14.04 o                         
   8  13   0         24.60         18.47        16.99 o                         
  -8 -13   1          0.35         -9.60        12.56 o                         
  -7 -13   1          8.05          1.48        14.78 o                         
  -6 -13   1          3.82         -0.74        13.30 o                         
  -5 -13   1         10.92         25.86        16.25 o                         
  -4 -13   1         14.69         14.04        15.51 o                         
  -3 -13   1          3.04         17.73        16.25 o                         
  -2 -13   1          1.05        -10.34        14.04 o                         
  -9 -12   1         10.71        -11.82        11.82 o                         
  -8 -12   1        101.29         91.61        22.16 o                         
  -7 -12   1         22.47          6.65        12.56 o                         
  -6 -12   1         89.87         56.88        19.21 o                         
  -5 -12   1        338.34        336.13        36.20 o                         
  -4 -12   1        144.06        129.28        23.64 o                         
  -3 -12   1        209.27        161.79        26.60 o                         
  -2 -12   1        241.70        198.37        21.56 o                         
  -1 -12   1        335.00        330.61        38.78 o                         
   0 -12   1         11.33          9.57        13.67 o                         
   1 -12   1          1.54          2.25        11.98 o                         
 -10 -11   1         60.18         67.41        13.99 o                         
  -9 -11   1         35.56         30.29        16.99 o                         
  -8 -11   1         55.73         54.67        17.73 o                         
  -7 -11   1          2.86         -2.96        11.08 o                         
  -6 -11   1          1.71          0.00        11.08 o                         
  -5 -11   1         55.19         33.98        15.51 o                         
  -4 -11   1          0.95         -0.74        10.34 o                         
  -3 -11   1        266.57        220.08        33.98 o                         
  -2 -11   1         14.22          5.08         8.83 o                         
  -1 -11   1         11.34          9.97         9.93 o                         
   0 -11   1        131.62        143.25        18.93 o                         
   1 -11   1         74.66         86.69        28.81 o                         
   2 -11   1         24.11         20.86        13.46 o                         
 -11 -10   1         58.76         68.34        14.88 o                         
 -10 -10   1        151.64        118.16        16.69 o                         
  -9 -10   1        132.80        113.22        28.44 o                         
  -8 -10   1         82.89        100.58        13.84 o                         
  -7 -10   1         96.79        112.29        21.42 o                         
  -6 -10   1          0.99         -7.39         8.87 o                         
  -5 -10   1         12.24         -1.48         8.87 o                         
  -4 -10   1        128.79        114.51        19.95 o                         
  -3 -10   1          1.33          3.23         7.04 o                         
  -2 -10   1         26.80         22.08         9.36 o                         
  -1 -10   1        844.14        825.45        76.83 o                         
   0 -10   1        215.11        214.83        20.72 o                         
   1 -10   1          3.14          9.73        10.47 o                         
   2 -10   1          0.89         -6.71         9.40 o                         
   3 -10   1         98.86        111.55        29.55 o                         
   4 -10   1          8.21          5.91        19.95 o                         
 -11  -9   1        116.84        137.34        17.74 o                         
 -10  -9   1         47.68         51.68        12.27 o                         
  -9  -9   1        193.65        171.50        17.45 o                         
  -8  -9   1       1147.20       1164.90        49.43 o                         
  -7  -9   1        513.04        552.06        28.50 o                         
  -6  -9   1         37.58         33.67         9.23 o                         
  -5  -9   1          3.74         -1.48         8.87 o                         
  -4  -9   1          1.29         -4.20         4.94 o                         
  -3  -9   1        273.61        260.31        33.61 o                         
  -2  -9   1          9.39          8.13         7.09 o                         
  -1  -9   1          7.15          2.96         7.31 o                         
   0  -9   1          5.23          5.50         7.79 o                         
   1  -9   1        111.00        110.07        21.05 o                         
   2  -9   1        108.56        117.60        16.50 o                         
   3  -9   1          4.95         14.78        16.99 o                         
   4  -9   1         18.10         15.51        19.21 o                         
   5  -9   1         27.62         30.29        23.64 o                         
 -12  -8   1          6.52          0.74        15.51 o                         
 -11  -8   1        147.11        176.56        27.33 o                         
 -10  -8   1        174.06        147.87        16.92 o                         
  -9  -8   1        379.05        395.07        25.30 o                         
  -8  -8   1        265.42        273.08        19.83 o                         
  -7  -8   1        135.43        132.32        13.31 o                         
  -6  -8   1         46.70         47.93         8.61 o                         
  -5  -8   1         33.63         28.30         7.04 o                         
  -4  -8   1       1552.58       1514.63        55.15 o                         
  -3  -8   1        672.06        593.02        50.60 o                         
  -2  -8   1        106.48        109.85        12.27 o                         
  -1  -8   1       1048.06       1070.26        48.02 o                         
   0  -8   1        507.45        497.33        28.08 o                         
   1  -8   1        344.03        370.37        24.29 o                         
   2  -8   1        741.41        756.90        39.33 o                         
   3  -8   1        647.88        684.72        37.61 o                         
   4  -8   1        683.32        740.97        63.53 o                         
   5  -8   1        106.82        127.80        31.77 o                         
   6  -8   1         34.97         32.51        23.64 o                         
 -12  -7   1         15.59        -19.21        13.30 o                         
 -11  -7   1         88.90         96.78        22.16 o                         
 -10  -7   1         17.79         28.07        15.51 o                         
  -9  -7   1          6.78         19.21        13.30 o                         
  -8  -7   1        202.59        200.83        16.69 o                         
  -7  -7   1       1086.32       1037.81        43.12 o                         
  -6  -7   1          1.11         -0.37         5.22 o                         
  -5  -7   1         30.64         40.70         7.56 o                         
  -4  -7   1        382.37        311.80        21.95 o                         
  -3  -7   1        608.08        653.59        37.91 o                         
  -2  -7   1          0.58         -5.53         3.69 o                         
  -1  -7   1         34.14         52.01         8.61 o                         
   0  -7   1        830.01        928.53       123.00 o                         
   1  -7   1          0.15          0.62         7.39 o                         
   2  -7   1         15.07         11.44        11.08 o                         
   3  -7   1        146.61        141.10        27.33 o                         
   4  -7   1         94.20         87.91        23.64 o                         
   5  -7   1         13.23          4.43        15.51 o                         
   6  -7   1         85.15         85.70        27.33 o                         
   7  -7   1         38.23         14.04        19.95 o                         
 -12  -6   1          0.43          1.48        14.78 o                         
 -11  -6   1         49.70         48.02        17.73 o                         
 -10  -6   1         14.42          3.69        12.56 o                         
  -9  -6   1        150.50        152.92        22.90 o                         
  -8  -6   1         90.91         93.08        17.73 o                         
  -7  -6   1        378.64        350.91        28.07 o                         
  -6  -6   1        209.96        237.13        15.65 o                         
  -5  -6   1         75.98         69.18         5.52 o                         
  -4  -6   1          1.63          1.72         2.99 o                         
  -3  -6   1       2507.85       2528.17        71.40 o                         
  -2  -6   1        307.71        357.92        13.84 o                         
  -1  -6   1        214.77        262.94        16.17 o                         
   0  -6   1       1217.05       1133.00        47.98 o                         
   1  -6   1       1269.49       1290.05        69.44 o                         
   2  -6   1        171.75        187.51        16.15 o                         
   3  -6   1       1852.32       1942.92       117.46 o                         
   4  -6   1        288.13        356.82        37.68 o                         
   5  -6   1        119.83         93.08        25.12 o                         
   6  -6   1         82.21        110.07        27.33 o                         
   7  -6   1         24.97         52.45        23.64 o                         
 -12  -5   1          3.34          2.96        14.78 o                         
 -11  -5   1        103.96        121.89        23.64 o                         
 -10  -5   1        871.21       1090.40        65.75 o                         
  -9  -5   1        507.20        540.03        39.89 o                         
  -8  -5   1        195.80        212.02        23.64 o                         
  -7  -5   1       2427.21       2535.39       118.20 o                         
  -6  -5   1        708.92        703.29        40.63 o                         
  -5  -5   1       1110.32       1260.31        62.06 o                         
  -4  -5   1       1826.18       1748.13        70.58 o                         
  -3  -5   1       6297.14       6375.75       173.19 o                         
  -2  -5   1        230.03        238.30         9.85 o                         
  -1  -5   1       1248.38       1289.54        51.18 o                         
   0  -5   1        397.01        378.18        73.14 o                         
   1  -5   1         92.17         87.91         9.76 o                         
   2  -5   1        206.53        251.61        37.68 o                         
   3  -5   1         40.84         60.58        16.25 o                         
   4  -5   1        268.46        255.61        32.51 o                         
   5  -5   1         88.40         93.82        22.90 o                         
   6  -5   1         17.94         34.72        18.47 o                         
   7  -5   1         20.18         14.78        17.73 o                         
   8  -5   1        112.79        158.09        32.51 o                         
 -12  -4   1          2.83         10.34        16.25 o                         
 -11  -4   1          7.05          7.39        14.78 o                         
 -10  -4   1          1.54          2.22        12.56 o                         
  -9  -4   1          2.82         -5.91        10.34 o                         
  -8  -4   1         75.13         77.57        15.51 o                         
  -7  -4   1         33.51         32.51        12.56 o                         
  -6  -4   1         64.26         86.43        13.30 o                         
  -5  -4   1         20.99          0.74         5.91 o                         
  -4  -4   1       1388.05       1165.75        56.15 o                         
  -3  -4   1       1613.45       1745.16        49.72 o                         
  -2  -4   1       9389.31       9749.28       261.61 o                         
  -1  -4   1         41.29         21.46         7.02 o                         
   0  -4   1       6997.82       6668.08       237.60 o                         
   1  -4   1        507.62        482.11        23.14 o                         
   2  -4   1          4.32          3.49         4.36 o                         
   3  -4   1       1211.58       1076.99        39.76 o                         
   4  -4   1       1487.76       1350.02        55.41 o                         
   5  -4   1        405.42        401.14        37.68 o                         
   6  -4   1         48.47         51.71        19.21 o                         
   7  -4   1        399.07        472.06        45.80 o                         
   8  -4   1         92.21        136.67        28.81 o                         
   9  -4   1         30.64          5.17        18.47 o                         
 -12  -3   1        101.18         98.25        23.64 o                         
 -11  -3   1          7.30         15.51        14.78 o                         
 -10  -3   1        467.08        477.23        39.15 o                         
  -9  -3   1        346.47        382.67        33.24 o                         
  -8  -3   1         35.37         37.68        12.56 o                         
  -7  -3   1       3214.90       3296.31       149.23 o                         
  -6  -3   1       6302.46       6786.12       221.02 o                         
  -5  -3   1        903.89        938.96        34.74 o                         
  -4  -3   1        236.98        255.61        18.47 o                         
  -3  -3   1        159.77        148.71         7.45 o                         
  -2  -3   1         13.16          3.45         2.13 o                         
  -1  -3   1       1277.53       1768.57        93.82 o                         
   0  -3   1       4587.04       4737.52       169.44 o                         
   1  -3   1       2790.54       2566.05       316.19 o                         
   2  -3   1        180.24        220.53        22.16 o                         
   3  -3   1        600.24        580.54        24.05 o                         
   4  -3   1        386.92        368.39        40.26 o                         
   5  -3   1         53.28         75.83        39.89 o                         
   6  -3   1         96.75        126.58        13.20 o                         
   7  -3   1        140.45        154.82        15.30 o                         
   8  -3   1         48.76         34.72        19.21 o                         
   9  -3   1         48.88         56.88        22.90 o                         
 -11  -2   1         75.03         70.18        19.95 o                         
 -10  -2   1          0.90         28.07        14.78 o                         
  -9  -2   1         34.16         33.98        14.78 o                         
  -8  -2   1         32.60         25.12        12.56 o                         
  -7  -2   1        492.55        522.30        24.55 o                         
  -6  -2   1        643.87        797.25        32.10 o                         
  -5  -2   1          5.28          4.15         3.37 o                         
  -4  -2   1       2519.76       2735.26       113.40 o                         
  -3  -2   1         35.06         26.23         7.02 o                         
  -2  -2   1       1548.60       1402.97        46.59 o                         
  -1  -2   1       1304.97       1237.08        48.39 o                         
   0  -2   1       6029.70       5676.46       201.04 o                         
   1  -2   1          6.10         11.08         4.80 o                         
   2  -2   1        517.13        543.36        20.89 o                         
   3  -2   1        589.16        627.68        25.36 o                         
   4  -2   1       1791.30       1546.94        55.91 o                         
   5  -2   1       4734.29       5122.50       170.74 o                         
   6  -2   1        878.81       1043.53        42.78 o                         
   7  -2   1        303.79        339.27        21.48 o                         
   8  -2   1        430.50        476.43        27.16 o                         
   9  -2   1         57.95         52.52        19.95 o                         
 -11  -1   1         30.83         37.68        17.73 o                         
 -10  -1   1         53.62         51.71        17.73 o                         
  -9  -1   1          3.33         12.56        11.82 o                         
  -8  -1   1          0.72         19.95        11.82 o                         
  -7  -1   1        145.02        180.67        13.84 o                         
  -6  -1   1       1631.93       1543.21        57.01 o                         
  -5  -1   1       1504.04       1625.66       103.43 o                         
  -4  -1   1        554.22        540.37        21.87 o                         
  -3  -1   1         11.30         60.91         9.60 o                         
  -2  -1   1       7292.08       7651.37       244.85 o                         
  -1  -1   1       7597.44       9246.95       467.63 o                         
   0  -1   1       3575.00       3429.28       174.35 o                         
   1  -1   1      12862.62      13030.09       655.27 o                         
   2  -1   1       1144.77       1077.02        37.45 o                         
   3  -1   1         12.19         21.75         4.24 o                         
   4  -1   1       3171.73       3239.08       206.48 o                         
   5  -1   1        207.14        136.82        14.41 o                         
   6  -1   1         36.83         25.39        14.04 o                         
   7  -1   1       1114.43       1095.16        45.06 o                         
   8  -1   1        166.11        189.49        17.35 o                         
   9  -1   1         49.50         56.88        16.25 o                         
  10  -1   1          2.60         -6.65        12.56 o                         
 -11   0   1         67.36         70.18        19.21 o                         
 -10   0   1        354.31        332.44        31.77 o                         
  -9   0   1         89.73         99.73        18.47 o                         
  -8   0   1        192.16        212.20        17.21 o                         
  -7   0   1        125.38        134.82        17.36 o                         
  -6   0   1        300.93        318.72        18.19 o                         
  -5   0   1       3485.38       3601.30       121.15 o                         
  -4   0   1        268.39        276.09        15.51 o                         
  -3   0   1         14.53         35.09         4.94 o                         
  -2   0   1       1043.04        866.70        32.51 o                         
  -1   0   1        191.86        136.67         8.87 o                         
   2   0   1        877.76       1182.36        44.69 o                         
   3   0   1        354.59        382.39        16.30 o                         
   4   0   1       1377.34       1263.26        45.93 o                         
   5   0   1         62.15         69.82         9.60 o                         
   6   0   1         32.63         45.25         8.08 o                         
   7   0   1        309.50        367.83        31.77 o                         
   8   0   1        375.21        306.27        20.29 o                         
   9   0   1        293.38        284.42        28.07 o                         
  10   0   1        150.08        157.35        23.64 o                         
  11   0   1        162.60        145.53        24.38 o                         
 -11   1   1          6.10          3.69        13.30 o                         
 -10   1   1         76.64         71.66        18.47 o                         
  -9   1   1        425.53        393.02        32.51 o                         
  -8   1   1        690.15        720.53        34.18 o                         
  -7   1   1         74.74         57.65        10.62 o                         
  -6   1   1        403.72        395.24        21.11 o                         
  -5   1   1          3.43         11.75         5.68 o                         
  -3   1   1       4855.63       4836.39       158.12 o                         
  -2   1   1      20986.02      21471.59       681.22 o                         
  -1   1   1       2218.29       2193.35       113.77 o                         
   0   1   1      17732.40      17452.99       879.85 o                         
   1   1   1      11296.54       8460.92       430.69 o                         
   2   1   1        659.63        563.10        20.29 o                         
   3   1   1       5193.81       4572.22       148.81 o                         
   4   1   1       1840.70       2005.56       118.94 o                         
   5   1   1         28.78          9.60         4.70 o                         
   6   1   1        334.10        358.46        19.02 o                         
   7   1   1        107.14        101.70        15.14 o                         
   8   1   1        237.96        262.21        18.54 o                         
   9   1   1         93.26         72.40        16.99 o                         
  10   1   1         93.90         76.83        19.95 o                         
  11   1   1         26.37         43.59        18.47 o                         
  -9   2   1        310.68        305.04        22.17 o                         
  -8   2   1        535.48        538.15        37.68 o                         
  -7   2   1        158.94        190.90        17.73 o                         
  -6   2   1        876.00        848.96        35.86 o                         
  -5   2   1         57.89         93.52        11.45 o                         
  -4   2   1       1117.63       1183.33        98.62 o                         
  -3   2   1       2105.95       2542.12       130.39 o                         
  -2   2   1       2017.75       1966.83        66.21 o                         
  -1   2   1       1898.67       2000.54       106.38 o                         
   0   2   1        160.24        337.61        20.69 o                         
   1   2   1       2055.66       2322.63       118.94 o                         
   2   2   1       5524.27       5449.77       226.80 o                         
   3   2   1       2871.09       2878.17       124.11 o                         
   4   2   1        165.24        146.30        22.53 o                         
   5   2   1         57.38         88.23        14.41 o                         
   6   2   1       1140.14       1271.28        47.62 o                         
   7   2   1         57.86         58.37        12.19 o                         
   8   2   1        105.42        114.51        18.47 o                         
   9   2   1        146.39        131.50        20.69 o                         
  10   2   1         23.83         16.99        14.04 o                         
  11   2   1        149.56        141.10        24.38 o                         
  -9   3   1          2.64         -6.65        15.51 o                         
  -8   3   1          0.79         -4.06         7.93 o                         
  -7   3   1          4.94         22.46         8.61 o                         
  -6   3   1          0.73         -0.57         6.70 o                         
  -5   3   1        490.68        530.08        24.59 o                         
  -4   3   1          0.41          1.23         4.36 o                         
  -3   3   1       1714.32       1734.04        60.49 o                         
  -2   3   1       1106.35        961.34        28.85 o                         
  -1   3   1         15.72         19.95         7.39 o                         
   0   3   1      15255.94      14422.35       506.27 o                         
   1   3   1      13078.39      13888.65       486.98 o                         
   2   3   1      68969.11      73585.59      2335.19 o                         
   3   3   1       7673.84       8197.92       341.30 o                         
   4   3   1         24.88         22.16         5.91 o                         
   5   3   1       1509.63       1567.10        54.44 o                         
   6   3   1       1551.79       1568.09        82.74 o                         
   7   3   1        192.52        240.83        22.90 o                         
   8   3   1        911.48        862.86        51.71 o                         
   9   3   1        338.06        344.26        31.03 o                         
  10   3   1         71.70         72.40        19.21 o                         
  11   3   1        193.94        200.94        28.07 o                         
  12   3   1         91.87        111.55        24.38 o                         
  -9   4   1        161.10        106.38        28.81 o                         
  -8   4   1        190.72        167.70        31.77 o                         
  -7   4   1        233.69        278.51        36.94 o                         
  -6   4   1       1083.76       1004.70        70.92 o                         
  -5   4   1        236.92        246.05        15.77 o                         
  -4   4   1       1184.34       1094.42        41.78 o                         
  -3   4   1         29.71         39.74         5.95 o                         
  -2   4   1        606.61        589.87        31.25 o                         
  -1   4   1        603.77        505.04        23.35 o                         
   0   4   1        309.18        290.45        24.38 o                         
   1   4   1       1383.77       1329.88        50.91 o                         
   2   4   1      25002.10      26109.50       691.99 o                         
   3   4   1         69.61         56.83        14.04 o                         
   4   4   1        285.10        254.13        18.47 o                         
   5   4   1        180.16        160.31        16.25 o                         
   6   4   1        233.47        260.78        21.42 o                         
   7   4   1         35.44         41.37        11.82 o                         
   8   4   1         29.28         22.90        11.82 o                         
   9   4   1         11.57         -7.39         9.60 o                         
  10   4   1         23.36          2.96        11.82 o                         
  11   4   1          0.75         -7.39        12.56 o                         
  12   4   1         48.57         62.79        20.69 o                         
  -8   5   1         13.32         26.60        21.42 o                         
  -7   5   1         23.95         30.29        19.21 o                         
  -6   5   1         61.34         50.24        19.95 o                         
  -5   5   1         50.06         47.28        18.47 o                         
  -4   5   1         35.89         19.21        13.30 o                         
  -3   5   1        739.77        758.83        33.58 o                         
  -2   5   1       2698.68       2940.57       111.03 o                         
  -1   5   1       1573.77       1451.65        57.87 o                         
   0   5   1       1075.61       1050.45        43.27 o                         
   1   5   1        152.13        202.53        17.73 o                         
   2   5   1       1506.81       1449.16        42.29 o                         
   3   5   1       9510.27      10283.88       276.02 o                         
   4   5   1        327.94        548.89        31.03 o                         
   5   5   1       1025.73       1034.99        52.45 o                         
   6   5   1       2162.64       1983.55        93.82 o                         
   7   5   1        105.34        128.54        16.99 o                         
   8   5   1        157.37        151.44        19.95 o                         
   9   5   1        131.60        140.36        20.69 o                         
  10   5   1        205.20        190.60        25.12 o                         
  11   5   1         41.29         27.33        16.25 o                         
  12   5   1        159.13        183.21        28.07 o                         
  -8   6   1         25.87         39.15        23.64 o                         
  -7   6   1         61.20         65.75        25.86 o                         
  -6   6   1          0.97         -6.65        14.04 o                         
  -5   6   1        834.63        876.90        67.23 o                         
  -4   6   1        524.88        551.11        48.02 o                         
  -3   6   1         77.59        110.32        12.71 o                         
  -2   6   1        789.39        704.97        34.18 o                         
  -1   6   1         24.41         50.73        15.14 o                         
   0   6   1        234.25        276.67        49.50 o                         
   1   6   1       1399.26       1367.25        94.56 o                         
   2   6   1         49.50         49.37         4.80 o                         
   3   6   1       5181.02       5169.00       141.26 o                         
   4   6   1       2413.28       2570.20        72.94 o                         
   5   6   1          2.10         -1.48         5.91 o                         
   6   6   1         19.00         24.38         8.87 o                         
   7   6   1         22.02          5.17         9.60 o                         
   8   6   1         17.02         -9.60         8.87 o                         
   9   6   1        441.58        491.27        38.42 o                         
  10   6   1        125.82        103.43        20.69 o                         
  11   6   1         40.74         29.55        16.25 o                         
  12   6   1          6.62          8.87        16.25 o                         
  -7   7   1          4.65          9.60        19.95 o                         
  -6   7   1        286.97        332.44        45.06 o                         
  -5   7   1        186.76        169.91        31.77 o                         
  -4   7   1          7.17         16.25        15.51 o                         
  -3   7   1         52.03         67.20        11.87 o                         
  -2   7   1         46.20         66.22        11.18 o                         
  -1   7   1        712.98        704.74        54.30 o                         
   0   7   1        390.23        372.23        37.68 o                         
   1   7   1          9.51          5.25         4.78 o                         
   2   7   1        407.49        409.40        20.58 o                         
   3   7   1        614.02        507.68        18.47 o                         
   4   7   1        317.51        252.83        19.54 o                         
   5   7   1       1413.53       1396.14        52.33 o                         
   6   7   1        960.25        911.62        50.24 o                         
   7   7   1          2.71         11.08         9.60 o                         
   8   7   1        141.12        125.59        19.21 o                         
   9   7   1        559.35        634.59        44.33 o                         
  10   7   1         34.18         42.85        16.25 o                         
  11   7   1         18.05         21.42        15.51 o                         
  12   7   1         31.91         39.15        18.47 o                         
  -6   8   1         93.95         72.40        26.60 o                         
  -5   8   1        125.33        159.57        32.51 o                         
  -4   8   1        231.63        260.78        38.42 o                         
  -3   8   1        237.17        217.75        20.41 o                         
  -2   8   1        807.90        830.06        41.44 o                         
  -1   8   1        513.02        478.06        27.85 o                         
   0   8   1        246.30        268.32        19.14 o                         
   1   8   1         13.24          4.89         5.70 o                         
   2   8   1       1319.13       1302.96        54.84 o                         
   3   8   1       1481.78       1427.04        62.42 o                         
   4   8   1        813.77        875.81        29.22 o                         
   5   8   1       1414.43       1492.54        55.36 o                         
   6   8   1        625.41        642.23        38.42 o                         
   7   8   1        159.76        192.17        15.87 o                         
   8   8   1        253.71        263.00        26.60 o                         
   9   8   1        210.17        230.49        25.86 o                         
  10   8   1          4.89         11.08        13.30 o                         
  11   8   1          4.51         -6.65        11.82 o                         
  12   8   1         18.90         14.04        16.99 o                         
  -5   9   1        162.04        167.70        35.46 o                         
  -4   9   1         54.46         25.12        19.95 o                         
  -3   9   1          7.10          5.80         9.70 o                         
  -2   9   1        182.38        225.57        21.28 o                         
  -1   9   1        167.41        167.54        17.93 o                         
   0   9   1          0.19          4.10         7.56 o                         
   1   9   1          0.63          6.54         7.04 o                         
   2   9   1        113.08        131.42        14.30 o                         
   3   9   1         56.73         55.02         9.65 o                         
   4   9   1         18.12         19.18         7.04 o                         
   5   9   1         47.56         60.86         9.57 o                         
   6   9   1         99.33        102.01        20.32 o                         
   7   9   1        716.59        732.22        34.38 o                         
   8   9   1          8.30         11.45         8.36 o                         
   9   9   1        133.77        160.53        16.92 o                         
  10   9   1        604.98        735.80        50.97 o                         
  11   9   1        105.09         70.18        19.95 o                         
  -4  10   1          2.92         22.90        22.16 o                         
  -3  10   1         28.78         30.06        21.79 o                         
  -2  10   1          6.54          1.91         9.76 o                         
  -1  10   1        198.06        203.76        35.09 o                         
   0  10   1        305.64        327.77        24.08 o                         
   1  10   1          1.29          2.36         7.63 o                         
   2  10   1         51.06         63.79        11.46 o                         
   3  10   1         21.20         29.29         8.83 o                         
   4  10   1          7.32         -9.60         7.39 o                         
   5  10   1         53.21         50.24        15.51 o                         
   6  10   1        193.45        265.95        30.29 o                         
   7  10   1        358.68        380.81        23.42 o                         
   8  10   1        386.61        379.07        24.19 o                         
   9  10   1         79.81         83.38        13.84 o                         
  10  10   1         80.96         84.89        15.51 o                         
  11  10   1         11.21          8.79        10.93 o                         
  -3  11   1         23.06         23.64        21.42 o                         
  -2  11   1         15.86         12.53        11.87 o                         
  -1  11   1        173.20        166.36        20.04 o                         
   0  11   1        115.04        109.89        16.62 o                         
   1  11   1         46.53         47.90        12.41 o                         
   2  11   1          0.58         -3.45         7.78 o                         
   3  11   1         81.01        105.47        14.30 o                         
   4  11   1          0.70          5.17        10.34 o                         
   5  11   1         26.97         33.24        14.78 o                         
   6  11   1         52.80         37.68        15.51 o                         
   7  11   1         43.68         47.28        16.99 o                         
   8  11   1          0.25          8.13        12.56 o                         
   9  11   1          9.61          9.40         9.65 o                         
  10  11   1         40.63         52.85        13.03 o                         
  -1  12   1         68.61         45.11        16.62 o                         
   0  12   1         93.27         98.18        31.03 o                         
   1  12   1        164.75        175.48        20.77 o                         
   2  12   1         37.15         28.09        11.74 o                         
   3  12   1        427.02        418.13        39.89 o                         
   4  12   1        266.64        274.82        32.51 o                         
   5  12   1         98.47         81.26        19.95 o                         
   6  12   1        158.90        169.91        26.60 o                         
   7  12   1        108.00        113.77        22.90 o                         
   8  12   1          9.78         11.08        14.04 o                         
   9  12   1        124.48        141.84        26.60 o                         
   1  13   1         99.00         92.85        17.55 o                         
   2  13   1         38.55         51.71        19.21 o                         
   3  13   1         23.59         18.47        15.51 o                         
   4  13   1          5.39         -8.13        11.82 o                         
   5  13   1         11.28         11.82        14.78 o                         
   6  13   1          0.10         -0.74        12.56 o                         
   7  13   1          1.11          0.74        13.30 o                         
   8  13   1          0.14          5.17        14.04 o                         
  -7 -13   2         86.69        107.86        25.12 o                         
  -6 -13   2         96.96        127.07        25.12 o                         
  -5 -13   2         60.51         56.15        19.95 o                         
  -4 -13   2         99.94        116.72        25.12 o                         
  -3 -13   2         25.93         35.46        18.47 o                         
  -2 -13   2         15.26         13.30        16.25 o                         
  -9 -12   2          0.90        -15.51        11.82 o                         
  -8 -12   2         19.86         28.81        16.99 o                         
  -7 -12   2          0.49          1.48        12.56 o                         
  -6 -12   2          0.64          5.91        13.30 o                         
  -5 -12   2          0.07          1.48        12.56 o                         
  -4 -12   2         42.05         24.38        16.25 o                         
  -3 -12   2         26.23         26.60        16.25 o                         
  -2 -12   2         32.88         21.51        11.54 o                         
  -1 -12   2         47.28         58.17        14.72 o                         
   0 -12   2        227.82        202.19        23.42 o                         
 -10 -11   2        128.23        161.79        28.07 o                         
  -9 -11   2         83.56         82.74        21.42 o                         
  -8 -11   2        114.74         85.70        20.69 o                         
  -7 -11   2        452.43        506.04        45.06 o                         
  -6 -11   2        450.84        489.05        43.59 o                         
  -5 -11   2        156.22        163.26        25.86 o                         
  -4 -11   2        300.05        325.79        33.98 o                         
  -3 -11   2        377.82        411.49        27.69 o                         
  -2 -11   2        232.88        203.02        20.29 o                         
  -1 -11   2        111.11        122.49        17.03 o                         
   0 -11   2        374.40        369.88        28.08 o                         
   1 -11   2          1.10          2.04        10.70 o                         
   2 -11   2          0.22         11.74        12.60 o                         
 -11 -10   2         22.26         28.50        12.50 o                         
 -10 -10   2        244.91        270.44        22.68 o                         
  -9 -10   2        204.32        194.38        19.02 o                         
  -8 -10   2        105.14         92.36        13.67 o                         
  -7 -10   2        111.75        110.81        20.69 o                         
  -6 -10   2         28.57         23.64        14.04 o                         
  -5 -10   2         26.50         16.25        11.82 o                         
  -4 -10   2         27.00         27.33        13.30 o                         
  -3 -10   2         79.01         57.06        11.49 o                         
  -2 -10   2        124.50        126.69        26.60 o                         
  -1 -10   2          7.77          6.45         8.61 o                         
   0 -10   2         31.21         37.11        12.07 o                         
   1 -10   2        689.19        607.65        36.39 o                         
   2 -10   2        161.73        163.44        20.58 o                         
   3 -10   2         17.09         19.21        21.42 o                         
 -11  -9   2          0.41         -5.09         9.88 o                         
 -10  -9   2        206.55        231.97        32.14 o                         
  -9  -9   2        307.37        309.56        22.68 o                         
  -8  -9   2        158.51        140.97        15.57 o                         
  -7  -9   2          8.77          3.16         7.56 o                         
  -6  -9   2          3.25         -1.61         5.99 o                         
  -5  -9   2          1.21          0.74         8.13 o                         
  -4  -9   2        255.75        251.82        17.97 o                         
  -3  -9   2        685.67        685.56        34.48 o                         
  -2  -9   2        271.98        289.05        27.70 o                         
  -1  -9   2         82.09         91.02        13.25 o                         
   0  -9   2        353.81        355.79        24.71 o                         
   1  -9   2        534.35        610.93        48.39 o                         
   2  -9   2          1.48         -3.00         8.83 o                         
   3  -9   2        212.95        186.90        33.98 o                         
   4  -9   2        166.12        181.73        35.46 o                         
   5  -9   2          1.06         29.55        22.90 o                         
 -11  -8   2         48.97         54.68        13.31 o                         
 -10  -8   2        229.09        266.92        21.92 o                         
  -9  -8   2        622.35        652.83        33.62 o                         
  -8  -8   2        194.44        191.00        16.92 o                         
  -7  -8   2        123.15        113.33        20.69 o                         
  -6  -8   2        151.61        157.86        13.46 o                         
  -5  -8   2          4.97          6.75         7.02 o                         
  -4  -8   2        294.86        279.35        38.05 o                         
  -3  -8   2        436.34        405.86        66.12 o                         
  -2  -8   2        174.65        128.54        19.95 o                         
  -1  -8   2         35.08         32.10         8.51 o                         
   0  -8   2        139.85        107.48        13.84 o                         
   1  -8   2         45.21         49.60        21.42 o                         
   2  -8   2        143.95        163.52        18.28 o                         
   3  -8   2         90.97         84.22        23.64 o                         
   4  -8   2         81.04         72.40        24.38 o                         
   5  -8   2          8.76         10.34        17.73 o                         
   6  -8   2         50.70         50.97        25.12 o                         
 -12  -7   2         54.78         56.88        19.95 o                         
 -11  -7   2         45.87         70.18        19.95 o                         
 -10  -7   2         36.94         40.63        16.25 o                         
  -9  -7   2        308.34        333.90        22.72 o                         
  -8  -7   2         17.83         19.35         9.60 o                         
  -7  -7   2         19.31         19.21        10.71 o                         
  -6  -7   2        387.07        416.73        22.17 o                         
  -5  -7   2        678.06        738.13        31.41 o                         
  -4  -7   2         74.58         80.99         8.94 o                         
  -3  -7   2        771.91        699.00        23.34 o                         
  -2  -7   2       1232.05       1184.27        50.14 o                         
  -1  -7   2        254.46        285.39        18.72 o                         
   0  -7   2       2075.09       2032.08        81.17 o                         
   1  -7   2       1480.72       1569.17        66.19 o                         
   2  -7   2        793.98        815.18        45.43 o                         
   3  -7   2        242.06        284.42        33.98 o                         
   4  -7   2        739.94        743.92        61.32 o                         
   5  -7   2        548.41        536.33        51.71 o                         
   6  -7   2         24.98         24.38        20.69 o                         
   7  -7   2          9.13          7.39        19.95 o                         
 -12  -6   2         22.07          8.13        14.78 o                         
 -11  -6   2          1.57         11.82        14.78 o                         
 -10  -6   2        156.43        190.60        25.86 o                         
  -9  -6   2        188.90        229.01        26.60 o                         
  -8  -6   2        277.21        285.90        27.33 o                         
  -7  -6   2        622.38        674.77        31.00 o                         
  -6  -6   2       1195.65       1189.06        46.38 o                         
  -5  -6   2       1086.99       1008.72        32.18 o                         
  -4  -6   2         41.76         30.01         4.98 o                         
  -3  -6   2       1209.30       1256.99        50.93 o                         
  -2  -6   2       1678.72       1671.99        48.36 o                         
  -1  -6   2         33.82         17.47         5.99 o                         
   0  -6   2        335.35        324.72        31.77 o                         
   1  -6   2        230.34        272.03        26.96 o                         
   2  -6   2          5.94          6.34         6.55 o                         
   3  -6   2        292.99        265.95        31.03 o                         
   4  -6   2        194.37        200.20        31.03 o                         
   5  -6   2          8.57         21.42        16.99 o                         
   6  -6   2          5.90          4.43        16.25 o                         
   7  -6   2         98.86        150.71        32.51 o                         
 -12  -5   2         36.51         43.59        18.47 o                         
 -11  -5   2         22.21          8.13        14.78 o                         
 -10  -5   2         16.53         16.99        14.04 o                         
  -9  -5   2          0.57          3.69        11.08 o                         
  -8  -5   2         31.90         38.42        13.30 o                         
  -7  -5   2         56.90         67.23        14.78 o                         
  -6  -5   2         58.28         79.05        13.30 o                         
  -5  -5   2        650.02        610.65        20.72 o                         
  -4  -5   2        338.79        311.78        12.54 o                         
  -3  -5   2        562.87        530.30        18.25 o                         
  -2  -5   2        291.95        297.09        28.88 o                         
  -1  -5   2        364.15        306.85        37.68 o                         
   0  -5   2        234.19        205.21        16.99 o                         
   1  -5   2       1777.27       1520.31        61.30 o                         
   2  -5   2       1751.52       1641.82        66.64 o                         
   3  -5   2        359.42        296.24        30.29 o                         
   4  -5   2        918.09        771.99        58.36 o                         
   5  -5   2        564.11        506.78        45.80 o                         
   6  -5   2         68.96         82.74        23.64 o                         
   7  -5   2         14.73          6.65        16.99 o                         
   8  -5   2        222.41        303.63        42.85 o                         
 -12  -4   2        116.87        130.02        25.12 o                         
 -11  -4   2          1.37         -2.96        12.56 o                         
 -10  -4   2          0.94          6.65        13.30 o                         
  -9  -4   2       1032.51       1136.94        65.01 o                         
  -8  -4   2        824.20        861.38        51.71 o                         
  -7  -4   2        796.37        864.34        50.24 o                         
  -6  -4   2       3350.06       3290.40       147.75 o                         
  -5  -4   2       2210.36       2201.40        74.87 o                         
  -4  -4   2        867.85        885.82        63.57 o                         
  -3  -4   2        739.36        896.21        31.02 o                         
  -2  -4   2       2849.35       2757.15        76.18 o                         
  -1  -4   2        356.92        396.34        19.06 o                         
   0  -4   2       2497.92       2448.08       100.84 o                         
   1  -4   2        434.83        362.92        59.47 o                         
   2  -4   2       1098.35       1050.10        44.25 o                         
   3  -4   2        103.30         87.13         7.86 o                         
   4  -4   2        449.57        467.90        27.70 o                         
   5  -4   2          2.28          3.69        12.56 o                         
   6  -4   2          6.53          0.74        13.30 o                         
   7  -4   2         17.49         16.25        16.25 o                         
   8  -4   2         12.31         31.03        19.21 o                         
   9  -4   2         49.74         53.93        23.64 o                         
 -12  -3   2         74.47         93.08        22.90 o                         
 -11  -3   2          1.55          2.96        14.04 o                         
 -10  -3   2          2.41        -15.51        10.34 o                         
  -9  -3   2          0.67        -10.34        10.34 o                         
  -8  -3   2          4.64         -2.96         9.60 o                         
  -7  -3   2        889.86        964.81        53.93 o                         
  -6  -3   2        305.40        329.98        16.15 o                         
  -5  -3   2          3.31          4.43         2.64 o                         
  -4  -3   2          0.03         31.03         7.39 o                         
  -3  -3   2       1079.08       1139.15        33.17 o                         
  -2  -3   2        179.98        173.47         7.87 o                         
  -1  -3   2       4669.81       5300.50       282.20 o                         
   0  -3   2       7791.54       7362.59       261.36 o                         
   1  -3   2         44.69         50.07        12.19 o                         
   2  -3   2       2532.77       2331.79       146.27 o                         
   3  -3   2        350.35        302.92        17.36 o                         
   4  -3   2        903.85        926.03        36.70 o                         
   5  -3   2       2374.34       2458.86        86.79 o                         
   6  -3   2        135.58        134.40        13.52 o                         
   7  -3   2        155.31        153.66        26.60 o                         
   8  -3   2         35.00         41.37        19.21 o                         
   9  -3   2        254.21        336.13        42.85 o                         
 -11  -2   2         46.49         19.95        16.25 o                         
 -10  -2   2         22.73         12.56        14.04 o                         
  -9  -2   2        257.95        273.34        28.07 o                         
  -8  -2   2       1314.33       1366.69        72.40 o                         
  -7  -2   2         22.16         23.07         7.04 o                         
  -6  -2   2        474.52        545.96        24.29 o                         
  -5  -2   2       1944.90       1820.28        63.42 o                         
  -4  -2   2         76.42         93.32         6.55 o                         
  -3  -2   2       5542.15       5908.09       190.12 o                         
  -2  -2   2       4310.37       4540.31       122.74 o                         
  -1  -2   2       2548.80       2630.40        94.53 o                         
   0  -2   2       2472.50       2692.83        97.12 o                         
   1  -2   2        428.13        647.76        91.61 o                         
   2  -2   2       1987.78       2074.45        69.58 o                         
   3  -2   2       3526.08       3420.64       113.60 o                         
   4  -2   2         85.42         71.08         8.05 o                         
   5  -2   2        462.79        450.00        22.18 o                         
   6  -2   2         54.77         51.84         9.83 o                         
   7  -2   2         45.90         51.47        10.29 o                         
   8  -2   2         87.19         79.01        13.25 o                         
   9  -2   2          4.31        -11.82        14.78 o                         
 -11  -1   2         98.34        121.16        22.90 o                         
 -10  -1   2          0.75          6.65        13.30 o                         
  -9  -1   2         40.14         28.81        14.04 o                         
  -8  -1   2         37.19         55.41        14.04 o                         
  -7  -1   2        152.26        191.67        14.36 o                         
  -6  -1   2        124.50        120.24        13.67 o                         
  -5  -1   2       1370.90       1389.25        50.38 o                         
  -4  -1   2        214.16        353.48        32.14 o                         
  -3  -1   2       2430.38       2449.23        81.17 o                         
  -2  -1   2         59.55         67.89         4.42 o                         
  -1  -1   2          1.75         11.08         2.96 o                         
   0  -1   2       1864.90       1850.57        95.30 o                         
   1  -1   2        355.82        429.95        26.60 o                         
   2  -1   2       2300.13       2257.36        74.72 o                         
   3  -1   2        354.95        382.76        17.36 o                         
   4  -1   2         61.82         59.50        14.41 o                         
   5  -1   2        672.09        683.12        42.85 o                         
   6  -1   2       2466.69       2444.75       103.43 o                         
   7  -1   2          1.33          8.48         7.45 o                         
   8  -1   2         95.47        104.30        13.84 o                         
   9  -1   2        207.96        249.70        27.33 o                         
  10  -1   2         24.48         18.47        14.78 o                         
 -11   0   2          2.15          1.48        14.04 o                         
 -10   0   2          0.09        -12.56        11.82 o                         
  -9   0   2          5.97          4.43        11.08 o                         
  -8   0   2        582.58        603.82        31.03 o                         
  -7   0   2         98.99         99.33        11.98 o                         
  -6   0   2         78.16         87.70         9.57 o                         
  -5   0   2        557.24        527.07        23.56 o                         
  -4   0   2       5890.89       5959.32       193.73 o                         
  -3   0   2       2683.76       2625.02        87.63 o                         
  -2   0   2      29053.08      30138.97       957.97 o                         
  -1   0   2      10980.93      10672.74       536.33 o                         
   0   0   2       3419.24       3495.03       176.56 o                         
   1   0   2       6768.30       7977.03       401.14 o                         
   2   0   2        226.89        245.90        39.15 o                         
   3   0   2       1442.81       1547.07        53.58 o                         
   4   0   2        420.67        417.31        33.98 o                         
   5   0   2        718.94        648.77        27.65 o                         
   6   0   2       1263.57       1157.17        45.40 o                         
   7   0   2         66.07         87.45        24.01 o                         
   8   0   2         37.82         28.23        10.71 o                         
   9   0   2        125.36        126.33        20.69 o                         
  10   0   2         24.58         33.98        16.99 o                         
  11   0   2         11.19         12.56        14.78 o                         
 -11   1   2         18.31          8.87        14.78 o                         
 -10   1   2        179.50        182.47        25.12 o                         
  -9   1   2        272.21        298.46        28.81 o                         
  -8   1   2         18.94         10.43         8.83 o                         
  -7   1   2        337.71        310.39        19.14 o                         
  -6   1   2        270.79        276.43        17.03 o                         
  -5   1   2       1316.89       1519.20        55.36 o                         
  -4   1   2       1076.72       1090.35        40.82 o                         
  -3   1   2        815.56        760.08        28.57 o                         
  -2   1   2        852.00        879.84        31.24 o                         
  -1   1   2       1201.96       1249.23        66.49 o                         
   0   1   2         54.52         49.50         4.43 o                         
   2   1   2         88.34        104.90         8.87 o                         
   3   1   2        189.03        263.11        24.75 o                         
   4   1   2       5139.53       4910.92       160.88 o                         
   5   1   2        616.51        696.18        28.60 o                         
   6   1   2       2346.38       2104.29        74.77 o                         
   7   1   2        504.00        506.04        25.53 o                         
   8   1   2        135.42        120.24        13.31 o                         
   9   1   2        238.53        260.78        27.33 o                         
  10   1   2        427.06        384.15        34.72 o                         
  11   1   2         74.27         60.58        19.95 o                         
 -10   2   2          2.23         -5.91        11.82 o                         
  -9   2   2          1.12         -8.36         8.16 o                         
  -8   2   2         87.36         54.86        11.48 o                         
  -7   2   2        107.81        107.42        12.71 o                         
  -6   2   2          9.77         10.26         6.82 o                         
  -5   2   2         89.52         67.86        10.34 o                         
  -4   2   2       2928.46       2700.43        92.12 o                         
  -3   2   2        169.22        433.48        74.61 o                         
  -2   2   2        374.40        442.82        21.42 o                         
  -1   2   2        205.56        234.92        17.73 o                         
   0   2   2       8837.06       9571.26       482.40 o                         
   1   2   2        168.11        356.08        19.95 o                         
   2   2   2       2265.62       2272.73        74.11 o                         
   3   2   2       2344.51       2298.72        76.35 o                         
   4   2   2        291.88        329.76        14.88 o                         
   5   2   2         49.64         66.10         6.73 o                         
   6   2   2        414.37        351.45        17.76 o                         
   7   2   2          2.47          3.79         7.76 o                         
   8   2   2         34.67         41.37        13.30 o                         
   9   2   2        152.95        159.57        22.90 o                         
  10   2   2          9.62         26.60        15.51 o                         
  11   2   2          1.98         -5.91        14.04 o                         
  -9   3   2         95.08         84.22        25.12 o                         
  -8   3   2       1035.87       1001.64        44.54 o                         
  -7   3   2        364.30        368.64        22.27 o                         
  -6   3   2        210.41        307.81        18.72 o                         
  -5   3   2        599.12        640.52        28.14 o                         
  -4   3   2        822.13        845.39        74.24 o                         
  -3   3   2       2417.82       2439.38       107.86 o                         
  -2   3   2       1280.16       1108.49        32.52 o                         
  -1   3   2        189.13        147.05         8.87 o                         
   1   3   2       4098.05       3559.30       182.47 o                         
   2   3   2       2089.86       2308.54        75.70 o                         
   3   3   2          6.61         43.74         5.54 o                         
   4   3   2          0.19          8.13         5.17 o                         
   5   3   2         16.46          9.13         5.54 o                         
   6   3   2          2.92          9.91         4.24 o                         
   7   3   2         57.68         38.42        11.08 o                         
   8   3   2          0.54         -1.48         8.87 o                         
   9   3   2         21.28         19.95        13.30 o                         
  10   3   2        377.28        433.65        36.94 o                         
  11   3   2        126.91        115.25        22.90 o                         
  12   3   2         77.54         70.92        21.42 o                         
  -9   4   2         51.21         56.15        24.38 o                         
  -8   4   2         33.76         40.63        21.42 o                         
  -7   4   2        274.95        316.92        36.94 o                         
  -6   4   2         27.07          9.02         7.24 o                         
  -5   4   2          0.06         -3.90         5.03 o                         
  -4   4   2        434.94        409.96        28.81 o                         
  -3   4   2        220.22        358.68        43.22 o                         
  -2   4   2        406.74        399.56        14.21 o                         
  -1   4   2       1654.73       1601.35       122.26 o                         
   0   4   2       7313.07       6608.13       234.96 o                         
   1   4   2       2733.88       3147.41       114.12 o                         
   2   4   2      14226.59      15945.32       509.78 o                         
   3   4   2      28439.57      29070.60       926.41 o                         
   4   4   2       1175.32       1088.18        53.19 o                         
   5   4   2       2310.20       2571.59       115.25 o                         
   6   4   2       1679.38       1618.60        78.31 o                         
   7   4   2         89.93         80.52        14.04 o                         
   8   4   2         53.88         50.97        13.30 o                         
   9   4   2        245.24        234.18        25.86 o                         
  10   4   2        636.30        732.10        50.24 o                         
  11   4   2        108.62         88.65        20.69 o                         
  12   4   2          1.40         18.47        16.25 o                         
  -8   5   2         49.91         51.71        24.38 o                         
  -7   5   2        362.31        339.09        39.89 o                         
  -6   5   2        457.32        567.36        50.97 o                         
  -5   5   2        354.60        359.03        36.94 o                         
  -4   5   2        661.92        695.16        53.19 o                         
  -3   5   2         61.46         50.60         8.87 o                         
  -2   5   2       1178.60       1240.28        37.22 o                         
  -1   5   2       1011.85       1145.30        47.10 o                         
   0   5   2        927.78        896.83        56.15 o                         
   1   5   2       1111.60       1197.50        47.50 o                         
   2   5   2       7615.69       7703.74       206.75 o                         
   4   5   2         11.75         10.34         6.65 o                         
   5   5   2        870.98        919.01        48.02 o                         
   6   5   2        421.46        418.87        28.81 o                         
   7   5   2          5.84          8.87         8.87 o                         
   8   5   2        302.86        316.92        28.81 o                         
   9   5   2          5.24          8.87        11.08 o                         
  10   5   2         52.08         67.97        17.73 o                         
  11   5   2         13.49         31.03        16.25 o                         
  12   5   2          3.51          4.43        15.51 o                         
  -8   6   2         74.98         84.96        28.07 o                         
  -7   6   2         51.74         43.59        23.64 o                         
  -6   6   2        172.29        169.17        31.77 o                         
  -5   6   2        229.46        255.61        35.46 o                         
  -4   6   2        108.19         42.85        17.73 o                         
  -3   6   2        104.74        153.82        18.10 o                         
  -2   6   2        189.26        197.17        21.05 o                         
  -1   6   2         19.87          9.32        13.67 o                         
   0   6   2       3980.42       3864.21       142.47 o                         
   1   6   2        812.21        831.50        36.23 o                         
   2   6   2         91.07         75.03         5.83 o                         
   3   6   2       4048.30       4112.86       113.21 o                         
   4   6   2      15888.56      16000.11       512.88 o                         
   5   6   2       1868.81       1782.61        83.48 o                         
   6   6   2        234.24        243.79        21.42 o                         
   7   6   2       2336.87       2399.46       113.03 o                         
   8   6   2        455.66        454.33        34.72 o                         
   9   6   2        143.15        144.80        21.42 o                         
  10   6   2        373.21        379.72        34.72 o                         
  11   6   2         33.05         45.80        16.99 o                         
  12   6   2        104.21         93.08        22.16 o                         
  -7   7   2         97.39        109.34        31.03 o                         
  -6   7   2         60.17         60.58        25.12 o                         
  -5   7   2         65.37         77.57        24.38 o                         
  -4   7   2        317.57        291.07        34.72 o                         
  -3   7   2        676.61        694.33        35.64 o                         
  -2   7   2        204.59        231.05        17.93 o                         
  -1   7   2        107.79         96.74        11.54 o                         
   0   7   2       1274.98       1270.48        53.45 o                         
   1   7   2        181.80        199.77        14.30 o                         
   2   7   2        177.48        132.26         8.06 o                         
   3   7   2        437.77        418.10        16.18 o                         
   4   7   2      10682.10      10907.93       294.83 o                         
   5   7   2        373.03        332.44        24.38 o                         
   7   7   2          0.65         -0.74         7.39 o                         
   8   7   2         99.63         94.56        16.99 o                         
   9   7   2        313.04        319.88        31.03 o                         
  10   7   2          2.04         -3.69        11.08 o                         
  11   7   2         39.21         53.19        18.47 o                         
  12   7   2          2.77         -3.69        14.04 o                         
  -6   8   2        127.42        104.16        30.29 o                         
  -5   8   2        246.44        243.05        39.15 o                         
  -4   8   2        277.94        288.11        40.63 o                         
  -3   8   2         52.01         41.72        11.48 o                         
  -2   8   2         63.73         61.79        11.87 o                         
  -1   8   2        454.31        458.45        26.72 o                         
   0   8   2         87.35         98.72        12.20 o                         
   1   8   2        598.51        610.66        49.50 o                         
   2   8   2        142.72        175.29        14.36 o                         
   3   8   2          2.62          7.27         3.98 o                         
   4   8   2        153.10        184.48        19.11 o                         
   5   8   2        663.34        643.63        28.93 o                         
   6   8   2          2.61          1.16         5.47 o                         
   7   8   2         57.93         76.83        14.78 o                         
   8   8   2          5.66         25.86        11.82 o                         
   9   8   2          3.42          7.39        11.82 o                         
  10   8   2         54.84         45.06        16.25 o                         
  11   8   2         46.34         72.40        19.95 o                         
  12   8   2         68.51         51.71        19.95 o                         
  -5   9   2         63.76         71.66        27.33 o                         
  -4   9   2         60.66         97.52        28.07 o                         
  -3   9   2        484.35        540.81        60.21 o                         
  -2   9   2        120.40        128.68        16.26 o                         
  -1   9   2        352.42        365.68        24.48 o                         
   0   9   2        184.13        190.42        23.64 o                         
   1   9   2        196.52        210.70        17.55 o                         
   2   9   2        556.57        605.87        56.88 o                         
   3   9   2         83.07         83.64        21.42 o                         
   4   9   2          2.54         -3.34         4.94 o                         
   5   9   2       1254.10       1256.82        48.99 o                         
   6   9   2       1989.46       1894.45        69.69 o                         
   7   9   2        305.17        305.91        21.25 o                         
   8   9   2        216.83        216.55        18.26 o                         
   9   9   2        317.18        347.21        32.51 o                         
  10   9   2         20.76         65.01        17.73 o                         
  11   9   2         41.65         68.70        19.21 o                         
  -4  10   2        113.99        161.05        35.46 o                         
  -3  10   2         40.23         22.16        20.69 o                         
  -2  10   2          4.37         -7.24         8.61 o                         
  -1  10   2        353.27        369.34        44.69 o                         
   0  10   2        127.46        128.19        16.09 o                         
   1  10   2         16.38         27.59         9.57 o                         
   2  10   2         19.54         11.92         7.78 o                         
   3  10   2         12.26          2.93         6.51 o                         
   4  10   2        339.12        401.14        35.46 o                         
   5  10   2        222.68        278.51        31.03 o                         
   6  10   2         36.36         39.89        15.51 o                         
   7  10   2        222.77        230.45        22.53 o                         
   8  10   2         73.78         87.72        12.93 o                         
   9  10   2         27.23         14.78        13.67 o                         
  10  10   2        114.44        102.60        15.67 o                         
  11  10   2        359.93        370.95        27.10 o                         
  -3  11   2          2.92         -8.13        16.99 o                         
  -2  11   2         38.99         40.76        13.48 o                         
  -1  11   2         80.37         83.18        15.57 o                         
   0  11   2         25.87         15.84        12.56 o                         
   1  11   2         28.95         32.71        11.01 o                         
   2  11   2          1.87          3.29         7.45 o                         
   3  11   2          8.58          7.53         8.08 o                         
   4  11   2        360.56        361.99        35.46 o                         
   5  11   2        174.06        164.74        24.38 o                         
   6  11   2        218.84        247.48        30.29 o                         
   7  11   2        640.33        582.87        48.76 o                         
   8  11   2        265.69        251.18        31.77 o                         
   9  11   2         21.76         23.53        10.70 o                         
  10  11   2        155.42        133.60        26.23 o                         
  -1  12   2         14.71          6.33        12.07 o                         
   0  12   2        315.39        349.73        28.57 o                         
   1  12   2        179.81        143.27        18.72 o                         
   2  12   2          0.26         -8.53         8.51 o                         
   3  12   2         72.08         58.36        17.73 o                         
   4  12   2         80.25         74.61        19.21 o                         
   5  12   2          5.15          1.48        11.82 o                         
   6  12   2         71.62         70.18        18.47 o                         
   7  12   2         77.70         61.32        18.47 o                         
   8  12   2          3.07          8.13        14.04 o                         
   9  12   2         25.22          7.39        15.51 o                         
  10  12   2          0.66         -5.91        13.30 o                         
   1  13   2        141.98        115.31        18.81 o                         
   2  13   2         52.54         67.23        19.95 o                         
   3  13   2         66.12         64.27        19.21 o                         
   4  13   2         76.78         45.80        17.73 o                         
   5  13   2         80.81         86.43        21.42 o                         
   6  13   2         41.18         47.28        18.47 o                         
   7  13   2         55.26         28.81        16.25 o                         
   8  13   2         17.31         24.38        16.25 o                         
   5  14   2          1.72          0.74        14.04 o                         
  -6 -13   3          4.07         -1.48        14.04 o                         
  -5 -13   3         48.67         51.71        20.69 o                         
  -4 -13   3          0.69          6.65        15.51 o                         
  -3 -13   3          6.89          4.43        15.51 o                         
  -9 -12   3         38.61         65.75        21.42 o                         
  -8 -12   3          1.96         -8.87        12.56 o                         
  -7 -12   3         17.49         22.90        16.25 o                         
  -6 -12   3        228.20        286.64        34.72 o                         
  -5 -12   3        421.21        376.02        39.15 o                         
  -4 -12   3        115.15         83.48        21.42 o                         
  -3 -12   3        127.42        132.98        25.12 o                         
  -2 -12   3         98.39         71.51        15.24 o                         
  -1 -12   3         17.54         26.16        12.73 o                         
   0 -12   3         10.95          7.92        12.27 o                         
 -10 -11   3         34.87         11.08        15.51 o                         
  -9 -11   3          6.97         12.56        14.78 o                         
  -8 -11   3         10.15          0.00        12.56 o                         
  -7 -11   3          0.23         12.56        14.04 o                         
  -6 -11   3         25.38         21.42        14.78 o                         
  -5 -11   3          7.97        -11.82        10.34 o                         
  -4 -11   3         70.35         73.88        19.21 o                         
  -3 -11   3         16.48         26.60        15.51 o                         
  -2 -11   3         11.86          8.90         9.65 o                         
  -1 -11   3          0.95          4.47         9.76 o                         
   0 -11   3        172.66        197.53        21.98 o                         
   1 -11   3        121.20        155.75        37.68 o                         
   2 -11   3         11.63          4.50        11.88 o                         
 -10 -10   3         63.08         74.05        14.30 o                         
  -9 -10   3        441.60        482.74        29.03 o                         
  -8 -10   3        235.51        211.28        28.07 o                         
  -7 -10   3          5.11          1.48        11.08 o                         
  -6 -10   3        151.10        179.52        25.12 o                         
  -5 -10   3        235.88        278.51        31.03 o                         
  -4 -10   3         34.47         42.85        14.78 o                         
  -3 -10   3        308.21        259.45        20.63 o                         
  -2 -10   3        577.62        606.21        34.19 o                         
  -1 -10   3        114.25        119.52        16.17 o                         
   0 -10   3         82.98         69.47        14.30 o                         
   1 -10   3        111.62        140.34        33.98 o                         
   2 -10   3         63.39         41.84        14.08 o                         
   3 -10   3         12.86         25.86        22.16 o                         
 -11  -9   3         83.72         60.63        14.10 o                         
 -10  -9   3        335.50        297.89        23.49 o                         
  -9  -9   3        610.15        628.19        33.02 o                         
  -8  -9   3        109.89        125.08        18.47 o                         
  -7  -9   3          3.91         -0.88         7.04 o                         
  -6  -9   3          0.82          2.22         9.60 o                         
  -5  -9   3         19.13         15.51        10.34 o                         
  -4  -9   3         15.45         22.64         8.13 o                         
  -3  -9   3         42.36         36.51        15.51 o                         
  -2  -9   3         10.98         16.99         8.36 o                         
  -1  -9   3        136.77        130.80        46.91 o                         
   0  -9   3        150.16        134.70        16.30 o                         
   1  -9   3         19.49         24.56        10.70 o                         
   2  -9   3        397.44        442.98        35.83 o                         
   3  -9   3         23.59         12.56        17.73 o                         
   4  -9   3          8.77          5.17        17.73 o                         
 -11  -8   3         47.57         26.96        11.49 o                         
 -10  -8   3         33.16         26.27        19.58 o                         
  -9  -8   3          8.34         19.43         9.36 o                         
  -8  -8   3        102.77        102.35        13.55 o                         
  -7  -8   3         21.11         25.03         8.31 o                         
  -6  -8   3        130.31        132.45        12.60 o                         
  -5  -8   3       1488.42       1461.01        54.32 o                         
  -4  -8   3        232.46        192.64        23.27 o                         
  -3  -8   3        217.32        211.06        16.17 o                         
  -2  -8   3       1185.55       1144.79        50.39 o                         
  -1  -8   3        852.27        779.50        38.37 o                         
   0  -8   3        267.41        235.82        18.93 o                         
   1  -8   3        647.89        597.18        33.45 o                         
   2  -8   3       2092.49       2080.04        87.30 o                         
   3  -8   3        162.42        209.07        33.24 o                         
   4  -8   3         40.33         36.20        19.95 o                         
   5  -8   3        167.78        159.57        33.98 o                         
 -12  -7   3         16.86          5.17        15.51 o                         
 -11  -7   3          2.12        -14.78        12.56 o                         
 -10  -7   3          3.09         -8.79         7.56 o                         
  -9  -7   3        165.88        165.15        16.45 o                         
  -8  -7   3       1284.42       1271.03        51.64 o                         
  -7  -7   3        550.83        602.40        29.13 o                         
  -6  -7   3        175.84        172.46        13.66 o                         
  -5  -7   3        661.19        668.42        29.55 o                         
  -4  -7   3        235.57        252.68        12.04 o                         
  -3  -7   3          0.43          0.94         3.38 o                         
  -2  -7   3        724.32        695.91        33.14 o                         
  -1  -7   3         16.38         17.05        13.67 o                         
   0  -7   3        186.66        192.01        16.40 o                         
   1  -7   3         49.76         44.34        18.84 o                         
   2  -7   3         84.79         84.33        13.46 o                         
   3  -7   3        367.44        282.94        34.72 o                         
   4  -7   3         13.45         30.29        17.73 o                         
   5  -7   3         13.77          8.13        16.25 o                         
   6  -7   3         27.42         33.98        21.42 o                         
 -12  -6   3         38.09         27.33        17.73 o                         
 -11  -6   3         10.99          1.48        13.30 o                         
 -10  -6   3        111.43        130.02        22.90 o                         
  -9  -6   3         21.51          6.70         9.97 o                         
  -8  -6   3        193.93        206.71        16.69 o                         
  -7  -6   3         17.00         15.88         7.31 o                         
  -6  -6   3        141.76        156.03        13.03 o                         
  -5  -6   3        468.14        488.48        18.26 o                         
  -4  -6   3         84.23         98.09         8.83 o                         
  -3  -6   3         62.65         86.57        14.48 o                         
  -2  -6   3        106.22         83.74        12.60 o                         
  -1  -6   3       1800.04       1573.55       113.77 o                         
   0  -6   3         62.10         67.79        13.30 o                         
   1  -6   3        218.27        195.54        16.09 o                         
   2  -6   3       1604.49       1574.19        66.19 o                         
   3  -6   3       1268.06       1235.93        82.74 o                         
   4  -6   3        223.74        213.50        31.77 o                         
   5  -6   3        152.31        201.68        33.24 o                         
   6  -6   3         54.49         61.32        23.64 o                         
   7  -6   3          0.81        -11.08        15.51 o                         
 -12  -5   3          0.50         -5.91        13.30 o                         
 -11  -5   3          6.83         -2.22        13.30 o                         
 -10  -5   3          4.91        -14.04        11.08 o                         
  -9  -5   3        122.29         97.52        19.21 o                         
  -8  -5   3        657.12        653.06        42.85 o                         
  -7  -5   3        467.10        444.76        23.21 o                         
  -6  -5   3         73.07         72.37         9.60 o                         
  -5  -5   3       1114.05       1184.79        36.50 o                         
  -4  -5   3       2207.41       2127.22        61.00 o                         
  -3  -5   3       2845.28       2952.81        82.26 o                         
  -2  -5   3       1907.14       2019.12        57.29 o                         
  -1  -5   3        207.89        144.98        11.46 o                         
   0  -5   3        103.60        164.24        29.92 o                         
   1  -5   3          1.31          1.48         5.22 o                         
   2  -5   3        566.15        568.57        35.09 o                         
   3  -5   3        197.61        232.71        27.33 o                         
   4  -5   3        770.44        658.97        52.45 o                         
   5  -5   3          4.06         -7.39        11.82 o                         
   6  -5   3          7.48          2.22        13.30 o                         
   7  -5   3        160.98        159.57        31.77 o                         
   8  -5   3         22.03         10.34        18.47 o                         
 -12  -4   3        105.09        100.47        23.64 o                         
 -11  -4   3          0.77        -11.08        11.82 o                         
 -10  -4   3         88.36         51.71        16.99 o                         
  -9  -4   3          0.82         -5.91        11.08 o                         
  -8  -4   3          0.16         -3.69         8.87 o                         
  -7  -4   3          8.67         12.56        10.34 o                         
  -6  -4   3        764.69        835.57        49.50 o                         
  -5  -4   3        151.75        178.07         8.80 o                         
  -4  -4   3        574.44        621.94        41.46 o                         
  -3  -4   3          4.73          5.32         4.56 o                         
  -2  -4   3       1439.17       1246.67        36.42 o                         
  -1  -4   3        374.53        291.46        15.65 o                         
   0  -4   3       1134.54       1289.54        51.40 o                         
   1  -4   3        730.97        851.44        36.76 o                         
   2  -4   3        987.13        987.18        42.36 o                         
   3  -4   3       1338.63       1231.48        57.25 o                         
   4  -4   3         45.27         48.02        15.51 o                         
   5  -4   3         63.91         47.28        17.73 o                         
   6  -4   3        838.44        837.74        62.79 o                         
   7  -4   3        301.37        313.97        36.94 o                         
   8  -4   3         36.44         39.15        20.69 o                         
   9  -4   3        135.80        136.67        31.03 o                         
 -12  -3   3         17.78         20.69        17.73 o                         
 -11  -3   3        119.87        191.34        27.33 o                         
 -10  -3   3          0.66         -4.43        11.82 o                         
  -9  -3   3        646.77        715.11        47.28 o                         
  -8  -3   3        861.69        903.49        53.19 o                         
  -7  -3   3       1651.85       1703.56        84.22 o                         
  -6  -3   3        248.59        318.44        19.95 o                         
  -5  -3   3        103.08        111.28         8.13 o                         
  -4  -3   3       6412.62       5890.98       160.71 o                         
  -3  -3   3        169.34        123.34        11.45 o                         
  -2  -3   3       1360.41       1589.17        61.27 o                         
  -1  -3   3       4156.85       3834.55       138.13 o                         
   0  -3   3        900.58        756.86       122.63 o                         
   1  -3   3         32.54         25.02        12.19 o                         
   2  -3   3       2168.69       2169.99        73.81 o                         
   3  -3   3       1595.53       1769.18        62.10 o                         
   4  -3   3       1946.93       1926.66        68.32 o                         
   5  -3   3         54.36         58.05         9.28 o                         
   6  -3   3         27.19         30.54         8.87 o                         
   7  -3   3        159.67        156.62        28.07 o                         
   8  -3   3          1.26         -8.87        14.04 o                         
   9  -3   3          0.58         -7.39        16.25 o                         
 -11  -2   3        202.13        203.16        28.07 o                         
 -10  -2   3         15.63         18.47        14.04 o                         
  -9  -2   3         13.68         -8.87        10.34 o                         
  -8  -2   3         64.99         65.75        15.51 o                         
  -7  -2   3         46.60         41.53        14.78 o                         
  -6  -2   3        487.00        490.58        33.24 o                         
  -5  -2   3        140.12        122.45        11.45 o                         
  -4  -2   3        312.55        299.77        10.93 o                         
  -3  -2   3        851.68        767.97        27.08 o                         
  -2  -2   3       1459.47       1544.64        43.10 o                         
  -1  -2   3         83.48         68.68        19.95 o                         
   0  -2   3       4785.44       4958.62       176.51 o                         
   1  -2   3        513.52        582.52        54.30 o                         
   2  -2   3        930.38       1007.91        36.37 o                         
   3  -2   3       5083.44       4741.80       156.01 o                         
   4  -2   3        534.29        646.37        27.33 o                         
   5  -2   3        106.46        132.18        13.30 o                         
   6  -2   3       1977.71       1971.93        72.06 o                         
   7  -2   3        181.56        189.86        16.86 o                         
   8  -2   3         31.22         32.75        10.82 o                         
   9  -2   3         92.34        108.60        26.60 o                         
 -11  -1   3         14.33         22.90        16.25 o                         
 -10  -1   3         27.45         27.33        14.78 o                         
  -9  -1   3        145.25        161.05        21.42 o                         
  -8  -1   3         22.33         14.04        10.34 o                         
  -7  -1   3       2414.22       2541.35        89.61 o                         
  -6  -1   3        237.62        209.44        13.58 o                         
  -5  -1   3       1115.21       1169.00        43.34 o                         
  -4  -1   3       3887.08       3659.61       121.29 o                         
  -3  -1   3        239.85        381.80        15.65 o                         
  -2  -1   3       7611.79       7894.65       306.58 o                         
  -1  -1   3       1527.39       1675.49        86.43 o                         
   0  -1   3         99.97         56.15         6.65 o                         
   1  -1   3       2340.92       2198.52       115.25 o                         
   2  -1   3         81.56         92.21        13.30 o                         
   3  -1   3       1287.98       1198.70        79.05 o                         
   4  -1   3        262.45        231.26        38.42 o                         
   5  -1   3        490.51        505.56        58.73 o                         
   6  -1   3        785.74        833.13        35.68 o                         
   7  -1   3         25.14         57.86        10.47 o                         
   8  -1   3         93.88        125.22        15.24 o                         
   9  -1   3         11.42         14.04        12.56 o                         
  10  -1   3          5.33         11.82        14.78 o                         
 -11   0   3        137.56        121.16        22.90 o                         
 -10   0   3        133.09        113.77        20.69 o                         
  -9   0   3         36.88         60.58        15.51 o                         
  -8   0   3          8.92         13.79         7.78 o                         
  -7   0   3        312.32        312.93        26.23 o                         
  -6   0   3          1.76          0.97         4.94 o                         
  -5   0   3        567.29        620.26        26.19 o                         
  -4   0   3       1041.29        994.98        53.19 o                         
  -3   0   3        838.59        784.95        29.92 o                         
  -2   0   3       9426.20       9091.07       291.88 o                         
  -1   0   3       5615.40       6186.04       197.66 o                         
   0   0   3          2.90          7.39         2.96 o                         
   1   0   3         11.92         -1.48         3.69 o                         
   2   0   3       1158.64       1060.66        37.08 o                         
   3   0   3       1447.46       1501.61        73.88 o                         
   4   0   3         27.30         18.68         9.23 o                         
   5   0   3         19.20         10.19         5.15 o                         
   6   0   3         23.42         12.44         6.01 o                         
   7   0   3        564.20        552.54        27.45 o                         
   8   0   3        126.82        134.40        14.91 o                         
   9   0   3          3.97         -7.39        11.08 o                         
  10   0   3         77.61        118.94        21.42 o                         
  11   0   3         16.93         10.34        14.78 o                         
 -11   1   3         15.54          9.60        14.78 o                         
 -10   1   3        140.54        160.31        23.64 o                         
  -9   1   3          0.08          1.48        11.08 o                         
  -8   1   3          3.12         -3.69         6.73 o                         
  -7   1   3       1279.43       1207.27        48.24 o                         
  -6   1   3        812.01        896.56        37.68 o                         
  -5   1   3         50.84         53.93        12.56 o                         
  -4   1   3       3088.32       3360.83       112.15 o                         
  -3   1   3      23603.45      24081.41       765.14 o                         
  -2   1   3      60955.46      62892.14      1987.55 o                         
  -1   1   3       2025.91       2405.23        78.44 o                         
   0   1   3       1115.78       1076.36        56.88 o                         
   2   1   3       2415.20       2623.47        85.66 o                         
   3   1   3       3679.93       3417.43       111.72 o                         
   4   1   3       3584.26       3252.32       142.21 o                         
   5   1   3       1665.70       1567.46        56.16 o                         
   6   1   3         10.62         12.00         5.47 o                         
   7   1   3        754.99        773.28        33.97 o                         
   8   1   3          8.24         -9.32         6.73 o                         
   9   1   3         88.67         82.00        17.73 o                         
  10   1   3        152.94        166.96        24.38 o                         
  11   1   3         42.16         70.92        19.95 o                         
 -10   2   3        189.34        208.33        25.86 o                         
  -9   2   3        340.25        337.51        23.25 o                         
  -8   2   3         57.74        115.12        14.18 o                         
  -7   2   3        247.23        311.73        19.52 o                         
  -6   2   3        607.78        606.86        28.21 o                         
  -5   2   3       1583.24       1627.57        59.64 o                         
  -4   2   3       1287.13       1372.22        49.88 o                         
  -3   2   3       2775.42       2674.17        89.99 o                         
  -2   2   3       7394.22       8346.37       266.55 o                         
  -1   2   3       1265.90       1230.11        41.71 o                         
   0   2   3        193.80        251.91        16.99 o                         
   1   2   3       4065.62       4428.81       223.84 o                         
   2   2   3        877.57       1259.70        42.49 o                         
   3   2   3         95.35        118.78         7.04 o                         
   4   2   3       6616.86       6362.31       206.62 o                         
   5   2   3        134.88        165.41        10.70 o                         
   6   2   3         12.97         11.82         7.39 o                         
   7   2   3       1950.98       1946.13        89.76 o                         
   8   2   3        901.56        926.39        53.93 o                         
   9   2   3         25.33         33.98        14.04 o                         
  10   2   3        336.70        398.93        35.46 o                         
  11   2   3        133.03        139.62        24.38 o                         
  -9   3   3          6.03         -5.17        15.51 o                         
  -8   3   3         55.95         71.03        12.71 o                         
  -7   3   3         49.92         48.73        10.10 o                         
  -6   3   3        610.41        603.18        28.68 o                         
  -5   3   3          2.70         -0.35         5.21 o                         
  -4   3   3        208.23        220.05        36.57 o                         
  -3   3   3       4738.81       4378.85       145.02 o                         
  -2   3   3        544.94        566.59        18.24 o                         
  -1   3   3         20.86          5.51         3.32 o                         
   0   3   3      15104.92      14438.06       506.80 o                         
   1   3   3        432.36        648.62        36.94 o                         
   2   3   3      19974.85      18841.51       600.44 o                         
   3   3   3       2349.68       2300.84        76.35 o                         
   4   3   3       1948.94       1633.48        56.16 o                         
   5   3   3         17.95         29.23         4.61 o                         
   6   3   3         48.59         50.86        10.71 o                         
   7   3   3        975.21        873.20        48.76 o                         
   8   3   3        134.88        127.07        18.47 o                         
   9   3   3         61.58         30.29        14.04 o                         
  10   3   3        324.02        314.71        31.77 o                         
  11   3   3        194.61        156.62        25.86 o                         
  -9   4   3         27.86         14.04        19.21 o                         
  -8   4   3        812.75        869.51        67.97 o                         
  -7   4   3        171.51        184.69        31.03 o                         
  -6   4   3        258.65        292.91        29.55 o                         
  -5   4   3        706.03        791.01        33.75 o                         
  -4   4   3        512.36        667.56        28.56 o                         
  -3   4   3       2645.53       2643.09       140.36 o                         
  -2   4   3       2102.51       2219.64        62.65 o                         
  -1   4   3       1502.40       1584.41        45.28 o                         
   0   4   3       1880.40       2155.16       166.22 o                         
   1   4   3       2701.38       2451.88        94.19 o                         
   2   4   3       1477.46       1704.25       107.86 o                         
   3   4   3        131.79        130.47         7.45 o                         
   4   4   3        104.35        102.52        19.58 o                         
   5   4   3       2597.65       2717.13       121.89 o                         
   6   4   3       1138.81       1040.90        54.67 o                         
   7   4   3         49.49         55.41        11.82 o                         
   8   4   3        384.98        381.93        30.29 o                         
   9   4   3        161.02        171.39        23.64 o                         
  10   4   3          1.44         11.82        13.30 o                         
  11   4   3         29.67         30.29        16.99 o                         
  12   4   3         75.97         52.45        19.21 o                         
  -8   5   3         26.83         31.77        21.42 o                         
  -7   5   3         66.25         59.10        22.90 o                         
  -6   5   3        188.57        220.15        33.24 o                         
  -5   5   3          7.83        -13.30        10.34 o                         
  -4   5   3        608.34        551.27        24.83 o                         
  -3   5   3          0.98         45.06        14.04 o                         
  -1   5   3         39.65         26.54         5.59 o                         
   0   5   3         76.04         61.91         7.24 o                         
   1   5   3        768.86        688.64        21.51 o                         
   2   5   3       7267.16       7594.24       204.59 o                         
   3   5   3       2899.68       3394.95       112.06 o                         
   4   5   3       4651.83       3511.28       178.04 o                         
   5   5   3       1185.37       1187.91        59.10 o                         
   6   5   3         62.97         75.35        12.56 o                         
   7   5   3         43.36         31.77        11.08 o                         
   8   5   3        526.81        526.73        36.94 o                         
   9   5   3        144.49        106.38        18.47 o                         
  10   5   3        135.74        118.94        21.42 o                         
  11   5   3        143.14        100.47        21.42 o                         
  12   5   3          0.55         16.25        15.51 o                         
  -8   6   3         26.54         29.55        23.64 o                         
  -7   6   3         69.21         64.27        25.86 o                         
  -6   6   3        435.75        424.04        45.06 o                         
  -5   6   3          1.44         -3.69        13.30 o                         
  -4   6   3        319.20        271.86        32.51 o                         
  -3   6   3         23.26         16.25         7.38 o                         
  -2   6   3        327.07        291.28        18.46 o                         
  -1   6   3       5766.55       5866.68       212.69 o                         
   0   6   3       1419.67       1464.24        58.68 o                         
   1   6   3       2491.89       2466.19        69.13 o                         
   2   6   3        878.13        872.69        27.40 o                         
   3   6   3       1859.34       2008.45        57.67 o                         
   4   6   3       1485.52       1577.97        82.74 o                         
   6   6   3        212.80        219.41        19.95 o                         
   7   6   3        212.78        199.46        21.42 o                         
   8   6   3         25.77         25.12        11.82 o                         
   9   6   3         35.05         12.56        11.82 o                         
  10   6   3          0.36         -2.22        11.82 o                         
  11   6   3         70.80         53.19        17.73 o                         
  12   6   3         58.17         39.15        17.73 o                         
  -7   7   3        160.57        118.94        30.29 o                         
  -6   7   3        214.50        177.30        33.98 o                         
  -5   7   3         18.92         28.81        19.21 o                         
  -4   7   3          1.94         -0.74        13.30 o                         
  -3   7   3         45.03         48.85        14.41 o                         
  -2   7   3        109.62        127.06        13.80 o                         
  -1   7   3          3.20          3.76         6.01 o                         
   0   7   3          0.11          9.86         8.87 o                         
   1   7   3       1113.25       1153.05        35.29 o                         
   2   7   3        199.96        204.86        10.30 o                         
   3   7   3        626.26        624.40        21.71 o                         
   4   7   3       6825.40       7131.46       194.67 o                         
   5   7   3       2272.72       2185.96       100.47 o                         
   6   7   3        284.01        283.68        23.64 o                         
   7   7   3        358.32        353.12        27.33 o                         
   8   7   3        615.60        626.46        41.37 o                         
   9   7   3         65.92         58.36        16.25 o                         
  10   7   3          0.87          1.48        11.82 o                         
  11   7   3        197.71        230.49        29.55 o                         
  12   7   3        192.78        234.92        31.03 o                         
  -6   8   3         30.68         25.12        22.90 o                         
  -5   8   3        119.11         94.56        28.07 o                         
  -4   8   3        275.41        320.62        39.15 o                         
  -3   8   3         98.63         92.46        15.88 o                         
  -2   8   3        381.83        336.71        24.01 o                         
  -1   8   3         50.34         63.07        10.64 o                         
   0   8   3        365.32        377.97        23.03 o                         
   1   8   3       1281.73       1234.92        52.97 o                         
   2   8   3        161.56        179.81        38.78 o                         
   3   8   3        495.65        567.72        30.91 o                         
   4   8   3       3327.34       3060.56        87.24 o                         
   5   8   3        640.53        679.34        57.25 o                         
   6   8   3         46.64         45.80        11.08 o                         
   7   8   3         26.92         28.81        10.34 o                         
   8   8   3         24.50         20.69        11.08 o                         
   9   8   3          6.16          5.17        11.08 o                         
  10   8   3          3.46         -1.48        11.82 o                         
  11   8   3          3.29         11.08        14.78 o                         
  12   8   3          3.99         25.12        16.99 o                         
  -5   9   3        123.24        119.68        31.03 o                         
  -4   9   3        178.68        229.01        38.42 o                         
  -3   9   3        129.30        152.92        30.29 o                         
  -2   9   3         16.72          5.59         8.87 o                         
  -1   9   3         27.26         17.88         8.61 o                         
   0   9   3       1080.37       1037.24        47.92 o                         
   1   9   3        397.28        376.74        25.86 o                         
   2   9   3          1.13          2.83         6.01 o                         
   3   9   3         61.09         59.12        15.51 o                         
   4   9   3        114.95        123.47        12.50 o                         
   5   9   3       1179.70       1159.73        45.78 o                         
   6   9   3        324.62        311.32        19.86 o                         
   7   9   3       1160.32       1178.86        48.57 o                         
   8   9   3         34.44         17.73        11.82 o                         
   9   9   3        117.38        148.49        22.16 o                         
  10   9   3        147.46        149.97        24.38 o                         
  11   9   3         71.95         73.14        20.69 o                         
  -4  10   3          0.23         11.08        18.47 o                         
  -3  10   3         55.79         38.42        22.16 o                         
  -2  10   3        290.19        293.85        23.42 o                         
  -1  10   3         24.40         20.18        10.71 o                         
   0  10   3         91.29         54.20        11.71 o                         
   1  10   3          2.01         -4.77         6.55 o                         
   2  10   3          7.31          2.63        15.51 o                         
   3  10   3          1.55          1.48         6.27 o                         
   4  10   3         38.27         53.19        14.78 o                         
   5  10   3        982.37        907.92        62.79 o                         
   6  10   3       5531.34       5088.96       171.17 o                         
   7  10   3        218.19        246.61        19.24 o                         
   8  10   3        165.32        148.24        16.09 o                         
   9  10   3         27.73          5.70        11.82 o                         
  10  10   3          0.26         18.47        14.78 o                         
  11  10   3          2.41         15.51        15.51 o                         
  -3  11   3         99.77        108.60        29.55 o                         
  -2  11   3         92.31        101.95        28.81 o                         
  -1  11   3         21.69         12.68        10.47 o                         
   0  11   3         43.75         61.79        13.65 o                         
   1  11   3          6.67          8.19         9.04 o                         
   2  11   3          0.79          6.22         7.98 o                         
   3  11   3        229.34        198.93        18.28 o                         
   4  11   3          6.56          8.87        11.08 o                         
   5  11   3         37.70         28.81        14.04 o                         
   6  11   3          0.79         11.82        13.30 o                         
   7  11   3         15.96         21.42        14.04 o                         
   8  11   3          0.61         -6.27         7.56 o                         
   9  11   3         61.17         63.21        13.06 o                         
  10  11   3         12.41          5.19         9.65 o                         
  -1  12   3        173.21        159.07        20.77 o                         
   0  12   3         12.46         26.56        15.88 o                         
   1  12   3         22.96         27.48        11.87 o                         
   2  12   3         52.33         57.47        14.41 o                         
   3  12   3         78.84         85.70        19.21 o                         
   4  12   3        116.82        126.33        22.90 o                         
   5  12   3        186.80        186.90        27.33 o                         
   6  12   3         42.33         59.84        17.73 o                         
   7  12   3        765.06        802.28        61.32 o                         
   8  12   3        352.67        327.27        36.94 o                         
   9  12   3          7.72         -0.74        13.30 o                         
  10  12   3         49.63         45.06        19.21 o                         
   1  13   3        260.78        295.59        27.70 o                         
   2  13   3         40.63         54.67        19.21 o                         
   3  13   3          6.15          7.39        13.30 o                         
   4  13   3          9.45         15.51        14.78 o                         
   5  13   3          4.04         12.56        13.30 o                         
   6  13   3         30.11         44.33        18.47 o                         
   7  13   3         62.96         47.28        18.47 o                         
   8  13   3        107.39         92.34        23.64 o                         
   4  14   3          1.10          5.91        14.04 o                         
   5  14   3         28.92         26.60        16.99 o                         
   6  14   3         40.15         37.68        19.21 o                         
  -8 -12   4          3.99         -0.74        14.04 o                         
  -7 -12   4         12.33          0.74        13.30 o                         
  -6 -12   4          2.54          8.87        14.78 o                         
  -5 -12   4         11.78         38.42        17.73 o                         
  -4 -12   4         55.34         78.31        21.42 o                         
  -3 -12   4          0.58          3.69        14.78 o                         
  -2 -12   4         19.37          8.78        11.22 o                         
  -1 -12   4        155.96        139.45        20.07 o                         
  -9 -11   4         32.27         12.56        15.51 o                         
  -8 -11   4        139.92        165.48        27.33 o                         
  -7 -11   4        243.83        245.27        31.77 o                         
  -6 -11   4         64.85         45.06        16.99 o                         
  -5 -11   4        885.25        858.43        62.79 o                         
  -4 -11   4        778.76        816.32        60.58 o                         
  -3 -11   4         11.17         -9.60        10.34 o                         
  -2 -11   4        202.55        190.12        20.82 o                         
  -1 -11   4        172.75        156.85        19.46 o                         
   0 -11   4          8.52         16.41        11.98 o                         
   1 -11   4          9.58         12.31        11.68 o                         
 -10 -10   4         25.35         24.04        11.35 o                         
  -9 -10   4         59.52         55.58        12.79 o                         
  -8 -10   4         79.37         70.18        19.21 o                         
  -7 -10   4        112.14        132.98        22.90 o                         
  -6 -10   4          7.63         14.04        12.56 o                         
  -5 -10   4          8.78         -4.43        10.34 o                         
  -4 -10   4          0.26         16.25        12.56 o                         
  -3 -10   4         44.74         33.94        25.86 o                         
  -2 -10   4          9.60          8.82         9.13 o                         
  -1 -10   4          3.00         16.63         9.65 o                         
   0 -10   4        258.31        217.70        21.77 o                         
   1 -10   4        462.65        403.25        29.56 o                         
   2 -10   4         49.47         49.45        14.72 o                         
   3 -10   4        135.81        138.89        33.98 o                         
 -11  -9   4         78.53         99.94        29.55 o                         
 -10  -9   4          0.88          7.25        10.18 o                         
  -9  -9   4          1.97         -1.11         8.88 o                         
  -8  -9   4        111.02        126.61        14.60 o                         
  -7  -9   4          5.47         -1.09         6.51 o                         
  -6  -9   4         13.70         20.69        12.56 o                         
  -5  -9   4         16.18         23.64        11.82 o                         
  -4  -9   4        773.79        763.72        37.35 o                         
  -3  -9   4       1392.24       1376.98        60.07 o                         
  -2  -9   4         82.00         55.55        13.30 o                         
  -1  -9   4        267.70        264.88        38.42 o                         
   0  -9   4        140.24        167.65        44.69 o                         
   1  -9   4         58.80         32.76        15.51 o                         
   2  -9   4         60.65         46.13        13.84 o                         
   3  -9   4          0.55          5.17        17.73 o                         
   4  -9   4         33.36         49.50        24.38 o                         
 -11  -8   4        308.52        331.70        35.46 o                         
 -10  -8   4        379.41        429.61        27.63 o                         
  -9  -8   4         96.74         93.13        13.84 o                         
  -8  -8   4        108.20        103.39        13.55 o                         
  -7  -8   4          1.34         -8.09         5.99 o                         
  -6  -8   4          1.24         -2.32         5.47 o                         
  -5  -8   4         20.63         22.69         9.23 o                         
  -4  -8   4        194.68        196.35        15.40 o                         
  -3  -8   4        194.77        199.40        38.05 o                         
  -2  -8   4          0.15          3.84         6.51 o                         
  -1  -8   4          4.58          4.93         7.04 o                         
   0  -8   4         30.09         26.77         9.76 o                         
   1  -8   4         39.89         34.48        17.36 o                         
   2  -8   4          3.91         11.49        10.29 o                         
   3  -8   4          1.87         -7.39        13.30 o                         
   4  -8   4          0.84         16.99        18.47 o                         
   5  -8   4          6.09        -16.99        15.51 o                         
 -11  -7   4         56.33         69.44        19.95 o                         
 -10  -7   4        133.62        120.23        35.46 o                         
  -9  -7   4          7.81          5.91         8.08 o                         
  -8  -7   4         25.40         22.53         8.88 o                         
  -7  -7   4        841.73        816.33        36.29 o                         
  -6  -7   4        177.69        203.54        21.79 o                         
  -5  -7   4         43.29         33.96         7.26 o                         
  -4  -7   4       1987.87       1955.79        57.83 o                         
  -3  -7   4        690.84        794.00        36.57 o                         
  -2  -7   4         14.58         17.46         7.04 o                         
  -1  -7   4       1570.25       1600.00        66.29 o                         
   0  -7   4       1675.53       1668.94        73.51 o                         
   1  -7   4        327.40        363.53        56.88 o                         
   2  -7   4       1830.11       1805.36        76.30 o                         
   3  -7   4       1565.74       1591.27       104.16 o                         
   4  -7   4        136.99        161.05        30.29 o                         
   5  -7   4         30.25         33.24        19.95 o                         
   6  -7   4         85.17         41.37        22.90 o                         
 -12  -6   4          7.33          5.91        15.51 o                         
 -11  -6   4          1.17          1.48        13.30 o                         
 -10  -6   4         91.67        108.60        21.42 o                         
  -9  -6   4        167.67        168.24        18.84 o                         
  -8  -6   4        267.39        271.20        19.06 o                         
  -7  -6   4        704.53        772.73        46.17 o                         
  -6  -6   4        155.93        161.75        13.03 o                         
  -5  -6   4        239.90        239.13        20.60 o                         
  -4  -6   4        256.36        244.69        11.47 o                         
  -3  -6   4         68.15         64.94        18.09 o                         
  -2  -6   4       1006.13       1213.41        36.92 o                         
  -1  -6   4        318.42        322.82        24.75 o                         
   0  -6   4          6.98         12.42         6.55 o                         
   1  -6   4         20.47         21.49        17.36 o                         
   2  -6   4         26.40         32.65        14.04 o                         
   3  -6   4          4.49          0.00        11.82 o                         
   4  -6   4         86.80         69.44        21.42 o                         
   5  -6   4          2.40          6.65        15.51 o                         
   6  -6   4         63.95         67.23        23.64 o                         
   7  -6   4         99.31        107.86        29.55 o                         
 -12  -5   4        131.55        155.88        27.33 o                         
 -11  -5   4        278.81        251.91        31.03 o                         
 -10  -5   4          7.16         14.04        13.30 o                         
  -9  -5   4         13.90         12.05         8.31 o                         
  -8  -5   4        191.38        185.18        15.40 o                         
  -7  -5   4        454.61        484.77        24.78 o                         
  -6  -5   4        357.32        349.98        19.02 o                         
  -5  -5   4        443.27        480.19        26.99 o                         
  -4  -5   4         96.32         88.77        11.81 o                         
  -3  -5   4        246.29        379.20        14.57 o                         
  -2  -5   4        267.12        288.48        11.65 o                         
  -1  -5   4        107.85        136.64         9.92 o                         
   0  -5   4       1088.41       1086.22        46.41 o                         
   1  -5   4       2296.17       2317.13       171.76 o                         
   2  -5   4        145.93        168.92        22.90 o                         
   3  -5   4        729.89        644.93        49.50 o                         
   4  -5   4       1943.63       2168.97       130.02 o                         
   5  -5   4          7.69         12.56        14.78 o                         
   6  -5   4         86.80        103.43        25.12 o                         
   7  -5   4        429.31        460.24        47.28 o                         
   8  -5   4         41.04         28.07        21.42 o                         
 -12  -4   4         69.76         54.67        20.69 o                         
 -11  -4   4         48.55         25.86        16.25 o                         
 -10  -4   4        130.46        155.88        23.64 o                         
  -9  -4   4        165.52        260.78        27.33 o                         
  -8  -4   4        246.44        253.39        25.86 o                         
  -7  -4   4       1383.43       1428.01        73.14 o                         
  -6  -4   4       5598.81       5819.09       160.40 o                         
  -5  -4   4       2803.10       2991.64        84.38 o                         
  -4  -4   4       1485.01       1519.30        44.70 o                         
  -3  -4   4       3842.42       3686.82       101.89 o                         
  -2  -4   4         15.88          9.73         2.74 o                         
  -1  -4   4        264.79        342.91        14.07 o                         
   0  -4   4       1986.23       1947.74       212.76 o                         
   1  -4   4         22.05         66.12         8.70 o                         
   2  -4   4        210.72        182.58        24.75 o                         
   3  -4   4         56.01         58.96         7.39 o                         
   4  -4   4          4.30         12.56        11.08 o                         
   5  -4   4        337.80        246.74        30.29 o                         
   6  -4   4          7.03          2.96        13.30 o                         
   7  -4   4         56.14         48.76        19.95 o                         
   8  -4   4          1.96         22.90        19.21 o                         
 -11  -3   4         65.75         82.74        21.42 o                         
 -10  -3   4          1.63         -8.13        11.08 o                         
  -9  -3   4          1.06         -4.43        10.34 o                         
  -8  -3   4        745.39        770.52        48.02 o                         
  -7  -3   4          4.06          1.48         8.87 o                         
  -6  -3   4        298.13        308.05        15.57 o                         
  -5  -3   4         50.28         80.66        15.18 o                         
  -4  -3   4          1.15          2.44         2.49 o                         
  -3  -3   4       3939.75       3629.32       119.93 o                         
  -2  -3   4       2239.22       2248.33        62.80 o                         
  -1  -3   4         25.04         35.43         3.36 o                         
   0  -3   4       7181.98       6471.54       231.08 o                         
   1  -3   4       2268.34       2044.40        77.51 o                         
   2  -3   4        435.38        522.90        28.07 o                         
   3  -3   4        854.15        782.82        50.24 o                         
   4  -3   4       1131.80       1043.55        40.62 o                         
   5  -3   4       1067.06       1063.63        42.59 o                         
   6  -3   4          1.13        -10.34        11.08 o                         
   7  -3   4        583.33        532.64        47.28 o                         
   8  -3   4        112.95        147.01        29.55 o                         
   9  -3   4          0.69          4.43        16.99 o                         
 -11  -2   4         61.68         53.19        18.47 o                         
 -10  -2   4         34.49         27.33        14.78 o                         
  -9  -2   4        162.97        215.72        25.12 o                         
  -8  -2   4        287.66        351.65        29.55 o                         
  -7  -2   4       1038.24       1153.54        44.84 o                         
  -6  -2   4       1022.46        899.39        35.48 o                         
  -5  -2   4       3448.05       3525.68       117.47 o                         
  -4  -2   4        208.60        250.65        10.22 o                         
  -3  -2   4       3097.39       3420.62        93.36 o                         
  -2  -2   4       1799.85       1731.02        48.66 o                         
  -1  -2   4          5.24         15.15         2.70 o                         
   0  -2   4       3995.17       4514.74       179.89 o                         
   1  -2   4        257.20        158.83        15.51 o                         
   2  -2   4         76.56         65.91         5.79 o                         
   3  -2   4       2024.25       2252.82        76.86 o                         
   4  -2   4       2122.30       2193.61        76.86 o                         
   5  -2   4         67.68         60.05        14.41 o                         
   6  -2   4          0.16         -5.17         6.26 o                         
   7  -2   4          5.98         -0.41         6.92 o                         
   8  -2   4         34.39         19.23         9.57 o                         
   9  -2   4          4.58         -5.17        15.51 o                         
 -11  -1   4        136.59        160.31        25.12 o                         
 -10  -1   4        145.82        150.71        22.90 o                         
  -9  -1   4         54.66         63.53        16.25 o                         
  -8  -1   4         37.66         38.42        12.56 o                         
  -7  -1   4        527.31        531.45        53.56 o                         
  -6  -1   4        185.54        205.09        13.31 o                         
  -5  -1   4        246.21        236.23        13.31 o                         
  -4  -1   4       5465.87       5701.66       185.17 o                         
  -3  -1   4       1783.96       1654.03        56.36 o                         
  -2  -1   4      11989.97      12151.36       387.49 o                         
  -1  -1   4       1061.22       1068.40        30.40 o                         
   0  -1   4       1639.75       1447.85        53.53 o                         
   1  -1   4        355.55        242.31        18.47 o                         
   2  -1   4       4819.51       4961.02       160.61 o                         
   3  -1   4       2883.53       3306.21       185.06 o                         
   4  -1   4       3745.53       3696.70       123.87 o                         
   5  -1   4        795.93        705.26        30.34 o                         
   6  -1   4        115.30        119.44        12.25 o                         
   7  -1   4        300.97        285.96        23.27 o                         
   8  -1   4        510.88        586.85        38.42 o                         
   9  -1   4        128.29        147.75        22.16 o                         
  10  -1   4         40.17         37.68        16.99 o                         
 -11   0   4        105.73         85.70        20.69 o                         
 -10   0   4          0.90         10.34        13.30 o                         
  -9   0   4          2.89          5.17        11.82 o                         
  -8   0   4          1.17          1.76         6.73 o                         
  -7   0   4         73.51         58.03         9.23 o                         
  -6   0   4        518.97        470.60        22.61 o                         
  -5   0   4        127.31        114.43         9.65 o                         
  -4   0   4        330.07        451.24        22.90 o                         
  -3   0   4      11820.99      12724.02       406.49 o                         
  -2   0   4       2645.12       2229.21        73.97 o                         
  -1   0   4       1253.36       1393.47        64.27 o                         
   0   0   4         25.47         22.90         5.17 o                         
   1   0   4       7860.07       8254.80       416.66 o                         
   2   0   4       3372.47       3300.15       108.25 o                         
   3   0   4         58.51         39.63        16.25 o                         
   4   0   4       2384.93       2353.11        80.90 o                         
   5   0   4       3127.12       3345.35       113.36 o                         
   6   0   4        206.73        185.28        13.78 o                         
   7   0   4          5.23         -4.43         6.20 o                         
   8   0   4         50.61         38.60        12.19 o                         
   9   0   4         22.33         23.64        13.30 o                         
  10   0   4          0.32          4.43        13.30 o                         
  11   0   4         33.86         70.18        19.95 o                         
 -10   1   4        270.57        263.73        29.55 o                         
  -9   1   4        324.61        332.44        29.55 o                         
  -8   1   4         12.84         13.27         8.31 o                         
  -7   1   4        359.66        367.98        21.45 o                         
  -6   1   4         49.84         50.91         8.51 o                         
  -5   1   4        581.75        503.20        25.12 o                         
  -4   1   4       4614.61       4706.22       155.44 o                         
  -3   1   4       2944.15       3046.70       101.33 o                         
  -2   1   4      32156.02      34435.59      1093.04 o                         
  -1   1   4      12083.53      12646.52       402.62 o                         
   1   1   4       2051.72       1897.85        98.25 o                         
   2   1   4       5428.51       5356.73       172.80 o                         
   3   1   4       1144.09       1017.82        39.89 o                         
   4   1   4          2.33         23.16         5.91 o                         
   5   1   4       1447.45       1289.02        47.85 o                         
   6   1   4         50.63         38.68         7.26 o                         
   7   1   4        664.38        670.20        30.61 o                         
   8   1   4       1672.49       1643.40        63.21 o                         
   9   1   4        155.07        169.17        22.90 o                         
  10   1   4          7.09         -4.43        11.82 o                         
  11   1   4          2.57         11.08        14.78 o                         
 -10   2   4          3.56         17.73        15.51 o                         
  -9   2   4          0.02         -2.28         9.02 o                         
  -8   2   4          1.36         -6.23         7.63 o                         
  -7   2   4        123.90        110.70        12.78 o                         
  -6   2   4        449.48        446.42        22.72 o                         
  -5   2   4       2240.72       2194.49       107.12 o                         
  -4   2   4       1148.79       1287.96        50.97 o                         
  -3   2   4       5174.47       5275.71       171.96 o                         
  -2   2   4       4742.97       4778.28       154.75 o                         
  -1   2   4        180.37        151.47         7.79 o                         
   0   2   4       5669.09       5996.44       304.37 o                         
   2   2   4       4535.75       4212.48       135.68 o                         
   3   2   4        183.61        154.78         8.36 o                         
   4   2   4        227.59        322.73        55.41 o                         
   5   2   4       2700.70       2456.49        84.14 o                         
   6   2   4        267.87        254.67        26.23 o                         
   7   2   4        252.57        210.47        21.42 o                         
   8   2   4        143.47        114.51        16.99 o                         
   9   2   4         60.45         66.49        16.25 o                         
  10   2   4        356.35        338.35        32.51 o                         
  11   2   4        144.35        136.67        23.64 o                         
  -9   3   4        249.70        235.84        21.11 o                         
  -8   3   4         90.51         97.72        14.07 o                         
  -7   3   4          5.71         16.92         8.33 o                         
  -6   3   4         78.10         91.77        11.33 o                         
  -5   3   4        355.78        349.40        19.12 o                         
  -4   3   4        149.30        212.64        28.44 o                         
  -3   3   4        817.43        839.80        45.43 o                         
  -2   3   4         36.98         18.16         5.64 o                         
  -1   3   4          3.30          3.84         2.59 o                         
   0   3   4        477.23        583.61        35.46 o                         
   1   3   4        695.16        839.96        46.54 o                         
   2   3   4       4455.47       4308.40       180.99 o                         
   3   3   4         50.08        116.20        17.73 o                         
   4   3   4        646.40        608.49        59.84 o                         
   5   3   4       1141.48       1052.72        38.85 o                         
   6   3   4         43.16         50.41         7.26 o                         
   7   3   4        164.03        164.74        18.47 o                         
   8   3   4        135.96        152.18        19.21 o                         
   9   3   4        725.55        745.40        48.02 o                         
  10   3   4         10.04         -2.22        11.82 o                         
  11   3   4         10.23         22.90        15.51 o                         
  -9   4   4         28.11         30.29        20.69 o                         
  -8   4   4          1.65          2.22        16.25 o                         
  -7   4   4        103.49        117.39        14.07 o                         
  -6   4   4         14.81         10.53         7.60 o                         
  -5   4   4        521.01        466.35        26.96 o                         
  -4   4   4        134.17        180.03        21.79 o                         
  -3   4   4       3099.02       3223.26       108.63 o                         
  -2   4   4        531.36        574.56        18.89 o                         
  -1   4   4       2303.57       2054.00        76.89 o                         
   0   4   4       2454.32       1903.87        79.05 o                         
   1   4   4        475.30        555.54        33.98 o                         
   2   4   4         15.92          9.97         3.13 o                         
   3   4   4       1870.02       2105.69       112.29 o                         
   4   4   4         58.70         87.62        16.62 o                         
   5   4   4         55.12         48.50         5.32 o                         
   6   4   4       1393.14       1262.46        46.65 o                         
   7   4   4        236.40        212.76        20.69 o                         
   8   4   4        339.32        271.86        25.12 o                         
   9   4   4       1335.87       1375.55        74.61 o                         
  10   4   4         87.35         59.10        17.73 o                         
  11   4   4        227.18        246.74        29.55 o                         
  12   4   4         45.85         45.80        18.47 o                         
  -8   5   4        230.62        172.87        33.98 o                         
  -7   5   4        147.75        118.94        28.07 o                         
  -6   5   4        108.81        110.07        26.60 o                         
  -5   5   4        129.28        124.85        25.12 o                         
  -4   5   4        239.23        208.79        14.24 o                         
  -3   5   4        822.34        780.88        25.70 o                         
  -2   5   4        999.90       1077.44        47.63 o                         
  -1   5   4        407.88        389.48        19.95 o                         
   0   5   4        516.22        412.70        20.19 o                         
   1   5   4       1514.45       1518.58        58.48 o                         
   2   5   4         87.67         93.82        11.82 o                         
   3   5   4       2665.35       2496.80        84.01 o                         
   4   5   4       2226.63       2033.68       165.48 o                         
   5   5   4       1596.56       1707.20        59.15 o                         
   6   5   4        111.27         96.04        14.04 o                         
   7   5   4       1523.05       1347.48        69.44 o                         
   8   5   4         81.74         62.79        14.04 o                         
   9   5   4        129.04        124.85        19.21 o                         
  10   5   4         20.66         16.25        13.30 o                         
  11   5   4         10.96         36.94        16.99 o                         
  12   5   4         48.75         38.42        17.73 o                         
  -8   6   4          0.70         -3.69        18.47 o                         
  -7   6   4         71.93         52.45        23.64 o                         
  -6   6   4         72.98         98.99        26.60 o                         
  -5   6   4          9.10         25.12        16.99 o                         
  -4   6   4         18.12          6.65        14.04 o                         
  -3   6   4        186.01        206.03        16.99 o                         
  -2   6   4        226.19        215.44        19.21 o                         
  -1   6   4        188.18        147.16        14.78 o                         
   0   6   4        495.47        491.05        38.05 o                         
   1   6   4          4.00          1.96         8.13 o                         
   2   6   4        280.16        291.44        12.06 o                         
   3   6   4        734.18        802.85        30.61 o                         
   4   6   4       2177.30       2047.47        70.05 o                         
   5   6   4        113.21         89.70         6.93 o                         
   6   6   4        579.39        495.70        32.51 o                         
   7   6   4          7.12         20.69         9.60 o                         
   8   6   4        272.22        251.18        24.38 o                         
   9   6   4        263.05        255.61        26.60 o                         
  10   6   4        129.44        162.53        23.64 o                         
  11   6   4         81.39         50.97        16.99 o                         
  12   6   4         64.04         63.53        20.69 o                         
  -7   7   4          5.63          8.87        19.21 o                         
  -6   7   4        201.76        254.13        39.89 o                         
  -5   7   4         30.67         40.63        21.42 o                         
  -4   7   4        375.87        418.87        42.11 o                         
  -3   7   4        297.32        338.69        22.35 o                         
  -2   7   4        637.38        669.76        33.37 o                         
  -1   7   4       2331.50       2406.62        93.52 o                         
   0   7   4       1452.67       1636.82       103.43 o                         
   1   7   4        653.23        656.39        22.10 o                         
   2   7   4       1065.77       1105.45        34.46 o                         
   3   7   4         79.26        105.02         7.81 o                         
   4   7   4        168.23        130.33        16.62 o                         
   5   7   4        134.10        165.48        16.99 o                         
   6   7   4         34.72         33.98        10.34 o                         
   7   7   4         15.10         17.73        10.34 o                         
   8   7   4         57.47         71.66        14.78 o                         
   9   7   4         64.90         65.75        15.51 o                         
  10   7   4        254.38        256.35        29.55 o                         
  11   7   4          2.07         -9.60        12.56 o                         
  12   7   4         13.27          3.69        14.78 o                         
  -6   8   4        204.26        198.72        37.68 o                         
  -5   8   4         29.62         19.21        19.21 o                         
  -4   8   4         94.81        112.29        28.07 o                         
  -3   8   4          1.71         -4.43        12.56 o                         
  -2   8   4         18.28         21.48        17.36 o                         
  -1   8   4         84.94         92.51        12.16 o                         
   0   8   4         50.20         47.67        10.71 o                         
   1   8   4        159.91        169.04        18.84 o                         
   2   8   4         19.08         23.80         6.92 o                         
   3   8   4       1229.17       1024.81        33.27 o                         
   4   8   4        252.33        266.06        13.05 o                         
   5   8   4        830.62        811.89        45.06 o                         
   6   8   4        713.67        660.44        39.89 o                         
   7   8   4         27.09         28.07        11.08 o                         
   8   8   4         46.58         51.71        14.04 o                         
   9   8   4         11.66         10.34        11.82 o                         
  10   8   4         37.65         30.29        15.51 o                         
  11   8   4         43.61         43.59        17.73 o                         
  12   8   4        149.42        113.77        23.64 o                         
  -5   9   4        137.94        175.82        36.94 o                         
  -4   9   4        295.31        308.06        42.85 o                         
  -3   9   4         19.69         24.38        19.21 o                         
  -2   9   4        350.13        342.01        24.14 o                         
  -1   9   4        195.51        188.75        17.89 o                         
   0   9   4        621.08        607.04        32.40 o                         
   1   9   4       1036.70       1098.12        49.26 o                         
   2   9   4        217.38        238.78        17.74 o                         
   3   9   4          5.18          7.05         5.68 o                         
   4   9   4        228.68        242.04        12.66 o                         
   5   9   4       1837.16       1824.80        66.90 o                         
   6   9   4        105.17        102.81        15.88 o                         
   7   9   4         21.84         21.42        11.08 o                         
   8   9   4        157.56        172.87        21.42 o                         
   9   9   4         60.65         53.19        15.51 o                         
  10   9   4          0.36         -6.65        11.08 o                         
  11   9   4          2.03         15.51        15.51 o                         
  -4  10   4         75.47         68.70        25.86 o                         
  -3  10   4          5.74         -2.96        16.99 o                         
  -2  10   4        240.09        267.07        23.05 o                         
  -1  10   4         88.14         97.78        14.55 o                         
   0  10   4        106.27        117.47        15.03 o                         
   1  10   4        597.12        659.96        35.09 o                         
   2  10   4         14.11         10.17         7.63 o                         
   3  10   4        416.04        397.11        24.25 o                         
   4  10   4        247.22        208.33        25.86 o                         
   5  10   4          7.51          0.00         9.60 o                         
   6  10   4        437.81        390.61        23.42 o                         
   7  10   4        247.73        236.15        21.42 o                         
   8  10   4          0.86         -9.28         6.51 o                         
   9  10   4        153.27        138.15        22.90 o                         
  10  10   4        281.98        323.57        33.24 o                         
  11  10   4         19.58         18.47        16.99 o                         
  -3  11   4         54.22         90.87        28.81 o                         
  -2  11   4         58.90         74.61        25.12 o                         
  -1  11   4          8.40          5.52        10.34 o                         
   0  11   4         55.78         71.03        13.99 o                         
   1  11   4         52.07         32.02        11.15 o                         
   2  11   4        230.83        261.99        21.11 o                         
   3  11   4        323.50        340.78        28.44 o                         
   4  11   4        232.89        279.99        30.29 o                         
   5  11   4        574.52        581.40        47.28 o                         
   6  11   4       2226.20       2174.88       127.07 o                         
   7  11   4        402.24        408.53        39.89 o                         
   8  11   4          5.38         19.29         9.65 o                         
   9  11   4        158.78        174.08        18.49 o                         
  10  11   4         63.95         81.17        14.88 o                         
  -1  12   4        105.96        115.98        29.55 o                         
   0  12   4         14.15         17.13        11.35 o                         
   1  12   4          2.86          6.76        10.10 o                         
   2  12   4        450.24        521.68        32.10 o                         
   3  12   4        119.21        108.60        21.42 o                         
   4  12   4          0.04         -1.48        10.34 o                         
   5  12   4         21.57         38.42        15.51 o                         
   6  12   4         36.40         24.38        14.78 o                         
   7  12   4         95.06        101.95        22.90 o                         
   8  12   4         24.33         31.03        16.99 o                         
   9  12   4         15.23         21.42        15.51 o                         
  10  12   4         26.20         42.02        12.93 o                         
   0  13   4         24.81         25.17        13.66 o                         
   1  13   4         19.94         19.55        12.93 o                         
   2  13   4         18.83         29.55        16.25 o                         
   3  13   4         16.37         14.04        12.56 o                         
   4  13   4        133.60        144.06        25.12 o                         
   5  13   4         61.43         70.92        19.95 o                         
   6  13   4         34.77         32.51        16.25 o                         
   7  13   4        315.73        262.26        34.72 o                         
   8  13   4        400.34        330.22        38.42 o                         
   4  14   4          1.54         -0.74        12.56 o                         
   5  14   4          1.62         10.34        15.51 o                         
   6  14   4         30.96         42.85        18.47 o                         
  -8 -12   5         67.65        106.38        25.12 o                         
  -7 -12   5        122.90        131.50        25.86 o                         
  -6 -12   5         84.76         71.66        22.16 o                         
  -5 -12   5         11.23         20.69        16.99 o                         
  -4 -12   5         65.61         50.24        19.21 o                         
  -3 -12   5        118.16        126.33        25.86 o                         
  -2 -12   5         38.69         37.63        13.66 o                         
  -1 -12   5         14.50          8.08        12.20 o                         
  -9 -11   5         15.47         -3.69        13.30 o                         
  -8 -11   5        161.46        158.09        27.33 o                         
  -7 -11   5         73.15         59.10        19.21 o                         
  -6 -11   5         13.94         15.51        14.78 o                         
  -5 -11   5          0.88          4.43        13.30 o                         
  -4 -11   5         16.60         11.82        14.78 o                         
  -3 -11   5         23.34         21.42        15.51 o                         
  -2 -11   5          3.20         16.14        10.70 o                         
  -1 -11   5          3.14          5.64        10.70 o                         
   0 -11   5          0.71         -1.79        10.64 o                         
   1 -11   5         10.07          9.77        12.93 o                         
 -10 -10   5        219.22        248.68        31.77 o                         
  -9 -10   5        227.95        244.53        32.51 o                         
  -8 -10   5          0.79         -3.69        11.82 o                         
  -7 -10   5        137.85        162.53        25.86 o                         
  -6 -10   5        122.35        165.48        25.12 o                         
  -5 -10   5        198.47        200.20        26.60 o                         
  -4 -10   5        776.42        794.16        58.36 o                         
  -3 -10   5        244.68        308.55        23.24 o                         
  -2 -10   5         30.28         30.98        11.01 o                         
  -1 -10   5        109.03        110.99        16.68 o                         
   0 -10   5         27.18         29.68        12.20 o                         
   1 -10   5          7.59         -5.55        10.18 o                         
   2 -10   5         19.70         20.69        19.21 o                         
 -11  -9   5        197.29        182.47        28.07 o                         
 -10  -9   5        167.63        187.46        19.24 o                         
  -9  -9   5          8.18          7.49         9.04 o                         
  -8  -9   5         63.00         45.03        10.47 o                         
  -7  -9   5          2.71          4.38         7.56 o                         
  -6  -9   5          0.85          2.96        10.34 o                         
  -5  -9   5         19.76         26.60        13.30 o                         
  -4  -9   5          3.50          7.86         7.26 o                         
  -3  -9   5         29.16         53.54        11.22 o                         
  -2  -9   5        280.93        300.66        22.20 o                         
  -1  -9   5         20.93         17.36         9.40 o                         
   0  -9   5        134.33        148.81        17.88 o                         
   1  -9   5        281.85        308.30        24.81 o                         
   2  -9   5          3.05         -5.91         9.40 o                         
   3  -9   5          0.29        -13.30        14.78 o                         
   4  -9   5         91.44        134.45        33.24 o                         
 -11  -8   5          0.37         -8.13        14.04 o                         
 -10  -8   5         19.91         11.43         9.88 o                         
  -9  -8   5          5.23         -3.74         7.45 o                         
  -8  -8   5         97.11         78.90        11.98 o                         
  -7  -8   5        142.14        185.39        40.26 o                         
  -6  -8   5        348.04        439.76        23.88 o                         
  -5  -8   5        334.27        327.27        31.03 o                         
  -4  -8   5         81.39         99.32        12.27 o                         
  -3  -8   5       1678.74       1719.67        96.41 o                         
  -2  -8   5        877.05        864.21        41.75 o                         
  -1  -8   5         51.05         44.62        10.18 o                         
   0  -8   5        513.47        434.94        27.33 o                         
   1  -8   5        668.98        664.55        36.76 o                         
   2  -8   5        144.41        139.98        30.66 o                         
   3  -8   5         47.09         70.92        23.64 o                         
   4  -8   5        260.30        324.31        45.06 o                         
   5  -8   5         23.88         16.99        19.95 o                         
 -11  -7   5        216.49        206.85        28.81 o                         
 -10  -7   5        384.41        354.60        33.98 o                         
  -9  -7   5         55.55         56.18        11.49 o                         
  -8  -7   5         28.49         43.62         9.93 o                         
  -7  -7   5        153.40        141.84        13.55 o                         
  -6  -7   5        365.28        378.14        28.81 o                         
  -5  -7   5        119.31        117.00        11.01 o                         
  -4  -7   5          0.92         -4.25         5.18 o                         
  -3  -7   5        357.88        380.43        22.46 o                         
  -2  -7   5        271.40        313.40        39.15 o                         
  -1  -7   5          1.87         13.64         7.26 o                         
   0  -7   5        309.61        294.99        38.78 o                         
   1  -7   5         77.11         78.95        29.55 o                         
   2  -7   5          1.81          7.94         9.13 o                         
   3  -7   5         52.94         67.97        22.16 o                         
   4  -7   5          3.79         13.30        17.73 o                         
   5  -7   5         55.76         79.79        25.86 o                         
   6  -7   5          8.03         19.95        19.95 o                         
 -11  -6   5         38.93         34.72        17.73 o                         
 -10  -6   5          0.00         15.51        13.30 o                         
  -9  -6   5         39.53         54.75        10.97 o                         
  -8  -6   5          2.74          1.53         6.73 o                         
  -7  -6   5        263.52        274.38        18.49 o                         
  -6  -6   5       1525.91       1535.47        57.21 o                         
  -5  -6   5        178.89        161.22        14.93 o                         
  -4  -6   5        407.51        380.19        15.62 o                         
  -3  -6   5        742.45        761.11        25.10 o                         
  -2  -6   5       3347.58       3566.50       151.36 o                         
  -1  -6   5        810.29        997.78        81.26 o                         
   0  -6   5        884.15        867.42        40.42 o                         
   1  -6   5       1199.23       1254.96        54.96 o                         
   2  -6   5        907.00        925.62        44.25 o                         
   3  -6   5        421.86        448.42        42.11 o                         
   4  -6   5        172.68        167.70        29.55 o                         
   5  -6   5         15.35         38.42        19.21 o                         
   6  -6   5         43.90         42.85        22.16 o                         
   7  -6   5         26.23         33.24        22.90 o                         
 -11  -5   5          6.06         -8.87        13.30 o                         
 -10  -5   5         68.60         70.92        18.47 o                         
  -9  -5   5        539.56        602.82        42.85 o                         
  -8  -5   5        206.11        204.50        16.19 o                         
  -7  -5   5        773.29        720.74        32.05 o                         
  -6  -5   5       1638.81       1628.99        59.64 o                         
  -5  -5   5        637.99        643.15        22.48 o                         
  -4  -5   5       1368.84       1419.00        42.46 o                         
  -3  -5   5          7.92          5.28         4.67 o                         
  -2  -5   5        161.41        128.15         7.51 o                         
  -1  -5   5       1729.77       1845.99       119.31 o                         
   0  -5   5        120.36        173.39        28.44 o                         
   1  -5   5         10.79          2.47         5.86 o                         
   2  -5   5         48.26         50.97        15.51 o                         
   3  -5   5         10.99          0.74        11.82 o                         
   4  -5   5        381.35        367.90        37.68 o                         
   5  -5   5        870.66        928.61        69.44 o                         
   6  -5   5         12.92         18.47        16.99 o                         
   7  -5   5          6.33         16.25        18.47 o                         
   8  -5   5         29.11         53.93        24.38 o                         
 -11  -4   5        172.72        176.56        26.60 o                         
 -10  -4   5        258.86        226.80        28.07 o                         
  -9  -4   5          3.41          6.65        11.82 o                         
  -8  -4   5          1.22          3.31         6.39 o                         
  -7  -4   5         60.82         57.21         9.13 o                         
  -6  -4   5          1.92          2.57         4.01 o                         
  -5  -4   5        603.85        550.72        28.13 o                         
  -4  -4   5       1498.35       1513.90        44.82 o                         
  -3  -4   5        202.81        194.09         9.24 o                         
  -2  -4   5       7788.02       7378.08       199.59 o                         
  -1  -4   5       1034.12       1055.09        31.84 o                         
   0  -4   5       1202.52       1234.10        50.39 o                         
   1  -4   5       3519.75       3453.84        96.19 o                         
   2  -4   5       1915.06       1943.17        67.37 o                         
   3  -4   5        104.95        105.64        19.95 o                         
   4  -4   5       1894.52       1737.54       105.64 o                         
   5  -4   5       1162.31       1113.30        76.09 o                         
   6  -4   5         14.90         35.46        16.99 o                         
   7  -4   5        298.05        240.09        35.46 o                         
   8  -4   5        124.77        119.68        28.81 o                         
 -11  -3   5        159.35        161.05        25.86 o                         
 -10  -3   5         37.77         19.21        14.78 o                         
  -9  -3   5        205.51        185.43        23.64 o                         
  -8  -3   5        937.98        949.30        55.41 o                         
  -7  -3   5        377.45        398.93        29.55 o                         
  -6  -3   5       1271.95       1194.99        36.86 o                         
  -5  -3   5       4153.86       4146.69       114.90 o                         
  -4  -3   5       2056.14       2189.80        62.24 o                         
  -3  -3   5         84.20        104.72         8.57 o                         
  -2  -3   5        176.74        208.04         9.02 o                         
  -1  -3   5       1011.81       1089.25        32.28 o                         
   0  -3   5        408.01        460.85        84.22 o                         
   1  -3   5        243.09        283.98        17.36 o                         
   2  -3   5        892.07        827.80        31.68 o                         
   3  -3   5         62.00         76.97        15.51 o                         
   4  -3   5        542.00        587.04        26.51 o                         
   5  -3   5         71.99         76.62        10.07 o                         
   6  -3   5        397.53        370.85        36.94 o                         
   7  -3   5         44.63         26.60        16.99 o                         
   8  -3   5         25.97         28.07        18.47 o                         
   9  -3   5          4.34          2.22        16.25 o                         
 -11  -2   5         19.57         -3.69        14.78 o                         
 -10  -2   5        388.65        375.29        33.98 o                         
  -9  -2   5        219.33        250.44        27.33 o                         
  -8  -2   5          5.95          0.74         9.60 o                         
  -7  -2   5        462.51        420.12        21.15 o                         
  -6  -2   5        612.93        568.05        24.81 o                         
  -5  -2   5        184.46        145.64         8.20 o                         
  -4  -2   5        205.29        244.15        21.16 o                         
  -3  -2   5       1915.14       1840.53        52.30 o                         
  -2  -2   5         55.38         62.28         4.45 o                         
  -1  -2   5       1813.34       1855.42        51.94 o                         
   0  -2   5       5718.42       5810.50       597.65 o                         
   1  -2   5        238.85        221.63        19.95 o                         
   2  -2   5       8702.40       8628.18       277.21 o                         
   3  -2   5         96.18         87.33         8.05 o                         
   4  -2   5         13.91         17.48         6.01 o                         
   5  -2   5       1566.41       1465.42        55.20 o                         
   6  -2   5       1161.89       1143.42        46.33 o                         
   7  -2   5         36.19         25.28         9.23 o                         
   8  -2   5        132.93        124.85        25.86 o                         
   9  -2   5        310.34        355.34        40.63 o                         
 -11  -1   5         28.57         30.29        16.25 o                         
 -10  -1   5          2.51        -16.62        11.08 o                         
  -9  -1   5          4.84         11.82        11.08 o                         
  -8  -1   5         35.85         25.12        11.82 o                         
  -7  -1   5         34.49         45.92         8.61 o                         
  -6  -1   5          6.00         13.03        11.08 o                         
  -5  -1   5       1910.62       2102.92        72.98 o                         
  -4  -1   5        780.85        794.47        24.67 o                         
  -3  -1   5          4.05          2.53         2.15 o                         
  -2  -1   5         70.86         74.56         4.54 o                         
  -1  -1   5       1674.80       1645.50        46.15 o                         
   0  -1   5        639.53        832.57        47.28 o                         
   1  -1   5       3688.54       4155.47       214.24 o                         
   2  -1   5        751.30        669.00        25.56 o                         
   3  -1   5       1362.63       1352.54        76.83 o                         
   4  -1   5       4481.80       4654.36       154.75 o                         
   5  -1   5        610.47        634.83        28.22 o                         
   6  -1   5        364.02        407.94        22.01 o                         
   7  -1   5         22.11         23.65        15.88 o                         
   8  -1   5        149.83        167.18        16.68 o                         
   9  -1   5          0.08         11.82        13.30 o                         
 -11   0   5          0.98          0.00        14.04 o                         
 -10   0   5         85.27         90.87        19.95 o                         
  -9   0   5        205.71        242.31        25.86 o                         
  -8   0   5          0.86          1.42         7.04 o                         
  -7   0   5          5.51          4.05         6.39 o                         
  -6   0   5        594.88        611.86        27.55 o                         
  -5   0   5       1415.25       1435.56        52.47 o                         
  -4   0   5        612.45        574.96        67.60 o                         
  -3   0   5      10870.36      11069.98       354.50 o                         
  -2   0   5       6019.60       6283.34       202.62 o                         
  -1   0   5         70.94         67.97         6.65 o                         
   0   0   5       5760.94       5771.86       292.55 o                         
   1   0   5        340.50        427.00        26.60 o                         
   2   0   5        632.83        548.15        33.98 o                         
   3   0   5          6.00         -1.14         3.13 o                         
   4   0   5         49.10         48.96        11.45 o                         
   5   0   5         16.95         27.40        15.14 o                         
   6   0   5       1372.79       1342.31        51.80 o                         
   7   0   5        383.23        372.42        22.16 o                         
   8   0   5         74.32         84.97        12.78 o                         
   9   0   5        373.68        440.30        35.46 o                         
  10   0   5          6.14          0.74        13.30 o                         
 -10   1   5         10.62         -2.22        13.30 o                         
  -9   1   5         20.46          8.13        11.82 o                         
  -8   1   5         59.11         52.95        10.82 o                         
  -7   1   5          2.36         -4.03         6.20 o                         
  -6   1   5        287.75        325.79        18.41 o                         
  -5   1   5        452.21        489.34        22.50 o                         
  -4   1   5      10866.82      10802.33       347.95 o                         
  -3   1   5       4629.98       5011.90       163.42 o                         
  -2   1   5       1301.11       1226.18        42.94 o                         
  -1   1   5       8689.18       9187.81       293.66 o                         
   0   1   5         19.37         19.21         5.17 o                         
   1   1   5       1715.31       1930.36       100.47 o                         
   2   1   5       1820.70       1733.11        91.61 o                         
   3   1   5       1716.08       1605.90        91.61 o                         
   4   1   5         62.36         58.02         6.92 o                         
   5   1   5       1901.93       1882.29        66.85 o                         
   6   1   5        732.34        668.34        49.13 o                         
   7   1   5        281.99        255.41        35.09 o                         
   8   1   5         83.94         64.86        11.01 o                         
   9   1   5        359.48        308.80        28.81 o                         
  10   1   5         44.83         51.71        16.25 o                         
  11   1   5          2.73         -3.69        12.56 o                         
 -10   2   5         36.05         56.88        17.73 o                         
  -9   2   5        501.17        533.33        30.49 o                         
  -8   2   5         99.44        118.36        14.18 o                         
  -7   2   5         30.14         38.12        14.04 o                         
  -6   2   5        237.24        255.99        17.03 o                         
  -5   2   5       2255.25       2338.96        82.17 o                         
  -4   2   5         62.91         80.65         8.61 o                         
  -3   2   5       4679.90       4870.31       159.36 o                         
  -2   2   5       8890.17       9097.59       291.91 o                         
  -1   2   5       4480.75       5076.69       163.79 o                         
   0   2   5       1094.55       1335.66        71.66 o                         
   1   2   5       1811.49       1599.40        84.22 o                         
   2   2   5       5277.03       5540.63       280.73 o                         
   3   2   5       2098.73       2081.96        70.55 o                         
   4   2   5        888.52        859.42        51.34 o                         
   5   2   5         34.66         23.22         6.65 o                         
   6   2   5       1424.33       1349.46        50.59 o                         
   7   2   5         55.28         51.36         8.51 o                         
   8   2   5        272.36        277.03        25.86 o                         
   9   2   5        286.30        302.89        28.07 o                         
  10   2   5         60.26         51.71        16.25 o                         
  11   2   5          3.73        -16.62        11.08 o                         
  -9   3   5        126.74        142.33        17.34 o                         
  -8   3   5          1.32         -6.14         8.16 o                         
  -7   3   5        104.20         89.39        12.57 o                         
  -6   3   5         37.02         36.77         8.73 o                         
  -5   3   5        326.13        301.21        17.57 o                         
  -4   3   5        693.97        637.79        27.29 o                         
  -3   3   5        243.44        235.27        13.25 o                         
  -2   3   5        373.80        518.93        21.28 o                         
  -1   3   5         22.27         25.72         3.80 o                         
   0   3   5        555.91        469.11        29.55 o                         
   1   3   5       1773.69       1675.49        88.65 o                         
   2   3   5         24.12         16.99         5.17 o                         
   3   3   5       1904.69       1824.04        61.63 o                         
   4   3   5        139.73        146.17        32.14 o                         
   5   3   5        478.12        420.71        19.06 o                         
   6   3   5        806.82        713.80        29.48 o                         
   7   3   5        184.41        176.56        19.21 o                         
   8   3   5        310.96        282.20        25.86 o                         
   9   3   5        352.47        273.34        27.33 o                         
  10   3   5        511.76        522.30        39.89 o                         
  11   3   5        278.76        298.46        31.77 o                         
  -9   4   5        104.01        109.34        28.81 o                         
  -8   4   5        217.01        191.34        33.98 o                         
  -7   4   5        164.94        215.78        18.31 o                         
  -6   4   5        146.64        152.82        14.32 o                         
  -5   4   5        594.39        653.11        29.22 o                         
  -4   4   5        322.03        306.05        22.53 o                         
  -3   4   5        140.21        155.94        12.56 o                         
  -2   4   5       1975.70       1744.63        50.44 o                         
  -1   4   5        633.43        625.49        33.98 o                         
   0   4   5         19.49         23.25         6.65 o                         
   1   4   5       1841.21       1508.53        82.00 o                         
   2   4   5        707.06        597.65        34.72 o                         
   3   4   5         50.85         65.21         5.91 o                         
   4   4   5        795.74        750.38        28.44 o                         
   5   4   5        539.60        457.13        30.29 o                         
   6   4   5        327.57        356.61        19.21 o                         
   7   4   5          1.10         -0.74         7.39 o                         
   8   4   5         67.92         53.93        14.04 o                         
   9   4   5         24.44         16.25        12.56 o                         
  10   4   5        218.83        251.18        28.07 o                         
  11   4   5         34.88         61.32        17.73 o                         
  -8   5   5         42.00         45.80        22.90 o                         
  -7   5   5          2.61         10.34        16.99 o                         
  -6   5   5         34.00          9.60        16.25 o                         
  -5   5   5         48.10         41.97         8.59 o                         
  -4   5   5        514.26        469.10        22.93 o                         
  -3   5   5        292.34        248.99        11.48 o                         
  -2   5   5          3.23          0.88         2.70 o                         
  -1   5   5        428.09        420.89        20.92 o                         
   0   5   5       1838.87       1729.22        66.24 o                         
   1   5   5        645.26        631.34        27.67 o                         
   2   5   5        254.81        282.35        13.46 o                         
   3   5   5       5837.11       6239.33       203.11 o                         
   4   5   5        549.18        500.49        57.25 o                         
   5   5   5        172.58        143.43        21.05 o                         
   6   5   5        632.67        602.08        36.94 o                         
   7   5   5       1389.19       1422.10        73.14 o                         
   8   5   5        287.26        297.72        26.60 o                         
   9   5   5        219.39        240.83        25.86 o                         
  10   5   5        104.03        122.63        20.69 o                         
  11   5   5          1.22        -15.51        11.82 o                         
  12   5   5         14.48        -10.34        13.30 o                         
  -8   6   5        104.94         78.31        28.07 o                         
  -7   6   5        110.31        124.85        30.29 o                         
  -6   6   5         13.70         19.95        19.21 o                         
  -5   6   5          7.48         22.90        17.73 o                         
  -4   6   5         26.81         22.90        16.25 o                         
  -3   6   5        649.57        738.02        25.39 o                         
  -2   6   5       1230.09       1290.90        53.64 o                         
  -1   6   5       5529.43       5968.45       215.79 o                         
   0   6   5       1239.11       1305.09        52.64 o                         
   1   6   5        471.14        506.28        24.25 o                         
   2   6   5       1306.70       1248.28        37.60 o                         
   3   6   5         37.91         51.05         5.99 o                         
   4   6   5        186.05        180.17        10.62 o                         
   5   6   5        917.31        904.93        38.78 o                         
   6   6   5        125.89        124.11        15.51 o                         
   7   6   5        133.88        161.79        19.21 o                         
   8   6   5         29.34         27.33        11.82 o                         
   9   6   5         26.78         31.03        12.56 o                         
  10   6   5        137.95        141.84        22.16 o                         
  11   6   5         65.57         75.35        19.95 o                         
  12   6   5          1.27          3.69        14.04 o                         
  -7   7   5         74.72         77.57        28.07 o                         
  -6   7   5         42.05         42.11        22.90 o                         
  -5   7   5         52.81         62.06        22.90 o                         
  -4   7   5         55.11         76.09        22.16 o                         
  -3   7   5        513.73        599.87        50.97 o                         
  -2   7   5        115.33        139.63        13.65 o                         
  -1   7   5        170.73        171.97        34.72 o                         
   0   7   5       1858.16       1965.62       109.70 o                         
   1   7   5        203.78        204.55        14.30 o                         
   2   7   5        628.13        724.96        28.15 o                         
   3   7   5          2.40          1.73         3.94 o                         
   4   7   5       1171.27       1142.71        42.38 o                         
   5   7   5       2427.48       2468.17       113.03 o                         
   6   7   5        128.36        150.71        17.73 o                         
   7   7   5       1220.39       1221.89        65.01 o                         
   8   7   5        155.72        187.64        22.16 o                         
   9   7   5         55.91         48.02        14.78 o                         
  10   7   5        349.13        330.96        32.51 o                         
  11   7   5        217.74        227.54        29.55 o                         
  12   7   5         22.38         19.21        16.25 o                         
  -6   8   5         82.30        103.43        30.29 o                         
  -5   8   5        109.12        130.02        30.29 o                         
  -4   8   5         77.14         83.48        25.12 o                         
  -3   8   5        363.52        397.45        41.37 o                         
  -2   8   5        420.22        432.76        26.07 o                         
  -1   8   5        758.46        843.19        39.97 o                         
   0   8   5       1230.97       1175.27        50.77 o                         
   1   8   5        558.96        563.94        28.90 o                         
   2   8   5        486.60        522.11        19.55 o                         
   3   8   5       1392.53       1414.45        43.58 o                         
   4   8   5          6.08          6.79         4.39 o                         
   5   8   5          8.98         11.08         8.13 o                         
   6   8   5          2.08          3.69         8.13 o                         
   7   8   5         92.13         82.00        14.78 o                         
   8   8   5         12.34          8.13        10.34 o                         
   9   8   5        148.96        133.71        20.69 o                         
  10   8   5          3.13        -13.30        10.34 o                         
  11   8   5          8.32         16.99        15.51 o                         
  -5   9   5        105.98        155.14        33.98 o                         
  -4   9   5         69.75         69.44        25.12 o                         
  -3   9   5         11.78         11.82        17.73 o                         
  -2   9   5         10.25         21.93        11.82 o                         
  -1   9   5        428.14        426.94        26.19 o                         
   0   9   5        237.31        220.80        18.28 o                         
   1   9   5         63.40         69.69        25.12 o                         
   2   9   5          3.72          4.37         6.01 o                         
   3   9   5          1.82         -3.69         4.70 o                         
   4   9   5        180.92        199.36        11.56 o                         
   5   9   5          9.48         11.82        11.08 o                         
   6   9   5         69.01         70.92        13.30 o                         
   7   9   5         70.52         65.01        14.78 o                         
   8   9   5         14.66         28.81        11.82 o                         
   9   9   5          0.62         -5.91         9.60 o                         
  10   9   5        116.19        122.63        22.16 o                         
  11   9   5        200.47        218.67        29.55 o                         
  -4  10   5        170.15        179.52        36.20 o                         
  -3  10   5         36.13         44.33        22.16 o                         
  -2  10   5        118.37         88.65        25.12 o                         
  -1  10   5        164.17        173.39        20.69 o                         
   0  10   5         75.44         61.44        12.02 o                         
   1  10   5         81.36         75.29        12.20 o                         
   2  10   5         78.97        108.33        13.55 o                         
   3  10   5        283.71        282.63        19.83 o                         
   4  10   5       1468.18       1509.27        90.87 o                         
   5  10   5        257.21        293.28        30.29 o                         
   6  10   5        951.82       1129.78        83.11 o                         
   7  10   5        422.79        439.93        25.34 o                         
   8  10   5         35.17         22.16        12.56 o                         
   9  10   5        114.50         98.99        19.95 o                         
  10  10   5        113.97        112.29        21.42 o                         
  11  10   5          0.60          2.22        14.04 o                         
  -3  11   5         41.51         51.71        24.38 o                         
  -2  11   5          1.34          1.48        16.99 o                         
  -1  11   5         41.41         48.58        12.78 o                         
   0  11   5         20.39         17.40        10.10 o                         
   1  11   5         14.75         30.45        10.25 o                         
   2  11   5          5.43          0.74        11.08 o                         
   3  11   5         12.85         10.39         8.61 o                         
   4  11   5        143.78        135.93        22.16 o                         
   5  11   5         19.53         19.21        13.30 o                         
   6  11   5         23.94         14.04        13.30 o                         
   7  11   5        436.19        398.93        39.15 o                         
   8  11   5        127.21        144.15        16.30 o                         
   9  11   5          0.45          1.69         8.83 o                         
  10  11   5          0.36        -17.73        11.82 o                         
  -2  12   5         25.73          7.39        19.21 o                         
  -1  12   5          0.34          5.17        16.99 o                         
   0  12   5         71.11         60.99        14.72 o                         
   1  12   5         38.10         46.69        12.95 o                         
   2  12   5         73.54         96.55        15.09 o                         
   3  12   5        242.28        260.78        31.03 o                         
   4  12   5         96.61         88.65        19.95 o                         
   5  12   5         60.24         67.23        18.47 o                         
   6  12   5        422.98        379.72        39.15 o                         
   7  12   5        615.96        638.28        53.19 o                         
   8  12   5        119.83        102.69        22.90 o                         
   9  12   5         26.78         32.51        16.25 o                         
  10  12   5         29.01         23.10        12.50 o                         
   0  13   5        145.54        145.53        32.51 o                         
   1  13   5         71.26         51.11        14.51 o                         
   2  13   5        102.64         89.72        16.09 o                         
   3  13   5        251.21        247.48        31.77 o                         
   4  13   5         15.89          4.43        12.56 o                         
   5  13   5          5.33          1.48        12.56 o                         
   6  13   5         18.59         16.25        14.04 o                         
   7  13   5         20.29         27.33        16.99 o                         
   8  13   5        162.40        139.62        27.33 o                         
   3  14   5          0.76         -4.43        11.82 o                         
   4  14   5         80.24         60.58        19.21 o                         
   5  14   5         39.68         18.47        14.78 o                         
   6  14   5          0.79         -2.22        13.30 o                         
  -7 -12   6          5.86         19.95        18.47 o                         
  -6 -12   6          6.19         12.56        16.99 o                         
  -5 -12   6         13.32         15.51        16.25 o                         
  -4 -12   6          3.05          8.13        14.78 o                         
  -3 -12   6         23.50         31.03        17.73 o                         
  -2 -12   6         40.88         42.29        15.51 o                         
  -9 -11   6         77.77         93.82        23.64 o                         
  -8 -11   6         31.40         22.90        16.99 o                         
  -7 -11   6        107.04        111.55        23.64 o                         
  -6 -11   6        406.86        412.96        42.11 o                         
  -5 -11   6        121.09        118.94        24.38 o                         
  -4 -11   6         55.80         36.94        17.73 o                         
  -3 -11   6         93.17         66.49        19.95 o                         
  -2 -11   6        147.40        168.56        20.35 o                         
  -1 -11   6         27.58         20.89        12.20 o                         
   0 -11   6         81.91         64.96        21.05 o                         
 -10 -10   6         83.20         63.26        16.62 o                         
  -9 -10   6         30.83         44.33        17.73 o                         
  -8 -10   6         78.60         81.26        21.42 o                         
  -7 -10   6        102.99        116.72        22.90 o                         
  -6 -10   6         14.20         12.56        13.30 o                         
  -5 -10   6         55.97         73.14        19.21 o                         
  -4 -10   6          2.20         12.56        14.04 o                         
  -3 -10   6         30.23         23.66        10.18 o                         
  -2 -10   6         98.19        124.65        16.72 o                         
  -1 -10   6         17.90         22.06        11.46 o                         
   0 -10   6         18.38         18.30        11.54 o                         
   1 -10   6         50.34         41.53        14.08 o                         
   2 -10   6        107.09         89.39        29.55 o                         
 -10  -9   6          0.19          3.30        10.18 o                         
  -9  -9   6         65.17         83.50        14.10 o                         
  -8  -9   6         25.46         30.86        10.18 o                         
  -7  -9   6          2.15          1.48        11.82 o                         
  -6  -9   6        176.26        196.51        25.86 o                         
  -5  -9   6        571.63        596.91        48.02 o                         
  -4  -9   6        331.68        287.37        31.03 o                         
  -3  -9   6        136.13        133.40        15.87 o                         
  -2  -9   6        370.36        355.80        25.06 o                         
  -1  -9   6        425.05        408.37        27.33 o                         
   0  -9   6          7.77          6.87         9.36 o                         
   1  -9   6         29.97         27.12        19.58 o                         
   2  -9   6         54.63        107.12        28.07 o                         
   3  -9   6          1.73         14.78        19.95 o                         
 -11  -8   6         12.85         16.25        15.51 o                         
 -10  -8   6         16.12         11.82        14.04 o                         
  -9  -8   6          0.80          3.26         8.31 o                         
  -8  -8   6        130.60        122.48        14.60 o                         
  -7  -8   6         44.81         44.66         9.88 o                         
  -6  -8   6        521.49        486.51        24.85 o                         
  -5  -8   6          1.02         -1.48         8.87 o                         
  -4  -8   6         12.59          8.78         7.04 o                         
  -3  -8   6         67.04         81.23        19.58 o                         
  -2  -8   6        207.84        241.49        25.86 o                         
  -1  -8   6         22.13         27.87         9.65 o                         
   0  -8   6         73.29         99.30        41.74 o                         
   1  -8   6        315.25        290.56        23.14 o                         
   2  -8   6          0.27          2.96        14.78 o                         
   3  -8   6         21.35         11.08        17.73 o                         
   4  -8   6          3.67          7.39        18.47 o                         
   5  -8   6         86.27        121.16        32.51 o                         
 -11  -7   6         67.23         70.92        20.69 o                         
 -10  -7   6        134.63        168.44        25.12 o                         
  -9  -7   6          5.97         -5.30         7.26 o                         
  -8  -7   6        738.61        747.99        35.12 o                         
  -7  -7   6        336.14        358.27        21.92 o                         
  -6  -7   6        101.29         94.36        10.93 o                         
  -5  -7   6        435.75        477.03        23.25 o                         
  -4  -7   6        287.85        278.45        14.64 o                         
  -3  -7   6        516.96        548.72        38.42 o                         
  -2  -7   6       1620.18       1673.45        69.18 o                         
  -1  -7   6        858.87        869.57        41.70 o                         
   0  -7   6        259.39        286.63        22.90 o                         
   1  -7   6        977.23       1056.32        66.86 o                         
   2  -7   6         42.28         29.55        16.99 o                         
   3  -7   6         13.72         -1.48        14.04 o                         
   4  -7   6         69.18         88.65        25.86 o                         
   5  -7   6         95.54         95.30        28.81 o                         
   6  -7   6         66.53         68.70        27.33 o                         
 -11  -6   6        396.91        409.27        39.15 o                         
 -10  -6   6         90.25         95.30        20.69 o                         
  -9  -6   6        292.56        289.59        29.55 o                         
  -8  -6   6        307.94        297.39        19.85 o                         
  -7  -6   6        316.55        307.18        19.02 o                         
  -6  -6   6         47.77         46.94         8.88 o                         
  -5  -6   6        387.49        376.85        15.96 o                         
  -4  -6   6        530.61        513.29        22.32 o                         
  -3  -6   6        750.93        627.11        27.32 o                         
  -2  -6   6       1649.20       1698.63        50.41 o                         
  -1  -6   6         20.23         37.53         8.83 o                         
   0  -6   6          1.86         12.19         7.31 o                         
   1  -6   6        494.72        473.60        41.74 o                         
   2  -6   6          1.25          7.39        13.30 o                         
   3  -6   6         55.33         64.27        20.69 o                         
   4  -6   6          2.50          0.74        14.04 o                         
   5  -6   6         24.93          6.65        15.51 o                         
   6  -6   6        232.66        284.42        42.11 o                         
   7  -6   6         55.24         50.24        24.38 o                         
 -11  -5   6         68.15         62.79        19.95 o                         
 -10  -5   6          1.70          6.65        13.30 o                         
  -9  -5   6         24.00         19.95        12.56 o                         
  -8  -5   6        120.77        117.03        13.03 o                         
  -7  -5   6          0.43          4.63         5.68 o                         
  -6  -5   6        178.77        192.52        15.14 o                         
  -5  -5   6        104.51        105.18         9.88 o                         
  -4  -5   6         20.62         10.00         5.30 o                         
  -3  -5   6        120.61        115.22         7.83 o                         
  -2  -5   6         50.00         57.45         5.52 o                         
  -1  -5   6       6201.47       6131.70       221.94 o                         
   0  -5   6       1090.56       1175.38        53.19 o                         
   1  -5   6          3.01         12.90         7.26 o                         
   2  -5   6       2448.91       2303.43       134.45 o                         
   3  -5   6        323.31        368.64        36.94 o                         
   4  -5   6        142.17        147.75        27.33 o                         
   5  -5   6         76.45         63.53        21.42 o                         
   6  -5   6        537.23        562.19        52.45 o                         
   7  -5   6         52.69         22.16        19.95 o                         
 -11  -4   6        110.37        104.16        22.90 o                         
 -10  -4   6        299.55        351.65        33.24 o                         
  -9  -4   6        263.74        223.84        25.86 o                         
  -8  -4   6        797.11        832.57        50.24 o                         
  -7  -4   6        159.00        172.31        13.55 o                         
  -6  -4   6       1621.70       1682.27        50.52 o                         
  -5  -4   6       3154.95       3210.44        90.07 o                         
  -4  -4   6         95.63        107.12         7.48 o                         
  -3  -4   6         27.82         18.77         4.09 o                         
  -2  -4   6        479.84        441.18        16.07 o                         
  -1  -4   6        999.34       1097.46        51.34 o                         
   0  -4   6       1653.86       1582.26       184.69 o                         
   1  -4   6         11.50         53.16        31.77 o                         
   3  -4   6         93.39        129.28        22.16 o                         
   4  -4   6        536.38        499.40        43.59 o                         
   5  -4   6        117.19        116.72        23.64 o                         
   6  -4   6         56.46         70.92        21.42 o                         
   7  -4   6          4.29         19.21        16.99 o                         
   8  -4   6         37.06         41.37        20.69 o                         
 -11  -3   6          1.54          4.43        14.78 o                         
 -10  -3   6        499.01        544.46        42.11 o                         
  -9  -3   6        765.98        822.97        52.45 o                         
  -8  -3   6        233.54        243.79        25.12 o                         
  -7  -3   6          3.00         -2.87         4.61 o                         
  -6  -3   6          3.31          4.38         3.79 o                         
  -5  -3   6        217.19        211.26        10.48 o                         
  -4  -3   6       1868.29       1831.66        53.04 o                         
  -3  -3   6        449.43        461.28        19.75 o                         
  -2  -3   6        588.08        424.75        17.75 o                         
  -1  -3   6       3449.26       3722.85       190.95 o                         
   0  -3   6        891.06        738.75        46.54 o                         
   1  -3   6       1197.63       1201.95        71.66 o                         
   2  -3   6         36.50         60.85         6.54 o                         
   3  -3   6        513.41        425.00        22.53 o                         
   4  -3   6        245.81        258.37        20.32 o                         
   5  -3   6        571.57        548.60        26.90 o                         
   6  -3   6         60.77         69.44        19.95 o                         
   7  -3   6         98.92        175.08        29.55 o                         
   8  -3   6         19.58         16.25        16.25 o                         
   9  -3   6          1.68         -1.48        16.25 o                         
 -11  -2   6        307.51        308.80        33.98 o                         
 -10  -2   6        137.70        145.53        23.64 o                         
  -9  -2   6          3.79         -4.43        11.08 o                         
  -8  -2   6         27.07          8.13        11.08 o                         
  -7  -2   6        735.89        731.89        31.33 o                         
  -6  -2   6        439.86        486.26        15.79 o                         
  -5  -2   6        503.10        582.18        20.04 o                         
  -4  -2   6       2042.05       2003.48        57.22 o                         
  -3  -2   6        265.04        208.10         9.07 o                         
  -2  -2   6        114.88         98.53        10.16 o                         
  -1  -2   6         26.23         57.66         8.89 o                         
   0  -2   6       3470.61       3485.88       265.58 o                         
   1  -2   6       6385.36       6925.05       355.34 o                         
   2  -2   6       3810.90       3840.69       126.91 o                         
   3  -2   6        789.43        824.05        32.61 o                         
   4  -2   6        549.95        631.77        41.00 o                         
   5  -2   6        584.94        590.58        45.43 o                         
   6  -2   6        575.70        522.43        48.39 o                         
   7  -2   6          0.39          0.98         6.82 o                         
   8  -2   6        174.77        234.92        33.98 o                         
   9  -2   6         86.82         87.91        25.12 o                         
 -11  -1   6         11.04         -2.96        15.51 o                         
 -10  -1   6         21.41         15.51        14.04 o                         
  -9  -1   6        373.70        330.96        30.29 o                         
  -8  -1   6        841.94        938.95        54.67 o                         
  -7  -1   6          0.38         -3.69         5.22 o                         
  -6  -1   6        138.78        139.23        11.22 o                         
  -5  -1   6       1609.09       1437.11        42.89 o                         
  -4  -1   6        233.77        208.24         8.09 o                         
  -3  -1   6         21.50         11.39         3.01 o                         
  -2  -1   6       1220.00       1009.86        30.04 o                         
  -1  -1   6          0.67          4.04         3.05 o                         
   0  -1   6       2947.44       3195.84       165.48 o                         
   1  -1   6        169.12        151.44        15.51 o                         
   2  -1   6        105.07        145.53        16.25 o                         
   3  -1   6       3694.83       3425.79       114.11 o                         
   4  -1   6        586.63        512.35        23.25 o                         
   5  -1   6          8.87          4.53         5.47 o                         
   6  -1   6       1765.93       1739.79       113.77 o                         
   7  -1   6        735.53        739.97        34.43 o                         
   8  -1   6         16.70         17.20         8.87 o                         
   9  -1   6        509.90        554.80        41.37 o                         
 -11   0   6          0.98          5.91        16.25 o                         
 -10   0   6         43.11         55.41        19.21 o                         
  -9   0   6          4.76         -2.22        11.82 o                         
  -8   0   6        175.94        196.22        16.19 o                         
  -7   0   6         92.36        158.89        21.05 o                         
  -6   0   6        275.03        309.01        17.74 o                         
  -5   0   6        953.65       1014.69        38.92 o                         
  -4   0   6       1837.36       1786.57        62.76 o                         
  -3   0   6       4780.04       4471.62       146.54 o                         
  -2   0   6        757.92        669.72        25.54 o                         
  -1   0   6       2011.94       1996.24        66.71 o                         
   0   0   6       4280.67       4176.90       213.50 o                         
   1   0   6       1593.17       1306.85        70.92 o                         
   2   0   6       2844.18       2802.82       147.01 o                         
   3   0   6       4878.85       5388.09       176.02 o                         
   4   0   6       1441.83       1474.56        53.05 o                         
   5   0   6        153.94        161.17        12.41 o                         
   6   0   6       1506.40       1475.38        56.42 o                         
   7   0   6          1.12          1.01        12.56 o                         
   8   0   6        375.73        356.94        22.50 o                         
   9   0   6          5.42         11.08        12.56 o                         
  10   0   6         18.69         23.64        14.78 o                         
 -10   1   6         17.25         -1.48        14.04 o                         
  -9   1   6        212.50        236.40        26.60 o                         
  -8   1   6        297.68        342.92        22.09 o                         
  -7   1   6        177.13        182.71        19.21 o                         
  -6   1   6          6.08          2.96         6.20 o                         
  -5   1   6       1744.07       1709.45        70.92 o                         
  -4   1   6      11090.63      11703.70       376.52 o                         
  -3   1   6       1553.66       1897.22        64.93 o                         
  -2   1   6       2842.21       2678.10        89.07 o                         
  -1   1   6       3967.96       3772.09       123.31 o                         
   0   1   6       9734.08      10109.81       509.00 o                         
   1   1   6        242.60        325.05        21.42 o                         
   2   1   6       5004.29       5259.91       268.17 o                         
   3   1   6       2111.07       2103.82        71.47 o                         
   4   1   6        424.81        362.23        26.23 o                         
   5   1   6          1.87         13.57         5.68 o                         
   6   1   6        149.77        128.59        11.88 o                         
   7   1   6        973.79        966.82        42.11 o                         
   8   1   6        648.08        646.90        46.91 o                         
   9   1   6        168.83        172.87        22.90 o                         
  10   1   6         62.88         67.97        18.47 o                         
  11   1   6         67.56         67.23        19.95 o                         
 -10   2   6         15.48         22.16        15.51 o                         
  -9   2   6         18.29         26.11        11.18 o                         
  -8   2   6          8.34          2.35         8.16 o                         
  -7   2   6          2.33         -6.80         6.51 o                         
  -6   2   6        118.64        119.51        12.41 o                         
  -5   2   6       1225.33       1433.51        53.42 o                         
  -4   2   6       3463.04       3577.75       120.50 o                         
  -3   2   6       3158.26       3344.16       111.80 o                         
  -2   2   6       3713.51       3386.91       111.80 o                         
  -1   2   6        191.18        254.68        12.07 o                         
   0   2   6         83.01         65.75         8.87 o                         
   1   2   6       2724.68       2399.46       124.11 o                         
   2   2   6          6.07         19.95         5.91 o                         
   3   2   6       1150.05       1049.55        37.87 o                         
   4   2   6        552.82        396.16        17.97 o                         
   5   2   6       1513.59       1379.43        50.59 o                         
   6   2   6       1236.77       1174.09        45.44 o                         
   7   2   6        356.32        345.84        28.81 o                         
   8   2   6        589.55        700.34        44.33 o                         
   9   2   6        146.31        157.35        21.42 o                         
  10   2   6         78.23         48.76        16.25 o                         
  11   2   6         10.77         31.77        16.25 o                         
  -9   3   6          9.62         11.84        10.10 o                         
  -8   3   6        413.06        397.76        24.66 o                         
  -7   3   6        355.80        347.25        21.81 o                         
  -6   3   6         35.94         30.42         9.60 o                         
  -5   3   6         41.47         48.97         8.61 o                         
  -4   3   6         18.71         14.29         5.86 o                         
  -3   3   6        379.79        355.48        17.73 o                         
  -2   3   6        720.97        701.73        27.50 o                         
  -1   3   6       3315.78       3465.57       114.11 o                         
   0   3   6        209.11        192.81        16.25 o                         
   1   3   6        561.38        486.84        29.55 o                         
   2   3   6        260.29        357.56        22.16 o                         
   3   3   6        943.58       1144.88        41.02 o                         
   4   3   6        768.79        671.05        26.58 o                         
   5   3   6        515.18        612.52        25.58 o                         
   6   3   6        182.82        163.38        32.51 o                         
   7   3   6        583.40        540.37        25.58 o                         
   8   3   6        837.74        808.93        49.50 o                         
   9   3   6        102.53        124.11        19.95 o                         
  10   3   6          0.74          7.39        11.82 o                         
  11   3   6          7.06          9.60        14.04 o                         
  -9   4   6         10.27          4.43        18.47 o                         
  -8   4   6         16.32         -0.74        18.47 o                         
  -7   4   6          0.03          9.12         8.27 o                         
  -6   4   6          9.53          1.37         6.82 o                         
  -5   4   6        136.01        151.26        13.20 o                         
  -4   4   6         93.98         98.36        10.07 o                         
  -3   4   6        924.82        911.99        44.33 o                         
  -2   4   6        705.08        775.57        24.59 o                         
  -1   4   6          3.70          9.85         3.30 o                         
   0   4   6       1502.55       1320.89        74.61 o                         
   1   4   6       4867.80       4933.38       253.39 o                         
   2   4   6        342.60        288.11        19.95 o                         
   3   4   6        139.47         99.60         7.26 o                         
   4   4   6       1409.58       1220.55        43.95 o                         
   5   4   6        368.34        303.95        15.12 o                         
   6   4   6         50.16         63.46        15.51 o                         
   7   4   6       2355.68       2151.24       102.69 o                         
   8   4   6        770.80        779.38        48.02 o                         
   9   4   6        561.20        574.01        40.63 o                         
  10   4   6        449.43        483.88        38.42 o                         
  11   4   6        107.58        116.72        22.16 o                         
  -8   5   6         72.21         88.65        26.60 o                         
  -7   5   6        727.85        756.48        62.79 o                         
  -6   5   6         16.91          7.39        15.51 o                         
  -5   5   6         17.83         19.23         7.50 o                         
  -4   5   6        758.88        812.42        34.15 o                         
  -3   5   6        964.91        952.53        30.40 o                         
  -2   5   6         87.78         93.24         6.72 o                         
  -1   5   6       2868.55       2907.48       107.66 o                         
   0   5   6       1290.61       1276.83        50.31 o                         
   1   5   6         67.43         55.41        10.34 o                         
   2   5   6       1227.00       1296.51        71.66 o                         
   3   5   6      10187.22      11020.47       355.18 o                         
   4   5   6         73.27         98.67         7.45 o                         
   5   5   6        315.65        330.83        16.62 o                         
   6   5   6        110.82         94.56        14.04 o                         
   7   5   6          2.07          0.74         8.13 o                         
   8   5   6          1.35         -2.22         8.87 o                         
   9   5   6         42.98         36.94        13.30 o                         
  10   5   6         65.88         28.07        13.30 o                         
  11   5   6        127.81         78.31        19.21 o                         
  -8   6   6         52.11         57.62        26.60 o                         
  -7   6   6        257.68        220.89        36.94 o                         
  -6   6   6         17.65          0.00        16.99 o                         
  -5   6   6          1.87         -1.48        13.30 o                         
  -4   6   6         19.25          2.96        13.30 o                         
  -3   6   6        154.88        178.14        30.29 o                         
  -2   6   6         25.21         30.07         7.02 o                         
  -1   6   6         38.70         39.44         7.76 o                         
   0   6   6         28.07         43.96         8.87 o                         
   1   6   6        868.77        999.05        60.95 o                         
   2   6   6        644.04        653.06        41.37 o                         
   3   6   6         33.03         31.92         5.22 o                         
   4   6   6        545.63        476.99        20.37 o                         
   5   6   6        288.72        278.61        14.19 o                         
   6   6   6        249.73        272.60        22.90 o                         
   7   6   6        384.86        356.08        28.07 o                         
   8   6   6        275.78        235.66        23.64 o                         
   9   6   6        151.31        128.54        19.95 o                         
  10   6   6         66.75         47.28        15.51 o                         
  11   6   6         29.35          8.13        14.04 o                         
  -7   7   6          2.39         -2.22        18.47 o                         
  -6   7   6        151.94        158.83        33.24 o                         
  -5   7   6          1.08         10.34        17.73 o                         
  -4   7   6          5.60          2.96        14.78 o                         
  -3   7   6       2290.54       2432.71       144.06 o                         
  -2   7   6        705.24        703.10        34.24 o                         
  -1   7   6       1451.97       1404.24        57.95 o                         
   0   7   6       1637.92       1553.57        62.81 o                         
   1   7   6        128.77        101.78        10.62 o                         
   2   7   6        694.63        602.47        25.85 o                         
   3   7   6        320.06        262.78        14.08 o                         
   4   7   6        343.33        305.50        15.67 o                         
   5   7   6          8.98          9.60         7.39 o                         
   6   7   6         29.56         13.30         8.87 o                         
   7   7   6        293.85        277.77        25.12 o                         
   8   7   6          0.07          9.60        10.34 o                         
   9   7   6         13.14          8.13        11.08 o                         
  10   7   6        105.65         94.56        19.21 o                         
  11   7   6          4.72         -6.65        11.82 o                         
  -6   8   6         23.01         22.90        22.90 o                         
  -5   8   6         31.14         15.51        20.69 o                         
  -4   8   6          1.24         -8.13        14.04 o                         
  -3   8   6         50.98         50.97        20.69 o                         
  -2   8   6        273.78        359.77        37.68 o                         
  -1   8   6         49.00         50.16        10.10 o                         
   0   8   6        210.81        217.19        17.03 o                         
   1   8   6        127.54        149.59        24.38 o                         
   2   8   6         79.89         83.92         7.50 o                         
   3   8   6         93.99         82.04         7.50 o                         
   4   8   6        280.29        235.39        14.10 o                         
   5   8   6        921.76        856.95        47.28 o                         
   6   8   6        362.70        339.09        26.60 o                         
   7   8   6         94.88        112.29        16.99 o                         
   8   8   6         85.41         74.61        15.51 o                         
   9   8   6        239.66        233.45        26.60 o                         
  10   8   6         41.83         68.70        16.99 o                         
  11   8   6        216.28        229.75        29.55 o                         
  -5   9   6         25.20          0.74        19.21 o                         
  -4   9   6         22.00         -1.48        17.73 o                         
  -3   9   6          8.63          9.60        16.99 o                         
  -2   9   6        272.23        243.05        35.46 o                         
  -1   9   6        524.63        479.53        28.18 o                         
   0   9   6        300.51        285.71        49.50 o                         
   1   9   6       1453.08       1456.89        64.64 o                         
   2   9   6        110.32         88.41        11.74 o                         
   3   9   6        290.36        292.23        14.02 o                         
   4   9   6         14.95          8.15         8.18 o                         
   5   9   6         43.54         57.62        11.82 o                         
   6   9   6         30.21         29.55        11.08 o                         
   7   9   6        235.76        213.50        22.90 o                         
   8   9   6         58.28         42.85        14.04 o                         
   9   9   6          0.19         -3.69        10.34 o                         
  10   9   6         97.66         79.05        19.21 o                         
  11   9   6         60.64         68.70        19.95 o                         
  -4  10   6         73.32         89.39        28.07 o                         
  -3  10   6         81.69         75.35        25.12 o                         
  -2  10   6         46.31          5.17        16.25 o                         
  -1  10   6         84.32        113.49        18.47 o                         
   0  10   6        252.28        279.16        21.83 o                         
   1  10   6        101.66         97.83        13.46 o                         
   2  10   6        492.98        422.61        29.92 o                         
   3  10   6         31.27         28.42         8.83 o                         
   4  10   6        324.51        335.39        32.51 o                         
   5  10   6        237.78        216.08        16.62 o                         
   6  10   6         79.95         79.85        22.16 o                         
   7  10   6         34.53         19.95        11.08 o                         
   8  10   6        190.59        172.13        22.16 o                         
   9  10   6        172.60        157.35        22.90 o                         
  10  10   6         32.64         27.33        15.51 o                         
  11  10   6         45.59         38.42        16.99 o                         
  -3  11   6          1.91         -4.43        16.99 o                         
  -2  11   6         50.32         20.69        19.95 o                         
  -1  11   6         18.03         -0.74        15.51 o                         
   0  11   6         38.25         49.07        12.41 o                         
   1  11   6        219.37        237.51        20.77 o                         
   2  11   6        382.06        354.39        24.29 o                         
   3  11   6        578.09        578.10        32.12 o                         
   4  11   6       1414.30       1422.10        88.65 o                         
   5  11   6        577.28        576.96        47.28 o                         
   6  11   6         41.10         40.63        15.51 o                         
   7  11   6        241.62        224.42        18.99 o                         
   8  11   6         90.80         93.76        13.84 o                         
   9  11   6         38.46         29.55        14.78 o                         
  10  11   6         34.44         13.30        14.78 o                         
  -2  12   6          0.88         -7.39        17.73 o                         
  -1  12   6         23.56         16.99        19.21 o                         
   0  12   6         39.10         16.40        11.18 o                         
   1  12   6         93.46        112.76        16.83 o                         
   2  12   6         71.99         76.14        16.25 o                         
   3  12   6         21.22         24.38        14.04 o                         
   4  12   6          0.12          5.17        11.82 o                         
   5  12   6          1.32          3.69        11.08 o                         
   6  12   6         11.76          9.60        12.56 o                         
   7  12   6         14.63          9.60        13.30 o                         
   8  12   6         31.54          9.60        13.30 o                         
   9  12   6         12.55          7.07         9.57 o                         
  10  12   6         11.16         -0.39         9.88 o                         
   0  13   6         36.70         33.98        22.16 o                         
   1  13   6         11.71          6.32        11.15 o                         
   2  13   6         30.96         29.79        12.07 o                         
   3  13   6         86.66         87.91        20.69 o                         
   4  13   6        104.75         87.91        20.69 o                         
   5  13   6        173.25        161.05        26.60 o                         
   6  13   6        111.45        108.60        22.90 o                         
   7  13   6         19.20         14.04        14.04 o                         
   8  13   6        262.94        241.57        33.98 o                         
   3  14   6         44.50         24.38        16.25 o                         
   4  14   6         91.08         90.13        22.16 o                         
   5  14   6         10.37         25.12        15.51 o                         
   6  14   6          0.78          2.96        12.56 o                         
  -5 -12   7         25.97         17.73        16.99 o                         
  -4 -12   7         33.06         39.89        19.95 o                         
  -8 -11   7         15.96         -4.43        13.30 o                         
  -7 -11   7         21.22          6.65        16.25 o                         
  -6 -11   7         61.47         69.44        21.42 o                         
  -5 -11   7          0.04        -11.82        13.30 o                         
  -4 -11   7         27.23         43.59        19.21 o                         
  -3 -11   7         22.43         14.78        15.51 o                         
  -2 -11   7         14.85          2.11        12.19 o                         
  -1 -11   7         16.65         25.74        13.03 o                         
   0 -11   7          2.03          3.07        12.07 o                         
  -9 -10   7         40.86         50.97        19.21 o                         
  -8 -10   7        159.36        158.83        26.60 o                         
  -7 -10   7        235.23        240.09        31.03 o                         
  -6 -10   7        161.13        161.79        27.33 o                         
  -5 -10   7         91.12         85.70        21.42 o                         
  -4 -10   7        157.29        197.99        28.81 o                         
  -3 -10   7          3.60         -1.13         8.83 o                         
  -2 -10   7         56.07         64.82        14.08 o                         
  -1 -10   7        226.59        207.07        22.53 o                         
   0 -10   7        187.00        167.75        20.72 o                         
   1 -10   7         42.75         32.81        21.05 o                         
   2 -10   7         67.02         81.26        28.81 o                         
 -10  -9   7         61.62         80.52        21.42 o                         
  -9  -9   7         46.51         67.27        13.31 o                         
  -8  -9   7          2.93          2.36         8.08 o                         
  -7  -9   7          2.79          5.17        11.08 o                         
  -6  -9   7         36.50         57.62        16.25 o                         
  -5  -9   7         62.41         84.22        19.95 o                         
  -4  -9   7         39.39         39.15        15.51 o                         
  -3  -9   7         23.48         17.13         9.36 o                         
  -2  -9   7          9.21         -0.94         8.61 o                         
  -1  -9   7        291.92        261.73        37.31 o                         
   0  -9   7         79.84         68.13        14.02 o                         
   1  -9   7          4.52         22.92        14.78 o                         
   2  -9   7         66.30         22.90        19.95 o                         
   3  -9   7         96.66        128.54        33.24 o                         
 -10  -8   7          1.00         -9.60        13.30 o                         
  -9  -8   7          1.07          2.22         8.88 o                         
  -8  -8   7         74.78         74.86        12.27 o                         
  -7  -8   7        135.08        163.82        15.24 o                         
  -6  -8   7         16.37         13.68         7.56 o                         
  -5  -8   7        429.20        449.16        39.15 o                         
  -4  -8   7        833.99        762.37        37.87 o                         
  -3  -8   7        247.19        212.17        19.95 o                         
  -2  -8   7        186.19        192.13        23.27 o                         
  -1  -8   7        158.83        118.61        15.24 o                         
   0  -8   7        100.02        118.54        16.30 o                         
   1  -8   7         49.53         41.44        12.01 o                         
   2  -8   7         50.07         64.27        22.16 o                         
   3  -8   7         97.38        127.07        29.55 o                         
   4  -8   7         62.10         81.26        26.60 o                         
 -11  -7   7          0.65         -1.48        16.99 o                         
 -10  -7   7          1.90          0.00        14.04 o                         
  -9  -7   7        110.32         90.13        19.95 o                         
  -8  -7   7        103.74        130.21        14.63 o                         
  -7  -7   7         76.93         87.53        11.74 o                         
  -6  -7   7        208.29        224.78        16.30 o                         
  -5  -7   7        542.57        472.36        30.66 o                         
  -4  -7   7        173.32        147.19        13.10 o                         
  -3  -7   7          4.64         13.55        11.82 o                         
  -2  -7   7        611.44        664.49        34.19 o                         
  -1  -7   7        141.11        149.15        37.68 o                         
   0  -7   7        276.61        231.75        47.28 o                         
   1  -7   7        568.73        589.58        34.07 o                         
   2  -7   7        284.94        314.71        36.94 o                         
   3  -7   7          9.85          7.39        15.51 o                         
   4  -7   7         67.57         82.74        25.86 o                         
   5  -7   7          3.96          1.48        16.99 o                         
 -11  -6   7        133.93         84.96        22.16 o                         
 -10  -6   7         24.61         22.90        15.51 o                         
  -9  -6   7        152.02        161.05        23.64 o                         
  -8  -6   7          0.06          1.31         6.92 o                         
  -7  -6   7        372.84        370.98        21.67 o                         
  -6  -6   7        102.89         98.05        10.93 o                         
  -5  -6   7          1.60          6.00         4.39 o                         
  -4  -6   7        415.03        373.42        16.46 o                         
  -3  -6   7       1039.29       1105.15        35.12 o                         
  -2  -6   7        418.91        463.99        25.33 o                         
  -1  -6   7        657.62        671.33        33.69 o                         
   0  -6   7       3504.46       3378.92       129.44 o                         
   1  -6   7       1328.07       1399.90        83.11 o                         
   2  -6   7        269.70        267.43        35.46 o                         
   3  -6   7          1.64         12.56        15.51 o                         
   4  -6   7         92.51        101.21        25.86 o                         
   5  -6   7          6.85         31.03        19.95 o                         
   6  -6   7        214.46        291.07        42.85 o                         
 -11  -5   7        592.24        581.40        46.54 o                         
 -10  -5   7        135.95        165.48        25.12 o                         
  -9  -5   7          1.67          8.87        11.82 o                         
  -8  -5   7        354.91        449.90        36.20 o                         
  -7  -5   7        378.91        405.59        22.90 o                         
  -6  -5   7         24.01         20.21         6.51 o                         
  -5  -5   7        100.77        109.02        11.25 o                         
  -4  -5   7       1987.52       2069.27        60.41 o                         
  -3  -5   7        133.43        178.44        14.01 o                         
  -2  -5   7          3.11          5.31         4.04 o                         
  -1  -5   7        205.33        109.34        16.99 o                         
   0  -5   7         92.91         90.84        11.35 o                         
   1  -5   7          1.78          7.56         6.73 o                         
   2  -5   7       1474.24       1529.95        96.04 o                         
   3  -5   7        123.28        140.36        26.60 o                         
   4  -5   7        468.14        441.03        43.59 o                         
   5  -5   7         18.06          6.65        14.78 o                         
   6  -5   7         40.16         50.97        21.42 o                         
   7  -5   7        100.01         76.09        25.86 o                         
 -11  -4   7        160.78        214.24        31.77 o                         
 -10  -4   7          6.53          5.17        14.04 o                         
  -9  -4   7        113.38         96.78        19.21 o                         
  -8  -4   7        575.69        661.18        44.33 o                         
  -7  -4   7          0.07         -4.50         5.03 o                         
  -6  -4   7        378.54        388.76        36.00 o                         
  -5  -4   7        555.25        587.16        21.26 o                         
  -4  -4   7        772.70        769.27        28.33 o                         
  -3  -4   7        664.42        733.35        24.33 o                         
  -2  -4   7        305.11        388.85        26.70 o                         
  -1  -4   7       2540.43       2945.32       119.31 o                         
   0  -4   7       2881.13       3182.45       119.32 o                         
   1  -4   7        564.28        548.15        41.37 o                         
   2  -4   7        353.93        392.53        18.68 o                         
   3  -4   7        759.65        647.15        50.24 o                         
   4  -4   7         98.86        123.37        25.12 o                         
   5  -4   7        140.15        153.66        28.07 o                         
   6  -4   7        187.61        186.17        31.03 o                         
   7  -4   7         85.41         96.78        25.86 o                         
   8  -4   7         22.92         36.20        20.69 o                         
 -11  -3   7         69.23         60.58        22.16 o                         
 -10  -3   7        442.25        500.87        42.85 o                         
  -9  -3   7        577.84        700.34        48.76 o                         
  -8  -3   7        120.08        156.62        21.42 o                         
  -7  -3   7        705.23        754.26        45.80 o                         
  -6  -3   7       1072.24       1157.32        36.32 o                         
  -5  -3   7       1139.98       1162.71        36.11 o                         
  -4  -3   7         15.21         15.23         4.01 o                         
  -3  -3   7        269.42        286.32        17.34 o                         
  -2  -3   7        710.06        539.66        53.89 o                         
  -1  -3   7       1549.51       1510.30       103.43 o                         
   0  -3   7       1360.38       1443.51       192.08 o                         
   1  -3   7          1.53          2.96         8.13 o                         
   2  -3   7        242.32        182.38        13.67 o                         
   3  -3   7        477.69        483.58        70.55 o                         
   4  -3   7         15.20         18.61         8.13 o                         
   5  -3   7         12.51         13.30        14.04 o                         
   6  -3   7        170.35        179.52        28.81 o                         
   7  -3   7         55.01         56.88        19.95 o                         
   8  -3   7         47.02         48.02        21.42 o                         
 -11  -2   7        250.60        291.81        34.72 o                         
 -10  -2   7        333.57        326.53        34.72 o                         
  -9  -2   7        386.41        383.41        34.72 o                         
  -8  -2   7         35.89         21.42        13.30 o                         
  -7  -2   7          8.67          4.73         4.75 o                         
  -6  -2   7        150.99        150.38         9.05 o                         
  -5  -2   7          0.39         -1.13         3.36 o                         
  -4  -2   7        378.65        521.81        42.25 o                         
  -3  -2   7         22.24         18.58         3.64 o                         
  -2  -2   7       1772.39       1526.44        44.42 o                         
  -1  -2   7        845.80        781.27        24.67 o                         
   0  -2   7          4.86         10.34         8.87 o                         
   1  -2   7       5860.66       5483.75       284.42 o                         
   2  -2   7        153.44        206.85        21.42 o                         
   3  -2   7          6.88         13.30         4.63 o                         
   4  -2   7       1143.61       1126.63        44.00 o                         
   5  -2   7        815.95        844.77        36.16 o                         
   6  -2   7         61.87         38.46        15.14 o                         
   7  -2   7         38.81         41.37        16.99 o                         
   8  -2   7        182.35        248.22        35.46 o                         
   9  -2   7          6.18         -0.74        16.25 o                         
 -11  -1   7          4.12          0.00        15.51 o                         
 -10  -1   7        246.87        322.10        33.24 o                         
  -9  -1   7         68.17        110.07        20.69 o                         
  -8  -1   7         89.77         97.52        17.73 o                         
  -7  -1   7        538.37        592.83        27.67 o                         
  -6  -1   7        125.39        151.20        11.74 o                         
  -5  -1   7          3.92          9.05         4.48 o                         
  -4  -1   7       3932.98       4103.00       113.39 o                         
  -3  -1   7        707.15        690.93        46.19 o                         
  -2  -1   7        131.93        118.22         6.48 o                         
  -1  -1   7       1958.20       1828.71        51.78 o                         
   0  -1   7        862.41        799.33        47.28 o                         
   1  -1   7       6945.70       8043.52       410.01 o                         
   2  -1   7       3985.93       4648.96       242.31 o                         
   3  -1   7          7.95          1.66         3.80 o                         
   4  -1   7       1835.14       2025.62        71.88 o                         
   5  -1   7          0.89          3.85         5.54 o                         
   6  -1   7          1.19          0.45         6.26 o                         
   7  -1   7          7.78         11.72         9.60 o                         
   8  -1   7         15.33         15.99         8.47 o                         
 -11   0   7         14.10          3.69        15.51 o                         
 -10   0   7         92.99         95.30        21.42 o                         
  -9   0   7         47.89         22.90        14.04 o                         
  -8   0   7        849.78        866.24        38.70 o                         
  -7   0   7        179.67        186.55        16.62 o                         
  -6   0   7        143.47        149.13        28.44 o                         
  -5   0   7        619.96        628.09        26.81 o                         
  -4   0   7        196.67        247.53        13.78 o                         
  -3   0   7        395.92        391.30        17.67 o                         
  -2   0   7       5161.58       4947.39       161.26 o                         
  -1   0   7       1483.18       1538.37        52.33 o                         
   0   0   7        749.05        810.41        46.54 o                         
   1   0   7       7361.57       6651.71       338.35 o                         
   2   0   7       3799.98       3746.95       195.03 o                         
   3   0   7         58.32         59.00         6.82 o                         
   4   0   7         23.07         16.71        11.82 o                         
   5   0   7        320.25        252.42        15.77 o                         
   6   0   7        164.96        177.10        18.10 o                         
   7   0   7       1450.14       1309.32        52.71 o                         
   8   0   7         44.60         68.78        22.53 o                         
   9   0   7        320.61        345.00        31.03 o                         
  10   0   7        111.65         94.56        20.69 o                         
 -10   1   7          6.37          5.91        14.04 o                         
  -9   1   7        143.12        115.25        20.69 o                         
  -8   1   7          7.57         19.36         9.04 o                         
  -7   1   7        168.49        136.66        32.87 o                         
  -6   1   7       1376.09       1269.56        49.10 o                         
  -5   1   7       4196.06       4144.81       139.09 o                         
  -4   1   7        238.18        244.01        14.51 o                         
  -3   1   7       3057.47       3250.52       108.02 o                         
  -2   1   7       1105.33       1110.38        39.73 o                         
  -1   1   7        180.50        111.55        11.82 o                         
   0   1   7        480.28        445.47        27.33 o                         
   1   1   7         52.92         39.15         8.13 o                         
   2   1   7       1385.69       1203.43        66.49 o                         
   3   1   7       4696.86       4835.03       157.70 o                         
   4   1   7         14.38          3.65         4.24 o                         
   5   1   7          4.14          1.97         4.61 o                         
   6   1   7        401.15        427.03        34.72 o                         
   7   1   7        123.17        126.68        27.33 o                         
   8   1   7        333.54        344.74        21.87 o                         
   9   1   7        127.21        124.85        19.21 o                         
  10   1   7         74.92         84.96        19.21 o                         
 -10   2   7         83.56         70.18        19.21 o                         
  -9   2   7         95.89         94.63        15.24 o                         
  -8   2   7        190.19        185.40        29.92 o                         
  -7   2   7       1514.02       1366.53        54.48 o                         
  -6   2   7       1311.56       1398.50        53.58 o                         
  -5   2   7       1193.45       1224.57        47.21 o                         
  -4   2   7      11077.29      11519.57       372.47 o                         
  -3   2   7       2225.13       2291.63        78.44 o                         
  -2   2   7         79.75        125.54         9.04 o                         
  -1   2   7         55.47         33.59         4.78 o                         
   1   2   7        366.52        453.59        28.07 o                         
   2   2   7       3246.18       3005.24       155.88 o                         
   3   2   7       5551.51       5614.03       182.52 o                         
   4   2   7        444.82        587.98        42.11 o                         
   5   2   7       2244.66       2079.27        72.98 o                         
   6   2   7        152.05        158.57        12.54 o                         
   7   2   7         41.04         51.37        12.19 o                         
   8   2   7        696.99        707.72        45.06 o                         
   9   2   7         11.49          5.91        10.34 o                         
  10   2   7         26.67         11.82        11.82 o                         
  11   2   7        105.96        115.25        22.16 o                         
  -9   3   7          1.03         -0.14         9.57 o                         
  -8   3   7         36.05         28.95        10.93 o                         
  -7   3   7         54.50         61.56        13.67 o                         
  -6   3   7          0.50          0.00         6.15 o                         
  -5   3   7        434.27        444.22        22.72 o                         
  -4   3   7       1360.24       1360.54        50.76 o                         
  -3   3   7       1083.92       1237.07        45.62 o                         
  -2   3   7        272.34        263.15        19.58 o                         
  -1   3   7       2407.69       2432.71       130.02 o                         
   0   3   7        329.90        458.03        29.55 o                         
   2   3   7       2484.01       2584.15       133.71 o                         
   3   3   7       3043.67       3187.18       106.19 o                         
   4   3   7       2281.58       2299.48        78.46 o                         
   5   3   7       1042.07        996.43        38.26 o                         
   6   3   7        108.01        114.34        17.36 o                         
   7   3   7        676.13        621.12        49.13 o                         
   8   3   7       2221.95       2064.81       101.21 o                         
   9   3   7        163.42        135.93        19.95 o                         
  10   3   7         30.32         25.86        13.30 o                         
  11   3   7        131.57        122.63        22.90 o                         
  -9   4   7         34.19         28.07        20.69 o                         
  -8   4   7         16.16          4.43         9.02 o                         
  -7   4   7        375.75        397.89        24.05 o                         
  -6   4   7         44.63         73.44        10.93 o                         
  -5   4   7        222.33        223.45        16.11 o                         
  -4   4   7        185.50        167.23        13.39 o                         
  -3   4   7       2508.32       2220.85        77.21 o                         
  -2   4   7       2116.69       2292.23        65.05 o                         
  -1   4   7          3.87          4.99        12.93 o                         
   0   4   7       1692.48       1467.90        82.00 o                         
   1   4   7        770.40        768.30        45.80 o                         
   3   4   7          7.36          1.85         3.13 o                         
   4   4   7        355.62        356.08        16.72 o                         
   5   4   7        122.48        104.14         9.04 o                         
   6   4   7        389.29        371.94        18.78 o                         
   7   4   7         50.92         50.24        12.56 o                         
   8   4   7         15.22         14.78        11.08 o                         
   9   4   7        240.25        257.09        27.33 o                         
  10   4   7          1.65          8.87        11.82 o                         
  11   4   7          3.32         16.25        13.30 o                         
  -8   5   7          2.10          2.22        19.21 o                         
  -7   5   7         37.67         42.11        20.69 o                         
  -6   5   7        207.74        250.33        18.79 o                         
  -5   5   7        384.68        410.98        22.27 o                         
  -4   5   7          1.36         -2.67         5.21 o                         
  -3   5   7         32.23         35.37         6.93 o                         
  -2   5   7         30.51         37.70         5.58 o                         
  -1   5   7       4347.43       4285.04       155.50 o                         
   0   5   7        173.13        184.35        11.88 o                         
   1   5   7        176.29        214.24        18.47 o                         
   2   5   7       1075.72       1169.44        65.75 o                         
   3   5   7         73.19        134.45         9.40 o                         
   4   5   7        107.07         95.26         7.98 o                         
   5   5   7        963.63        945.80        36.03 o                         
   6   5   7        765.61        870.25        48.76 o                         
   7   5   7       1463.72       1422.83        73.14 o                         
   8   5   7        637.55        543.72        37.68 o                         
   9   5   7        207.34        192.81        23.64 o                         
  10   5   7        131.56        102.69        19.95 o                         
  11   5   7          1.43         -1.48        11.82 o                         
  -8   6   7         26.31          2.22        20.69 o                         
  -7   6   7          8.91         -5.17        16.99 o                         
  -6   6   7        184.13        187.64        33.24 o                         
  -5   6   7         24.60         19.95        16.99 o                         
  -4   6   7         61.13         63.11         9.11 o                         
  -3   6   7        535.82        497.86        23.36 o                         
  -2   6   7       1585.21       1581.84        63.32 o                         
  -1   6   7          8.97          8.83         5.03 o                         
   0   6   7       4657.54       4812.64       174.88 o                         
   1   6   7       6844.22       6599.18       236.82 o                         
   2   6   7        673.84        681.13        42.11 o                         
   3   6   7        454.97        539.61        22.91 o                         
   4   6   7        625.06        610.14        28.44 o                         
   5   6   7        215.97        186.11        11.35 o                         
   6   6   7          5.15          2.96         7.39 o                         
   7   6   7        157.91        117.46        16.99 o                         
   8   6   7         97.98         96.04        16.99 o                         
   9   6   7        100.26         88.65        17.73 o                         
  10   6   7        114.53        137.41        22.16 o                         
  11   6   7         80.49         79.79        19.21 o                         
  -7   7   7         11.44        -19.21        16.99 o                         
  -6   7   7        104.04         95.30        28.81 o                         
  -5   7   7          3.91         -1.48        15.51 o                         
  -4   7   7         26.75         32.51        17.73 o                         
  -3   7   7         93.09        132.98        25.86 o                         
  -2   7   7          2.09          0.00        11.82 o                         
  -1   7   7          4.26          5.40         5.59 o                         
   0   7   7         13.98         13.59         6.15 o                         
   1   7   7         24.13         13.12         5.47 o                         
   2   7   7         60.85         92.48         9.88 o                         
   3   7   7        582.84        559.35        24.19 o                         
   4   7   7         39.56         47.05         6.79 o                         
   5   7   7        593.57        551.75        23.73 o                         
   6   7   7        736.80        614.64        38.42 o                         
   7   7   7         67.73         45.06        12.56 o                         
   8   7   7        486.73        480.19        35.46 o                         
   9   7   7        621.78        552.59        40.63 o                         
  10   7   7         68.06         71.66        17.73 o                         
  11   7   7        206.55        192.81        27.33 o                         
  -6   8   7         52.02         46.54        24.38 o                         
  -5   8   7        429.10        432.91        48.02 o                         
  -4   8   7          8.07        -13.30        14.04 o                         
  -3   8   7        113.71        111.55        25.12 o                         
  -2   8   7        911.61        938.21        67.97 o                         
  -1   8   7        346.32        313.86        26.23 o                         
   0   8   7        391.02        393.05        22.82 o                         
   1   8   7       2259.48       2214.42        86.64 o                         
   2   8   7        513.19        585.23        21.63 o                         
   3   8   7         71.48         98.74         8.14 o                         
   4   8   7       1062.45       1126.92        43.12 o                         
   5   8   7        731.33        780.12        44.33 o                         
   6   8   7          7.72          0.00         8.13 o                         
   7   8   7          4.59         -3.69         8.13 o                         
   8   8   7          1.50          0.74         9.60 o                         
   9   8   7        159.01        138.15        21.42 o                         
  10   8   7         29.90         13.30        12.56 o                         
  11   8   7         70.63         76.83        19.95 o                         
  -5   9   7         65.40         69.44        28.07 o                         
  -4   9   7          5.37         -8.13        16.99 o                         
  -3   9   7         22.52          1.48        16.99 o                         
  -2   9   7         10.79         -4.43        13.30 o                         
  -1   9   7        135.30        173.22        20.32 o                         
   0   9   7          3.73         14.16         7.24 o                         
   1   9   7         24.38         43.66        14.04 o                         
   2   9   7         71.62         69.64        10.41 o                         
   3   9   7         94.68        104.88         8.80 o                         
   4   9   7          1.89         -3.69         3.97 o                         
   5   9   7         49.59         33.24        11.08 o                         
   6   9   7        139.25        116.72        16.99 o                         
   7   9   7          1.20         -5.17         8.13 o                         
   8   9   7         10.44          9.60        10.34 o                         
   9   9   7        228.95        212.02        25.86 o                         
  10   9   7        251.05        234.92        28.07 o                         
  11   9   7         50.90         45.06        17.73 o                         
  -4  10   7         59.91         55.41        25.12 o                         
  -3  10   7          0.55        -11.08        15.51 o                         
  -2  10   7          6.51          8.13        16.25 o                         
  -1  10   7        307.08        307.32        36.20 o                         
   0  10   7          4.91          5.91         7.38 o                         
   1  10   7         23.31         27.81         8.83 o                         
   2  10   7        747.62        788.86        38.65 o                         
   3  10   7        193.89        221.80        17.45 o                         
   4  10   7          5.97          8.87        10.34 o                         
   5  10   7        153.74        174.54        14.91 o                         
   6  10   7         61.87         47.28        12.56 o                         
   7  10   7          8.46         10.34        10.34 o                         
   8  10   7        292.91        290.33        28.07 o                         
   9  10   7        148.48        168.44        23.64 o                         
  10  10   7         56.06         32.51        15.51 o                         
  11  10   7         96.40         85.70        21.42 o                         
  -3  11   7         25.77         46.54        23.64 o                         
  -2  11   7          3.78         -7.39        15.51 o                         
  -1  11   7          1.63        -11.08        14.04 o                         
   0  11   7        204.14        224.69        20.94 o                         
   1  11   7          0.67         -3.80         7.76 o                         
   2  11   7          1.27          4.76         8.16 o                         
   3  11   7          1.92          5.17         7.63 o                         
   4  11   7        323.50        296.24        32.51 o                         
   5  11   7         44.20         46.54        15.51 o                         
   6  11   7         27.01         29.55        14.04 o                         
   7  11   7        241.05        236.70        34.72 o                         
   8  11   7         52.51         54.67        15.51 o                         
   9  11   7          7.16         -1.48        11.08 o                         
  10  11   7         34.05         39.89        16.99 o                         
  -1  12   7         52.37         45.06        22.16 o                         
   0  12   7        181.62        152.92        30.29 o                         
   1  12   7        143.07        142.92        17.75 o                         
   2  12   7        315.05        341.92        25.01 o                         
   3  12   7        568.84        556.28        46.54 o                         
   4  12   7        208.41        213.50        28.07 o                         
   5  12   7        155.96        178.04        25.86 o                         
   6  12   7         25.81         56.15        17.73 o                         
   7  12   7         60.14         51.71        17.73 o                         
   8  12   7         30.49         34.72        16.99 o                         
   9  12   7         66.56         66.90        13.25 o                         
   0  13   7         21.25          7.39        19.21 o                         
   1  13   7         95.07        123.18        18.41 o                         
   2  13   7         80.08         86.02        15.57 o                         
   3  13   7         70.42         59.84        18.47 o                         
   4  13   7          8.50         21.42        14.78 o                         
   5  13   7         50.22         81.26        19.95 o                         
   6  13   7         20.78         16.99        14.04 o                         
   7  13   7          6.14          1.48        12.56 o                         
   8  13   7         35.94         39.15        18.47 o                         
   4  14   7         94.18         67.97        19.95 o                         
   5  14   7          8.07         18.47        14.04 o                         
   6  14   7         30.94         29.55        16.25 o                         
  -7 -11   8         79.15        118.20        27.33 o                         
  -6 -11   8         57.85         59.84        21.42 o                         
  -5 -11   8         62.42         72.40        22.16 o                         
  -4 -11   8        166.29        127.80        25.12 o                         
  -3 -11   8        156.22        152.18        26.60 o                         
  -2 -11   8         37.02         37.51        13.55 o                         
  -1 -11   8        188.65        149.99        20.72 o                         
  -9 -10   8         82.89         72.40        21.42 o                         
  -8 -10   8        112.28        102.69        22.90 o                         
  -7 -10   8        106.26         82.00        22.90 o                         
  -6 -10   8         17.01          4.43        14.78 o                         
  -5 -10   8        126.73        118.20        23.64 o                         
  -4 -10   8          1.51         -8.87        11.82 o                         
  -3 -10   8         13.54         21.42        10.97 o                         
  -2 -10   8         28.69         17.64        11.22 o                         
  -1 -10   8          2.38          4.43        10.45 o                         
   0 -10   8         74.59        100.29        26.23 o                         
   1 -10   8         30.38         50.24        24.38 o                         
 -10  -9   8         18.37         25.86        16.99 o                         
  -9  -9   8         29.12         23.14        16.99 o                         
  -8  -9   8         20.63          7.39        13.30 o                         
  -7  -9   8        126.25        144.80        23.64 o                         
  -6  -9   8        518.96        545.94        45.80 o                         
  -5  -9   8          1.73          0.00        11.82 o                         
  -4  -9   8         96.51         79.79        19.21 o                         
  -3  -9   8        199.74        252.30        28.07 o                         
  -2  -9   8        162.84        166.17        20.69 o                         
  -1  -9   8        101.05         92.14        15.77 o                         
   0  -9   8        701.03        642.06        45.80 o                         
   1  -9   8        202.54        187.73        21.48 o                         
   2  -9   8         59.66         93.08        28.07 o                         
   3  -9   8         82.69        121.89        32.51 o                         
 -10  -8   8          4.36         -5.91        14.04 o                         
  -9  -8   8         34.08         11.08        14.04 o                         
  -8  -8   8        104.96        115.76        14.19 o                         
  -7  -8   8         24.10         14.94         8.31 o                         
  -6  -8   8         13.21         21.42        12.56 o                         
  -5  -8   8        166.55        176.56        24.38 o                         
  -4  -8   8         53.90         61.00        11.49 o                         
  -3  -8   8        104.24        115.66        28.81 o                         
  -2  -8   8        140.06        155.15        17.21 o                         
  -1  -8   8         22.20         22.83        10.34 o                         
   0  -8   8         13.80         11.08         9.93 o                         
   1  -8   8         22.49         42.33        19.58 o                         
   2  -8   8         15.99         13.30        17.73 o                         
   3  -8   8          7.14        -10.34        14.78 o                         
   4  -8   8        121.19        169.91        36.20 o                         
 -11  -7   8          8.81         13.30        16.99 o                         
 -10  -7   8          0.50         -4.43        14.04 o                         
  -9  -7   8        127.57        192.81        25.12 o                         
  -8  -7   8         14.05          8.50         8.36 o                         
  -7  -7   8        147.61        147.14        14.60 o                         
  -6  -7   8        398.97        425.33        22.70 o                         
  -5  -7   8        123.82        140.35        13.67 o                         
  -4  -7   8         80.41         96.48        12.54 o                         
  -3  -7   8         77.98         86.32        13.30 o                         
  -2  -7   8        251.92        245.46        19.31 o                         
  -1  -7   8         81.29         83.75        13.46 o                         
   0  -7   8         33.77         43.63        11.15 o                         
   1  -7   8        159.62        180.43        25.49 o                         
   2  -7   8        317.61        351.65        40.63 o                         
   3  -7   8         10.94         -0.74        14.78 o                         
   4  -7   8        273.05        313.23        42.85 o                         
   5  -7   8         10.25          2.22        18.47 o                         
 -11  -6   8         53.57         59.10        22.16 o                         
 -10  -6   8          1.62          0.00        14.04 o                         
  -9  -6   8        149.17        158.83        23.64 o                         
  -8  -6   8        268.37        305.84        28.81 o                         
  -7  -6   8        131.29        154.17        14.36 o                         
  -6  -6   8         92.28        102.01        11.22 o                         
  -5  -6   8        428.28        468.99        21.22 o                         
  -4  -6   8       1055.57       1136.59        36.53 o                         
  -3  -6   8        426.31        375.70        16.10 o                         
  -2  -6   8          3.81         -1.48         6.27 o                         
  -1  -6   8        355.93        367.14        23.21 o                         
   0  -6   8        848.50        850.06        41.47 o                         
   1  -6   8        111.61         89.96        23.27 o                         
   2  -6   8         81.88         80.52        22.16 o                         
   3  -6   8         94.75        122.63        27.33 o                         
   4  -6   8         60.91         91.61        25.86 o                         
   5  -6   8        161.17        167.70        32.51 o                         
   6  -6   8         14.98          5.91        19.21 o                         
 -11  -5   8          1.25         12.56        18.47 o                         
 -10  -5   8         48.94         56.88        18.47 o                         
  -9  -5   8         24.82         29.55        15.51 o                         
  -8  -5   8        139.04        149.97        21.42 o                         
  -7  -5   8         19.26         11.82         6.92 o                         
  -6  -5   8          1.51         -2.59         7.02 o                         
  -5  -5   8        258.51        300.43        13.85 o                         
  -4  -5   8         68.62         73.22        16.21 o                         
  -3  -5   8        258.75        274.53        22.01 o                         
  -2  -5   8       3029.28       2959.04        84.35 o                         
  -1  -5   8        435.30        457.52        35.83 o                         
   0  -5   8        593.15        631.08        73.51 o                         
   1  -5   8        321.26        313.23        31.77 o                         
   2  -5   8          2.58          8.87        13.30 o                         
   3  -5   8         30.81         24.38        16.99 o                         
   4  -5   8        468.16        506.04        48.02 o                         
   5  -5   8        255.35        275.55        38.42 o                         
   6  -5   8        191.82        241.57        36.94 o                         
   7  -5   8         90.80         76.09        25.86 o                         
 -11  -4   8        208.05        219.41        31.03 o                         
 -10  -4   8        496.53        497.18        42.11 o                         
  -9  -4   8          4.05         -5.91        11.82 o                         
  -8  -4   8        207.15        251.18        25.86 o                         
  -7  -4   8        604.72        681.13        42.85 o                         
  -6  -4   8        145.41        129.19        12.86 o                         
  -5  -4   8        302.33        289.96        13.64 o                         
  -4  -4   8         77.71         67.30        12.73 o                         
  -3  -4   8        992.53        938.51        30.11 o                         
  -1  -4   8         10.46         47.13        25.49 o                         
   0  -4   8        607.86        623.37        55.78 o                         
   1  -4   8         42.98         80.52        16.99 o                         
   2  -4   8        145.53        113.77        21.42 o                         
   3  -4   8         58.91         65.01        19.21 o                         
   4  -4   8        238.67        264.47        35.46 o                         
   5  -4   8         59.43         67.97        21.42 o                         
   6  -4   8         31.12         33.98        18.47 o                         
   7  -4   8          4.84          5.17        15.51 o                         
   8  -4   8         11.44         22.90        19.95 o                         
 -11  -3   8        144.93        144.80        27.33 o                         
 -10  -3   8        288.22        277.03        31.77 o                         
  -9  -3   8        165.48        172.13        24.38 o                         
  -8  -3   8          0.10         -0.74        10.34 o                         
  -7  -3   8       1368.03       1394.02        72.40 o                         
  -6  -3   8        103.38        117.52        10.70 o                         
  -5  -3   8       1586.11       1637.06        49.18 o                         
  -4  -3   8          0.23          1.21         3.64 o                         
  -3  -3   8        438.79        502.58        31.81 o                         
  -2  -3   8       1189.89       1179.26        35.76 o                         
  -1  -3   8       1518.50       1634.75        63.98 o                         
   0  -3   8        338.15        504.29        61.69 o                         
   1  -3   8       1119.92       1058.63        65.75 o                         
   2  -3   8       2183.43       2031.74        71.17 o                         
   3  -3   8        116.34        132.51        11.30 o                         
   4  -3   8         59.42         65.12         9.40 o                         
   5  -3   8         70.83        109.34        22.90 o                         
   6  -3   8         57.03         59.10        19.95 o                         
   7  -3   8          9.43          9.60        14.78 o                         
   8  -3   8        123.07        166.22        31.77 o                         
 -11  -2   8          8.67         12.56        16.99 o                         
 -10  -2   8        100.35         96.78        22.16 o                         
  -9  -2   8       1342.54       1407.32        77.57 o                         
  -8  -2   8        301.45        329.48        30.29 o                         
  -7  -2   8        253.24        274.67        17.21 o                         
  -6  -2   8       1725.99       1803.88       100.47 o                         
  -5  -2   8        397.20        400.75        15.49 o                         
  -4  -2   8         89.75         48.02         8.13 o                         
  -3  -2   8        611.74        555.71        18.95 o                         
  -2  -2   8       2132.25       2208.10        93.69 o                         
  -1  -2   8         59.39         92.93        15.51 o                         
   0  -2   8       1878.23       1937.74       106.38 o                         
   1  -2   8        286.36        345.74        28.81 o                         
   2  -2   8        156.19        215.72        22.90 o                         
   3  -2   8       1166.27       1042.31        40.28 o                         
   4  -2   8        185.08        201.48        14.07 o                         
   5  -2   8         49.33         53.62         9.50 o                         
   6  -2   8          1.18         -3.30         6.26 o                         
   7  -2   8         48.25         50.97        18.47 o                         
   8  -2   8         13.58         11.08        16.25 o                         
   9  -2   8         28.49         16.99        17.73 o                         
 -11  -1   8         46.66         30.29        18.47 o                         
 -10  -1   8        235.24        223.10        28.81 o                         
  -9  -1   8        885.58        927.13        57.62 o                         
  -8  -1   8          7.48         20.69        12.56 o                         
  -7  -1   8        109.31         91.10        11.22 o                         
  -6  -1   8        350.94        337.55        18.54 o                         
  -5  -1   8        278.57        247.49        17.73 o                         
  -4  -1   8       1307.84       1363.10        40.44 o                         
  -3  -1   8        194.29        245.40        10.34 o                         
  -2  -1   8       5466.05       5742.52       156.05 o                         
  -1  -1   8        974.06        955.36        48.39 o                         
   0  -1   8       2226.14       2207.39       118.20 o                         
   1  -1   8        456.11        613.90        40.63 o                         
   2  -1   8       2727.17       2744.46       147.75 o                         
   3  -1   8        609.27        566.86        40.63 o                         
   4  -1   8         35.18         45.05        15.88 o                         
   5  -1   8        613.81        541.90        26.09 o                         
   6  -1   8          1.67         -1.48         6.15 o                         
   7  -1   8         33.56         45.00        14.04 o                         
   8  -1   8        124.61        115.05        14.38 o                         
 -10   0   8          1.57         11.08        14.78 o                         
  -9   0   8          7.74         22.90        14.04 o                         
  -8   0   8        180.91        190.97        16.45 o                         
  -7   0   8        807.78        813.81        35.42 o                         
  -6   0   8          1.54         -5.07         5.54 o                         
  -5   0   8        519.63        476.02        22.39 o                         
  -4   0   8       1992.18       1973.15        68.96 o                         
  -3   0   8       1620.21       1635.35        57.61 o                         
  -2   0   8        853.61        760.88        29.03 o                         
  -1   0   8       1510.75       1681.60        58.00 o                         
   0   0   8        190.29        181.73        16.99 o                         
   1   0   8       9264.27      10196.24       516.39 o                         
   2   0   8       7277.39       8317.60       424.04 o                         
   3   0   8          6.81          2.35         3.89 o                         
   4   0   8       1225.63       1132.44        43.47 o                         
   5   0   8        607.93        543.56        38.78 o                         
   6   0   8        154.84        143.11        13.65 o                         
   7   0   8         54.86         46.49        20.69 o                         
   8   0   8         56.36        100.47        22.16 o                         
   9   0   8         12.58          4.43        11.82 o                         
  10   0   8         19.41          9.60        14.04 o                         
 -10   1   8         93.47        115.25        22.16 o                         
  -9   1   8        139.43        175.08        23.64 o                         
  -8   1   8        216.07        207.03        17.75 o                         
  -7   1   8        259.64        248.44        17.97 o                         
  -6   1   8       1035.61       1110.93        44.48 o                         
  -5   1   8       2599.84       2689.43        93.31 o                         
  -4   1   8        511.62        533.94        23.88 o                         
  -3   1   8       3386.13       3339.91       112.30 o                         
  -2   1   8         42.21         13.29         4.70 o                         
  -1   1   8        379.34        300.03        28.81 o                         
   0   1   8       1439.88       1564.67        84.22 o                         
   1   1   8       2567.39       2429.75       127.80 o                         
   2   1   8         22.67         14.78         8.13 o                         
   3   1   8        377.44        397.63        24.75 o                         
   4   1   8          0.38          6.07         4.78 o                         
   5   1   8         98.38         86.04         9.57 o                         
   6   1   8       1622.97       1606.08        60.25 o                         
   7   1   8        192.12        159.94        29.55 o                         
   8   1   8         17.26         17.86         8.87 o                         
   9   1   8        238.03        277.03        27.33 o                         
  10   1   8         44.77         48.02        16.25 o                         
 -10   2   8         24.26         16.25        14.78 o                         
  -9   2   8         12.73         17.51        12.19 o                         
  -8   2   8        104.33         83.69        13.11 o                         
  -7   2   8         41.77         47.03        11.18 o                         
  -6   2   8        340.03        355.77        20.92 o                         
  -5   2   8        238.15        264.64        22.16 o                         
  -4   2   8        194.58        278.20        30.29 o                         
  -3   2   8          3.85          0.97         4.08 o                         
  -2   2   8       5120.71       5418.88       176.02 o                         
  -1   2   8        457.28        450.64        29.55 o                         
   0   2   8         66.29         89.39        11.82 o                         
   1   2   8       4288.57       4227.87       217.19 o                         
   2   2   8        778.72        797.11        46.54 o                         
   3   2   8       5605.76       5945.47       303.63 o                         
   4   2   8       2439.85       2234.21       124.85 o                         
   5   2   8        300.90        253.98        30.66 o                         
   6   2   8       1191.54       1245.05        48.28 o                         
   7   2   8        459.73        444.59        30.66 o                         
   8   2   8          1.25          5.17         9.60 o                         
   9   2   8         58.53         59.84        15.51 o                         
  10   2   8         54.09         38.42        14.78 o                         
  11   2   8         11.59         29.55        15.51 o                         
  -9   3   8        132.08        141.31        22.53 o                         
  -8   3   8        321.30        329.30        22.53 o                         
  -7   3   8        229.51        232.81        18.58 o                         
  -6   3   8       1889.88       1902.70        71.00 o                         
  -5   3   8       2112.13       2233.07        79.79 o                         
  -4   3   8        806.35        882.99        36.03 o                         
  -3   3   8          1.68         17.79         5.86 o                         
  -2   3   8        971.88        714.72        28.75 o                         
  -1   3   8         15.08         11.08         6.65 o                         
   0   3   8        467.72        407.05        28.07 o                         
   1   3   8        899.11        865.08        50.24 o                         
   2   3   8        143.21        131.50        12.56 o                         
   3   3   8        521.25        528.21        33.24 o                         
   4   3   8        171.01        203.48        12.54 o                         
   5   3   8         12.96         41.37        10.34 o                         
   6   3   8        450.27        395.89        20.37 o                         
   7   3   8        134.47        157.41        13.58 o                         
   8   3   8         42.84         55.41        14.04 o                         
   9   3   8        129.28        135.19        20.69 o                         
  10   3   8          0.56          5.91        11.08 o                         
  11   3   8         36.17         48.02        17.73 o                         
  -9   4   8          0.19          0.00        19.21 o                         
  -8   4   8          0.03          1.09         9.56 o                         
  -7   4   8        218.95        205.40        18.31 o                         
  -6   4   8        152.98        163.74        15.43 o                         
  -5   4   8         82.57         86.99        10.79 o                         
  -4   4   8        438.50        416.75        21.43 o                         
  -3   4   8          0.59          1.48         4.92 o                         
  -2   4   8         78.38         68.13         7.50 o                         
  -1   4   8       1838.23       1867.55        70.08 o                         
   0   4   8       2261.87       2220.69       119.68 o                         
   1   4   8        464.10        352.38        25.12 o                         
   2   4   8          7.65         11.82         6.65 o                         
   4   4   8        585.88        560.30        23.49 o                         
   5   4   8       2338.23       2269.17        79.10 o                         
   6   4   8       1021.77        921.75        37.04 o                         
   7   4   8        647.64        552.59        36.94 o                         
   8   4   8       1390.01       1315.72        70.92 o                         
   9   4   8        721.83        645.67        44.33 o                         
  10   4   8        206.56        179.52        24.38 o                         
  11   4   8         22.49         21.42        14.04 o                         
  -8   5   8         17.22         11.08        19.95 o                         
  -7   5   8         65.84         52.45        22.16 o                         
  -6   5   8        210.80        219.48        17.89 o                         
  -5   5   8        136.47        185.47        15.43 o                         
  -4   5   8         52.82         72.58         9.50 o                         
  -3   5   8        277.20        281.66        19.58 o                         
  -2   5   8        363.41        372.33        31.77 o                         
  -1   5   8       1845.78       1770.66        67.92 o                         
   0   5   8        402.05        393.02        29.55 o                         
   1   5   8       1500.58       1650.37        91.61 o                         
   2   5   8       3512.17       3743.25       194.29 o                         
   3   5   8        909.40        919.82        35.12 o                         
   4   5   8        824.37       1010.57        38.04 o                         
   5   5   8       3942.64       3766.84       126.10 o                         
   6   5   8          3.02          0.11         5.15 o                         
   7   5   8         23.63         14.04         9.60 o                         
   8   5   8        137.69        152.92        19.95 o                         
   9   5   8         12.83         17.73        11.08 o                         
  10   5   8        563.49        553.32        42.11 o                         
  11   5   8        131.86        130.02        22.90 o                         
  -8   6   8         39.15         64.27        28.07 o                         
  -7   6   8          7.04        -17.73        16.25 o                         
  -6   6   8          0.50         -1.48        14.78 o                         
  -5   6   8        206.97        219.41        32.51 o                         
  -4   6   8        128.47        142.75        13.09 o                         
  -3   6   8          6.08         -3.90         5.13 o                         
  -2   6   8          7.57          2.96        11.08 o                         
  -1   6   8        175.24        187.85        13.11 o                         
   0   6   8        553.28        577.86        27.24 o                         
   1   6   8         77.78         66.49        13.30 o                         
   2   6   8        188.48        206.11        18.47 o                         
   3   6   8          4.83          1.97         3.89 o                         
   4   6   8        520.75        590.07        25.06 o                         
   5   6   8        625.46        665.06        27.69 o                         
   6   6   8        678.56        679.65        41.37 o                         
   7   6   8        260.49        246.00        23.64 o                         
   8   6   8         60.82         52.45        14.04 o                         
   9   6   8        193.86        199.46        24.38 o                         
  10   6   8        473.07        422.57        36.20 o                         
  11   6   8          1.98         -5.17        11.82 o                         
  -7   7   8          6.44          0.74        19.95 o                         
  -6   7   8          3.13         -4.43        17.73 o                         
  -5   7   8        496.23        512.69        49.50 o                         
  -4   7   8        149.01        169.91        29.55 o                         
  -3   7   8          6.05          8.13        13.30 o                         
  -2   7   8       1042.97       1133.24        75.35 o                         
  -1   7   8       1778.12       1758.30        70.01 o                         
   0   7   8        593.14        620.81        42.48 o                         
   1   7   8        175.08        212.05        14.88 o                         
   2   7   8       1901.40       1847.62       102.69 o                         
   3   7   8        529.29        568.09        24.93 o                         
   4   7   8          3.99          6.81         5.17 o                         
   5   7   8        434.01        435.68        31.40 o                         
   6   7   8        451.59        532.64        35.46 o                         
   7   7   8         72.48         54.67        14.04 o                         
   8   7   8          1.36         11.82        10.34 o                         
   9   7   8        157.62        124.11        20.69 o                         
  10   7   8          3.04          0.00        11.08 o                         
  11   7   8         34.93         41.37        16.25 o                         
  -6   8   8          5.34        -17.73        16.99 o                         
  -5   8   8         24.25         19.21        20.69 o                         
  -4   8   8         28.89         23.64        18.47 o                         
  -3   8   8          0.43         14.04        15.51 o                         
  -2   8   8          0.40          2.22        12.56 o                         
  -1   8   8          4.17         -8.87         9.60 o                         
   0   8   8        155.55        168.84        22.90 o                         
   1   8   8         20.80         29.26         7.78 o                         
   2   8   8         81.27        111.45        11.68 o                         
   3   8   8        399.95        415.00        20.51 o                         
   4   8   8        478.45        483.34        22.68 o                         
   5   8   8        530.04        554.80        35.46 o                         
   6   8   8         69.38        110.81        16.99 o                         
   7   8   8        429.28        477.23        35.46 o                         
   8   8   8        232.63        258.56        26.60 o                         
   9   8   8        278.02        232.71        26.60 o                         
  10   8   8        176.64        192.08        25.86 o                         
  11   8   8        103.01        107.12        22.16 o                         
  -5   9   8        100.13        119.68        31.77 o                         
  -4   9   8        212.92        236.40        39.15 o                         
  -3   9   8         25.42         53.93        21.42 o                         
  -2   9   8          3.77         17.73        16.25 o                         
  -1   9   8        487.32        579.92        48.76 o                         
   0   9   8        274.85        313.54        20.92 o                         
   1   9   8        423.34        417.80        24.49 o                         
   2   9   8        921.93       1008.10        45.17 o                         
   3   9   8        275.03        261.85        13.34 o                         
   4   9   8         33.33         25.34         6.73 o                         
   5   9   8         87.60         93.08        14.78 o                         
   6   9   8         66.11        105.64        16.25 o                         
   7   9   8          9.79         -0.74         8.87 o                         
   8   9   8          3.81         -2.96         9.60 o                         
   9   9   8        153.77        170.65        23.64 o                         
  10   9   8         94.39         85.70        19.95 o                         
  11   9   8          4.37         -8.13        11.82 o                         
  -4  10   8        165.57        128.54        32.51 o                         
  -3  10   8         87.20         53.93        22.90 o                         
  -2  10   8         50.66         44.33        20.69 o                         
  -1  10   8         50.13         37.68        19.95 o                         
   0  10   8          0.88          6.01         7.63 o                         
   1  10   8         85.09        124.04        27.70 o                         
   2  10   8         11.80          6.09         7.56 o                         
   3  10   8        390.46        330.96        21.67 o                         
   4  10   8         31.97         17.88         7.56 o                         
   5  10   8         95.10         90.13        11.88 o                         
   6  10   8         17.31          0.00         9.60 o                         
   7  10   8        215.88        179.52        22.16 o                         
   8  10   8         66.62         57.62        16.25 o                         
   9  10   8        112.44        113.03        21.42 o                         
  10  10   8         80.15         60.58        18.47 o                         
  -3  11   8         54.34         48.02        24.38 o                         
  -2  11   8        129.48        128.54        30.29 o                         
  -1  11   8          6.55         11.82        16.99 o                         
   0  11   8        219.97        208.33        32.51 o                         
   1  11   8        222.60        203.17        19.33 o                         
   2  11   8        837.44        862.74        42.83 o                         
   3  11   8       1173.07       1133.23        51.97 o                         
   4  11   8        101.51         90.87        19.21 o                         
   5  11   8        202.57        166.96        24.38 o                         
   6  11   8        388.34        386.16        34.35 o                         
   7  11   8        376.59        356.08        31.03 o                         
   8  11   8         51.09         51.71        15.51 o                         
   9  11   8         25.14         31.77        15.51 o                         
  10  11   8        123.61        118.94        22.90 o                         
  -1  12   8         11.05          0.00        15.51 o                         
   0  12   8          0.63          0.00        15.51 o                         
   1  12   8          6.31         -7.90         8.33 o                         
   2  12   8         16.03         13.98        10.10 o                         
   3  12   8        153.16        144.80        23.64 o                         
   4  12   8         27.10         31.77        14.78 o                         
   5  12   8          0.20         -1.48        10.34 o                         
   6  12   8          2.95          5.17        11.08 o                         
   7  12   8          1.76         -5.91        11.08 o                         
   8  12   8         25.15         14.78        14.78 o                         
   9  12   8          1.64         -0.74        11.82 o                         
   1  13   8        107.43         70.18        25.12 o                         
   2  13   8          5.11          0.54         9.56 o                         
   3  13   8        174.39        203.90        28.81 o                         
   4  13   8        280.21        331.70        36.20 o                         
   5  13   8         14.17         12.56        13.30 o                         
   6  13   8         32.95         30.29        16.25 o                         
   7  13   8         68.06         59.84        19.21 o                         
   8  13   8         21.94         21.42        16.25 o                         
   4  14   8         54.02         56.15        19.21 o                         
   5  14   8          0.61          5.91        13.30 o                         
  -6 -11   9          1.40          3.69        15.51 o                         
  -5 -11   9          0.28          0.74        15.51 o                         
  -4 -11   9          0.09        -14.78        14.04 o                         
  -3 -11   9          2.30          0.00        15.51 o                         
  -2 -11   9         31.00         30.14        13.78 o                         
  -8 -10   9        180.11        230.49        33.24 o                         
  -7 -10   9         84.76         76.83        22.16 o                         
  -6 -10   9        110.91        121.16        24.38 o                         
  -5 -10   9        145.95        207.59        29.55 o                         
  -4 -10   9          7.88          7.39        15.51 o                         
  -3 -10   9        100.38        126.98        17.88 o                         
  -2 -10   9         40.48         54.80        14.19 o                         
  -1 -10   9         31.51         41.14        26.60 o                         
   0 -10   9        104.83         93.63        24.75 o                         
  -9  -9   9         20.34         12.56        14.78 o                         
  -8  -9   9          1.58          8.87        13.30 o                         
  -7  -9   9        205.33        189.86        28.07 o                         
  -6  -9   9        130.18         92.34        21.42 o                         
  -5  -9   9         24.69         19.21        14.78 o                         
  -4  -9   9          2.97         -5.17        11.82 o                         
  -3  -9   9         15.80         13.45        13.30 o                         
  -2  -9   9        252.85        257.39        63.90 o                         
  -1  -9   9        156.10        143.08        18.72 o                         
   0  -9   9         11.17          9.60        10.97 o                         
   1  -9   9         50.37         73.88        24.38 o                         
   2  -9   9         50.92         55.41        25.12 o                         
 -10  -8   9          0.13         -0.74        14.78 o                         
  -9  -8   9        112.00         79.79        19.21 o                         
  -8  -8   9        335.85        376.21        24.08 o                         
  -7  -8   9        106.30         99.67        14.41 o                         
  -6  -8   9        206.99        192.08        26.60 o                         
  -5  -8   9        248.48        264.47        29.55 o                         
  -4  -8   9        223.85        229.05        19.58 o                         
  -3  -8   9        268.59        270.39        21.67 o                         
  -2  -8   9        410.51        423.64        27.94 o                         
  -1  -8   9         10.51         13.93        10.29 o                         
   0  -8   9         36.96         39.97        20.32 o                         
   1  -8   9        393.89        360.51        41.37 o                         
   2  -8   9        156.16        150.71        32.51 o                         
   3  -8   9         36.15         62.79        25.12 o                         
 -10  -7   9          1.98         -1.48        13.30 o                         
  -9  -7   9        139.08        105.64        20.69 o                         
  -8  -7   9         55.33         45.06        14.78 o                         
  -7  -7   9        160.75        168.45        15.88 o                         
  -6  -7   9        289.47        328.57        20.69 o                         
  -5  -7   9          3.89         15.90         7.45 o                         
  -4  -7   9         44.14         43.59        12.19 o                         
  -3  -7   9        131.96        111.55        19.21 o                         
  -2  -7   9          1.73         -3.69         7.26 o                         
  -1  -7   9        392.44        410.27        39.52 o                         
   0  -7   9          8.62          9.04         9.60 o                         
   1  -7   9         11.85         35.46        18.47 o                         
   2  -7   9         22.29         15.51        17.73 o                         
   3  -7   9          1.82         -3.69        15.51 o                         
   4  -7   9          0.52         -1.48        14.78 o                         
   5  -7   9         53.38         95.30        29.55 o                         
 -10  -6   9          6.94          3.69        14.78 o                         
  -9  -6   9          0.86         -7.39        11.82 o                         
  -8  -6   9         61.57         68.70        16.99 o                         
  -7  -6   9         68.24         90.46        11.74 o                         
  -6  -6   9         18.88         32.18         8.16 o                         
  -5  -6   9         96.68        129.71        12.96 o                         
  -4  -6   9        411.38        445.29        20.94 o                         
  -3  -6   9         29.26         39.30         7.87 o                         
  -2  -6   9        466.99        488.95        65.38 o                         
  -1  -6   9        751.83        844.63       107.49 o                         
   0  -6   9         17.41         27.57         9.88 o                         
   1  -6   9         14.83         34.72        17.73 o                         
   2  -6   9        809.41        751.31        60.58 o                         
   3  -6   9         35.37         15.51        17.73 o                         
   4  -6   9         76.04        114.51        28.07 o                         
   5  -6   9        128.91        183.21        34.72 o                         
   6  -6   9         45.19         61.32        25.12 o                         
 -11  -5   9         34.74         42.11        20.69 o                         
 -10  -5   9         17.17         23.64        16.99 o                         
  -9  -5   9        103.37        103.43        19.95 o                         
  -8  -5   9        245.42        235.66        25.86 o                         
  -7  -5   9        164.33        152.18        19.21 o                         
  -6  -5   9       1025.92        990.97        39.97 o                         
  -5  -5   9        137.21        109.88        11.74 o                         
  -4  -5   9        474.12        451.29        18.48 o                         
  -3  -5   9        573.21        549.71        20.74 o                         
  -2  -5   9        896.03        927.93        41.78 o                         
  -1  -5   9         33.83         39.93        14.04 o                         
   0  -5   9        150.49        153.80        39.52 o                         
   1  -5   9        373.25        447.68        39.89 o                         
   2  -5   9        353.66        370.11        37.68 o                         
   3  -5   9         19.10          0.00        14.78 o                         
   4  -5   9          5.80          5.17        16.99 o                         
   5  -5   9         54.03         31.03        19.95 o                         
   6  -5   9        181.43        183.95        33.98 o                         
 -11  -4   9          8.90          8.13        17.73 o                         
 -10  -4   9          9.90         36.94        19.21 o                         
  -9  -4   9         19.32         23.64        14.78 o                         
  -8  -4   9         88.48         88.65        17.73 o                         
  -7  -4   9        125.15        113.03        17.73 o                         
  -6  -4   9        604.23        662.60        27.15 o                         
  -5  -4   9        335.30        327.20        14.76 o                         
  -4  -4   9        468.05        403.91        16.49 o                         
  -3  -4   9        151.86        176.50        14.44 o                         
  -2  -4   9         56.64         72.16        11.61 o                         
  -1  -4   9        779.58        683.81        53.19 o                         
   0  -4   9       1325.25       1307.59       126.33 o                         
   1  -4   9         96.87        130.76        21.42 o                         
   2  -4   9        787.76        729.15        53.93 o                         
   3  -4   9       1124.78       1190.87        79.79 o                         
   4  -4   9        384.97        313.97        36.20 o                         
   5  -4   9         56.65         87.17        24.38 o                         
   6  -4   9        260.22        280.73        39.15 o                         
   7  -4   9          9.28         -1.48        15.51 o                         
 -11  -3   9        146.90        183.21        28.81 o                         
 -10  -3   9        131.69        136.67        25.12 o                         
  -9  -3   9        155.00        157.35        23.64 o                         
  -8  -3   9         83.42         65.01        16.25 o                         
  -7  -3   9        664.69        670.05        42.11 o                         
  -6  -3   9        149.44        155.83        12.54 o                         
  -5  -3   9        493.14        478.60        18.60 o                         
  -4  -3   9        789.25        765.81        25.87 o                         
  -3  -3   9       1464.26       1417.06        44.96 o                         
  -2  -3   9       4688.43       4548.52       125.80 o                         
  -1  -3   9         37.19         25.86        11.82 o                         
   0  -3   9         36.32         41.37        12.56 o                         
   1  -3   9        783.96        826.66        55.41 o                         
   2  -3   9         92.76         83.48        17.73 o                         
   3  -3   9        148.10        169.35        31.77 o                         
   4  -3   9        738.97        771.99        57.62 o                         
   5  -3   9        387.30        424.04        40.63 o                         
   6  -3   9          8.80          9.60        15.51 o                         
   7  -3   9        110.17         85.70        23.64 o                         
   8  -3   9          0.50         -4.43        16.99 o                         
 -11  -2   9        129.04        125.59        25.86 o                         
 -10  -2   9        110.73         99.73        22.16 o                         
  -9  -2   9        136.34        176.56        25.12 o                         
  -8  -2   9         25.83         16.25        12.56 o                         
  -7  -2   9          1.05          6.28         7.76 o                         
  -6  -2   9         32.01         47.97        16.25 o                         
  -5  -2   9        404.69        426.85        16.48 o                         
  -4  -2   9        777.08        648.69        23.70 o                         
  -3  -2   9         37.86         54.35        11.05 o                         
  -2  -2   9        596.50        568.87        42.32 o                         
  -1  -2   9       1603.78       1399.19        79.79 o                         
   0  -2   9        161.83        158.09        19.95 o                         
   1  -2   9        117.12         92.34        16.99 o                         
   2  -2   9         20.84         17.73        11.08 o                         
   3  -2   9        484.58        413.28        20.35 o                         
   4  -2   9        281.56        251.46        15.98 o                         
   5  -2   9         76.27         66.02        18.10 o                         
   6  -2   9        272.66        272.65        18.96 o                         
   7  -2   9          1.75         -0.74        14.04 o                         
   8  -2   9         30.76         36.20        19.21 o                         
   9  -2   9         65.48         84.96        25.86 o                         
 -10  -1   9          0.63         11.82        15.51 o                         
  -9  -1   9        410.44        427.74        36.94 o                         
  -8  -1   9        594.98        663.40        43.59 o                         
  -7  -1   9        285.96        278.94        18.02 o                         
  -6  -1   9        599.44        677.90        42.11 o                         
  -5  -1   9        525.69        527.31        23.96 o                         
  -4  -1   9          4.36          0.69         3.36 o                         
  -3  -1   9         59.91         54.99         5.27 o                         
  -2  -1   9       1525.92       1344.11        50.97 o                         
  -1  -1   9       1352.97       1426.53        79.79 o                         
   0  -1   9       2669.01       2955.74       156.62 o                         
   1  -1   9        717.90        753.53        48.02 o                         
   2  -1   9       5220.57       5834.66       302.89 o                         
   3  -1   9         13.61          3.54         4.47 o                         
   4  -1   9          1.50          2.50         5.03 o                         
   5  -1   9       1835.85       1865.31        69.22 o                         
   6  -1   9        104.82        110.34        13.25 o                         
   7  -1   9         13.95          8.70         7.93 o                         
   8  -1   9         77.78         96.84        14.19 o                         
 -10   0   9         76.27         58.36        18.47 o                         
  -9   0   9        179.39        189.86        24.38 o                         
  -8   0   9        344.32        387.20        23.24 o                         
  -7   0   9        469.44        368.17        21.15 o                         
  -6   0   9          5.14          0.74         5.75 o                         
  -5   0   9       2497.56       2522.90        88.10 o                         
  -4   0   9        133.36        155.60        11.46 o                         
  -3   0   9        305.72        300.59        15.65 o                         
  -2   0   9        804.73        771.71        43.96 o                         
  -1   0   9        174.37        181.73        16.99 o                         
   0   0   9        110.11        109.34        14.78 o                         
   1   0   9       1211.05       1184.22        67.97 o                         
   2   0   9        649.25        565.14        38.42 o                         
   3   0   9        585.06        599.80        25.73 o                         
   4   0   9        258.77        205.95        13.84 o                         
   5   0   9         16.88         18.76         6.82 o                         
   6   0   9         12.76          2.87         8.87 o                         
   7   0   9        698.45        667.86        32.46 o                         
   8   0   9        321.15        271.80        20.58 o                         
   9   0   9        273.07        294.02        29.55 o                         
  10   0   9        311.08        306.58        31.77 o                         
 -10   1   9          1.07         -9.60        13.30 o                         
  -9   1   9          4.86          5.17        12.56 o                         
  -8   1   9        174.80        172.38        16.62 o                         
  -7   1   9       2796.38       2601.49        93.45 o                         
  -6   1   9          0.80          2.09         6.20 o                         
  -5   1   9          6.35          8.13         6.27 o                         
  -4   1   9        415.90        421.31        35.09 o                         
  -3   1   9        410.54        410.70        22.90 o                         
  -1   1   9       2209.67       2115.78       113.03 o                         
   1   1   9       1017.36       1144.33        65.01 o                         
   2   1   9       4396.06       4400.00       227.54 o                         
   3   1   9        190.49        163.26        17.73 o                         
   4   1   9        374.80        344.66        21.79 o                         
   5   1   9       1156.05       1042.55        41.31 o                         
   6   1   9        180.87        177.68        14.51 o                         
   7   1   9        276.51        258.98        25.86 o                         
   8   1   9         68.06         53.49        21.05 o                         
   9   1   9         47.63         31.77        14.04 o                         
  10   1   9          2.94         -5.91        11.08 o                         
 -10   2   9          9.96         -0.74        13.30 o                         
  -9   2   9          6.48          2.04         9.65 o                         
  -8   2   9        491.65        581.69        30.49 o                         
  -7   2   9       2149.31       2179.44        80.37 o                         
  -6   2   9       1733.09       1692.54        63.68 o                         
  -5   2   9       2186.73       2219.94        79.31 o                         
  -4   2   9       1880.65       1948.43        69.35 o                         
  -3   2   9        170.01        169.83        11.88 o                         
  -2   2   9       1701.29       2006.57        69.35 o                         
   0   2   9       1172.73       1360.78        75.35 o                         
   1   2   9        705.42        697.38        42.11 o                         
   2   2   9        153.90        165.48        16.25 o                         
   3   2   9       1069.87       1241.84        70.18 o                         
   4   2   9       1656.65       1557.98        56.68 o                         
   5   2   9         62.09         84.42         9.57 o                         
   6   2   9         33.37         26.16        10.34 o                         
   7   2   9          0.86          7.74         6.70 o                         
   8   2   9          0.80          6.65         9.60 o                         
   9   2   9          5.33        -11.82         9.60 o                         
  10   2   9         38.17         16.99        12.56 o                         
  -9   3   9          4.80          2.04        10.25 o                         
  -8   3   9          0.16         -2.06         8.70 o                         
  -7   3   9         20.20         17.19         9.16 o                         
  -6   3   9        637.82        602.88        31.77 o                         
  -5   3   9        656.63        711.37        31.93 o                         
  -4   3   9          3.80          8.43         6.20 o                         
  -3   3   9        206.12        195.55        13.13 o                         
  -2   3   9       1261.93       1261.23        48.02 o                         
  -1   3   9       3317.80       3204.70       169.17 o                         
   0   3   9         43.26          4.43         6.65 o                         
   1   3   9        428.53        418.87        28.07 o                         
   3   3   9       5654.76       6178.17       315.45 o                         
   4   3   9       1536.36       1763.70        62.48 o                         
   5   3   9        123.10        111.42        10.41 o                         
   6   3   9       2170.33       2147.27        77.20 o                         
   7   3   9        772.30        755.12        33.62 o                         
   8   3   9        104.28        105.64        17.73 o                         
   9   3   9         14.97         43.59        14.04 o                         
  10   3   9         86.01         78.31        17.73 o                         
  11   3   9          1.91         -4.43        12.56 o                         
  -9   4   9         24.64          0.00        19.21 o                         
  -8   4   9        201.03        265.27        32.14 o                         
  -7   4   9        140.42        166.06        16.65 o                         
  -6   4   9        200.03        215.67        17.89 o                         
  -5   4   9        559.88        597.62        28.74 o                         
  -4   4   9        307.47        330.31        18.80 o                         
  -3   4   9          1.86          4.14         4.92 o                         
  -2   4   9         20.03         17.02         5.47 o                         
  -1   4   9        267.11        277.03        23.64 o                         
   0   4   9       1550.72       1717.60        95.30 o                         
   1   4   9        173.86        169.91        16.25 o                         
   2   4   9        265.16        312.49        22.90 o                         
   3   4   9        145.74        152.18        14.78 o                         
   4   4   9        101.15        106.71        11.45 o                         
   5   4   9       1336.21       1447.84        53.09 o                         
   6   4   9         96.50        122.41        11.46 o                         
   7   4   9          0.52         -5.91         7.39 o                         
   8   4   9          5.03          0.74         8.87 o                         
   9   4   9         33.78         30.29        13.30 o                         
  10   4   9         10.17          2.22        11.82 o                         
  11   4   9         23.20         34.72        15.51 o                         
  -8   5   9         21.37         -2.96        17.73 o                         
  -7   5   9          6.25          6.82         9.97 o                         
  -6   5   9         27.41         27.63         9.83 o                         
  -5   5   9        233.74        199.43        16.33 o                         
  -4   5   9          6.19          5.85         6.26 o                         
  -3   5   9        325.64        322.85        33.61 o                         
  -2   5   9        306.97        342.78        30.29 o                         
  -1   5   9        609.33        675.13        29.63 o                         
   0   5   9       3969.80       4195.37       220.15 o                         
   1   5   9        918.83        986.23        58.36 o                         
   3   5   9        729.69        799.33        47.28 o                         
   4   5   9        224.22        258.95        14.36 o                         
   5   5   9       2912.08       3051.70       104.03 o                         
   6   5   9        682.45        721.92        31.08 o                         
   7   5   9        184.38        197.25        22.16 o                         
   8   5   9        583.30        555.54        39.15 o                         
   9   5   9         23.43         13.30        11.08 o                         
  10   5   9         10.20          3.69        11.82 o                         
  11   5   9         12.84         -6.65        11.82 o                         
  -7   6   9         65.63         67.23        25.86 o                         
  -6   6   9        185.37        224.58        34.72 o                         
  -5   6   9         62.40         33.19        19.21 o                         
  -4   6   9       1217.41       1199.88        48.18 o                         
  -3   6   9        693.21        648.91        28.97 o                         
  -2   6   9        276.08        245.27        26.60 o                         
  -1   6   9        497.20        502.20        24.67 o                         
   0   6   9       3764.10       3699.70       136.23 o                         
   1   6   9       1678.91       1660.71        93.82 o                         
   2   6   9          7.13         16.99         8.13 o                         
   3   6   9       1895.00       1722.03        94.56 o                         
   4   6   9         91.40         78.39         9.97 o                         
   5   6   9         15.03         23.75        11.08 o                         
   6   6   9        638.13        616.86        39.89 o                         
   7   6   9         13.02         22.90        11.08 o                         
   8   6   9        114.63         98.99        16.99 o                         
   9   6   9        140.47        147.01        22.16 o                         
  10   6   9        242.45        243.79        28.81 o                         
  11   6   9        239.16        184.69        26.60 o                         
  -7   7   9         16.81         18.47        22.16 o                         
  -6   7   9          3.12         -2.96        18.47 o                         
  -5   7   9          0.13         -3.69        16.25 o                         
  -4   7   9        948.48        904.97        67.97 o                         
  -3   7   9        203.15        210.54        30.29 o                         
  -2   7   9          0.13         -1.48        11.82 o                         
  -1   7   9         45.75         62.06        16.99 o                         
   0   7   9         32.71         60.51         8.87 o                         
   1   7   9       1462.44       1578.18        63.18 o                         
   2   7   9        246.59        304.37        25.12 o                         
   3   7   9         27.88         41.03         8.13 o                         
   4   7   9        603.20        701.69        29.72 o                         
   5   7   9        152.47        176.27        12.41 o                         
   6   7   9        481.71        570.32        37.68 o                         
   7   7   9       1397.80       1433.18        76.09 o                         
   8   7   9         79.02         96.78        17.73 o                         
   9   7   9         38.29         23.64        12.56 o                         
  10   7   9        327.23        258.56        30.29 o                         
  11   7   9        118.03        125.59        23.64 o                         
  -6   8   9         43.89         19.95        22.90 o                         
  -5   8   9        335.39        306.58        43.59 o                         
  -4   8   9        420.48        433.65        45.06 o                         
  -3   8   9        228.37        263.73        36.20 o                         
  -2   8   9        169.54        149.23        26.60 o                         
  -1   8   9        404.79        373.81        35.46 o                         
   0   8   9       1114.00       1087.40        47.32 o                         
   1   8   9        755.95        699.08        33.38 o                         
   2   8   9        613.87        543.41        27.69 o                         
   3   8   9        829.06        840.36        34.50 o                         
   4   8   9        228.58        207.82        13.84 o                         
   5   8   9          4.44          3.69         8.13 o                         
   6   8   9        118.47         84.22        14.78 o                         
   7   8   9        559.24        534.86        38.42 o                         
   8   8   9          0.52          7.39         9.60 o                         
   9   8   9         14.97          6.65        11.08 o                         
  10   8   9        139.66        123.37        22.16 o                         
  11   8   9          2.28         16.25        14.78 o                         
  -5   9   9          0.62         11.82        21.42 o                         
  -4   9   9         10.08          2.22        17.73 o                         
  -3   9   9        208.72        188.38        32.51 o                         
  -2   9   9        170.94        214.24        33.24 o                         
  -1   9   9         36.91         47.28        18.47 o                         
   0   9   9         64.08         53.35         9.76 o                         
   1   9   9          6.64         -3.13         5.91 o                         
   2   9   9        165.75        193.43        11.96 o                         
   3   9   9         71.02         81.19         9.77 o                         
   4   9   9        131.50        131.91        11.49 o                         
   5   9   9        122.50        200.20        20.69 o                         
   6   9   9         46.19         50.24        13.30 o                         
   7   9   9         92.29         60.58        15.51 o                         
   8   9   9        289.90        282.94        28.81 o                         
   9   9   9        154.55        101.21        19.95 o                         
  10   9   9         49.94         61.32        18.47 o                         
  11   9   9        162.96        150.71        25.12 o                         
  -4  10   9         29.45         19.21        21.42 o                         
  -3  10   9         67.06         75.35        25.12 o                         
  -2  10   9        111.55        119.68        27.33 o                         
  -1  10   9         31.71         46.54        19.21 o                         
   0  10   9        393.41        350.91        36.20 o                         
   1  10   9        580.52        561.61        30.77 o                         
   2  10   9         10.02          9.48         7.56 o                         
   3  10   9          9.40          2.59         6.79 o                         
   4  10   9        154.41        177.32        14.91 o                         
   5  10   9          4.04          2.96         8.13 o                         
   6  10   9         27.99         18.47        11.08 o                         
   7  10   9        303.09        338.35        30.29 o                         
   8  10   9        263.20        243.05        27.33 o                         
   9  10   9         70.39         33.24        15.51 o                         
  10  10   9         78.46         35.46        15.51 o                         
  -3  11   9        133.90        142.58        33.98 o                         
  -2  11   9          5.63          8.87        19.21 o                         
  -1  11   9         36.18         23.64        19.21 o                         
   0  11   9          4.57          5.91        14.04 o                         
   1  11   9         11.93         15.12        12.93 o                         
   2  11   9        467.57        509.94        30.03 o                         
   3  11   9        380.12        434.48        33.98 o                         
   4  11   9        160.93        161.05        23.64 o                         
   5  11   9          0.06         -5.17        10.34 o                         
   6  11   9        104.64         70.78        12.27 o                         
   7  11   9          1.87         19.95        12.56 o                         
   8  11   9         20.07          8.13        12.56 o                         
   9  11   9         29.90         30.29        15.51 o                         
  10  11   9          0.46         -0.74        12.56 o                         
  -1  12   9          0.34          9.60        17.73 o                         
   0  12   9         23.37          0.00        16.25 o                         
   1  12   9        487.57        472.06        45.06 o                         
   2  12   9        474.44        436.45        28.67 o                         
   3  12   9        387.53        338.35        34.72 o                         
   4  12   9        392.84        492.75        43.59 o                         
   5  12   9        310.23        277.77        32.51 o                         
   6  12   9         40.89         31.03        15.51 o                         
   7  12   9         54.70         54.67        18.47 o                         
   8  12   9         74.71         85.70        18.47 o                         
   9  12   9         39.24         41.37        16.25 o                         
   1  13   9         17.45         22.90        19.21 o                         
   2  13   9          3.71          1.57         9.94 o                         
   3  13   9         17.38         33.24        15.51 o                         
   4  13   9        116.27        110.81        22.90 o                         
   5  13   9         40.10         38.42        16.99 o                         
   6  13   9         14.00          5.91        13.30 o                         
   7  13   9         29.04         33.24        16.99 o                         
   8  13   9          4.32         16.99        14.78 o                         
  -7 -10  10         32.84         26.60        18.47 o                         
  -6 -10  10         37.53         46.54        19.95 o                         
  -5 -10  10         20.63          7.39        16.25 o                         
  -4 -10  10         61.50         67.97        21.42 o                         
  -3 -10  10          2.79         10.43        11.46 o                         
  -2 -10  10          0.19          1.11        10.97 o                         
  -1 -10  10         39.56         41.99        14.36 o                         
  -8  -9  10        325.52        301.41        36.20 o                         
  -7  -9  10        167.90        215.72        30.29 o                         
  -6  -9  10         47.42         77.57        21.42 o                         
  -5  -9  10         20.97         14.04        14.78 o                         
  -4  -9  10        243.49        281.46        33.24 o                         
  -3  -9  10        111.34        126.31        17.67 o                         
  -2  -9  10        103.81        106.74        17.03 o                         
  -1  -9  10        149.94        117.54        18.08 o                         
   0  -9  10         40.59         49.70        14.72 o                         
   1  -9  10        192.38        207.59        37.68 o                         
  -9  -8  10         54.99         73.14        18.47 o                         
  -8  -8  10         40.91         25.86        14.04 o                         
  -7  -8  10         43.02         39.78        10.47 o                         
  -6  -8  10        173.68        164.00        25.12 o                         
  -5  -8  10        100.46        110.07        21.42 o                         
  -4  -8  10         14.92         16.87        11.82 o                         
  -3  -8  10         10.07         10.88         9.36 o                         
  -2  -8  10          0.05         -0.42         9.57 o                         
  -1  -8  10        202.34        165.11        19.52 o                         
   0  -8  10        198.57        208.34        22.53 o                         
   1  -8  10         10.46         -9.60        15.51 o                         
   2  -8  10         20.07          5.91        18.47 o                         
   3  -8  10         46.61         86.43        28.07 o                         
 -10  -7  10         19.47         29.55        16.25 o                         
  -9  -7  10          0.87          5.17        13.30 o                         
  -8  -7  10         38.36         39.15        14.04 o                         
  -7  -7  10        388.99        475.59        26.19 o                         
  -6  -7  10        349.23        380.59        22.17 o                         
  -5  -7  10        234.15        209.00        26.60 o                         
  -4  -7  10        334.32        312.55        32.87 o                         
  -3  -7  10        111.52        116.40        22.53 o                         
  -2  -7  10          1.90          4.06         8.36 o                         
  -1  -7  10          4.29         -5.17         8.36 o                         
   0  -7  10         26.17         33.74        11.68 o                         
   1  -7  10        204.06        216.45        34.72 o                         
   2  -7  10        517.47        609.47        56.15 o                         
   3  -7  10        143.07        135.93        31.03 o                         
   4  -7  10          1.15          6.65        19.21 o                         
 -10  -6  10          1.97         -1.48        14.04 o                         
  -9  -6  10        185.66        238.62        28.07 o                         
  -8  -6  10        295.47        328.74        30.29 o                         
  -7  -6  10         81.49         93.08        16.25 o                         
  -6  -6  10        124.07        125.44        12.73 o                         
  -5  -6  10       1361.53       1418.29        45.40 o                         
  -4  -6  10        319.22        329.88        15.84 o                         
  -3  -6  10        532.72        543.77        21.46 o                         
  -2  -6  10       1528.70       1548.57       123.74 o                         
  -1  -6  10        903.41        961.04        83.11 o                         
   0  -6  10         63.21         58.50        12.93 o                         
   1  -6  10          1.93          2.22        14.04 o                         
   2  -6  10         14.41         31.03        19.95 o                         
   3  -6  10         14.26          1.48        16.25 o                         
   4  -6  10         34.77         15.51        18.47 o                         
   5  -6  10          1.85         -0.74        16.25 o                         
 -10  -5  10         41.69         70.18        20.69 o                         
  -9  -5  10         51.31         59.84        17.73 o                         
  -8  -5  10         55.77         52.45        16.25 o                         
  -7  -5  10         37.35         21.42        11.82 o                         
  -6  -5  10        251.00        255.42        17.45 o                         
  -5  -5  10         68.92         77.96        15.59 o                         
  -4  -5  10         81.39         94.03         8.80 o                         
  -3  -5  10        448.31        493.28        31.22 o                         
  -2  -5  10        977.83        941.75        55.04 o                         
  -1  -5  10        220.44        213.83        32.14 o                         
   0  -5  10        135.24        162.06        26.60 o                         
   1  -5  10         12.02         40.63        16.99 o                         
   2  -5  10        374.59        497.92        45.80 o                         
   3  -5  10        894.59        977.37        72.40 o                         
   4  -5  10        441.18        450.64        46.54 o                         
   5  -5  10        259.56        274.08        41.37 o                         
   6  -5  10        189.73        177.30        34.72 o                         
 -10  -4  10        155.23        159.57        25.86 o                         
  -9  -4  10          2.17        -10.34        11.08 o                         
  -8  -4  10        256.55        321.36        29.55 o                         
  -7  -4  10        104.89        145.53        19.21 o                         
  -6  -4  10         80.87         99.16        11.46 o                         
  -5  -4  10       1292.98       1304.84        41.39 o                         
  -4  -4  10        642.72        656.21        23.66 o                         
  -3  -4  10        266.86        248.95        12.70 o                         
  -2  -4  10        464.65        540.46        36.20 o                         
  -1  -4  10        362.66        359.01        59.84 o                         
   0  -4  10        367.85        370.85        33.24 o                         
   1  -4  10         59.99         58.36        16.99 o                         
   2  -4  10         12.30         10.34        12.56 o                         
   3  -4  10        144.41        212.02        31.77 o                         
   4  -4  10          2.91          0.74        14.04 o                         
   5  -4  10         15.24         -7.39        14.78 o                         
   6  -4  10          4.88          4.43        16.25 o                         
   7  -4  10         76.46         91.61        25.86 o                         
 -10  -3  10        133.78        148.49        25.86 o                         
  -9  -3  10          1.29         -6.65        12.56 o                         
  -8  -3  10        229.94        245.27        25.86 o                         
  -7  -3  10        382.12        405.57        31.03 o                         
  -6  -3  10         33.47         41.71         8.61 o                         
  -5  -3  10         44.11         43.13         6.37 o                         
  -4  -3  10         14.74         15.31         5.08 o                         
  -3  -3  10        696.12        689.17        28.01 o                         
  -2  -3  10        404.63        428.51        16.95 o                         
  -1  -3  10         12.25         20.26         7.09 o                         
   0  -3  10       2822.30       2872.26       157.35 o                         
   1  -3  10        294.30        310.28        29.55 o                         
   2  -3  10        380.96        333.92        31.77 o                         
   3  -3  10        618.65        596.57        35.46 o                         
   4  -3  10        694.52        630.89        51.71 o                         
   5  -3  10         27.49         11.82        15.51 o                         
   6  -3  10         68.53        105.64        25.12 o                         
   7  -3  10        180.10        178.04        31.77 o                         
   8  -3  10         17.30         20.69        19.95 o                         
 -10  -2  10         64.07         74.61        20.69 o                         
  -9  -2  10         73.43         73.88        19.21 o                         
  -8  -2  10        235.79        296.98        28.81 o                         
  -7  -2  10        201.73        228.09        15.87 o                         
  -6  -2  10        154.08        147.13        12.50 o                         
  -5  -2  10        506.65        576.78        26.06 o                         
  -4  -2  10       2107.71       2197.90        63.87 o                         
  -3  -2  10          2.91          5.62         3.95 o                         
  -2  -2  10        575.61        572.54        20.04 o                         
  -1  -2  10       2359.18       2069.98       113.77 o                         
   0  -2  10        124.63         98.99        16.99 o                         
   1  -2  10        145.63        170.65        22.16 o                         
   2  -2  10        565.55        557.76        41.37 o                         
   3  -2  10        427.94        488.26        23.36 o                         
   4  -2  10        132.88        114.55        11.97 o                         
   5  -2  10        331.59        308.11        49.87 o                         
   6  -2  10        131.83        166.22        28.81 o                         
   7  -2  10         49.96         30.29        18.47 o                         
   8  -2  10         82.01         63.53        22.90 o                         
 -10  -1  10         30.76          8.87        14.78 o                         
  -9  -1  10          5.28          5.91        14.04 o                         
  -8  -1  10          0.67          6.65        12.56 o                         
  -7  -1  10          2.48          8.87         7.31 o                         
  -6  -1  10         58.42         51.02         8.88 o                         
  -5  -1  10         19.12         20.99         7.04 o                         
  -4  -1  10        413.79        415.78        19.83 o                         
  -3  -1  10        173.97        260.35        39.89 o                         
  -2  -1  10         58.76         42.27         6.39 o                         
  -1  -1  10        873.73        974.41        57.62 o                         
   0  -1  10        783.74        805.98        50.24 o                         
   1  -1  10        601.88        503.83        36.20 o                         
   2  -1  10        197.53        186.17        21.42 o                         
   3  -1  10        161.95        178.14        12.95 o                         
   4  -1  10        447.23        443.79        22.35 o                         
   5  -1  10         42.91         32.32         8.47 o                         
   6  -1  10          1.01         -5.73         6.82 o                         
   7  -1  10          4.48          2.05         7.50 o                         
   8  -1  10        303.90        285.16        37.68 o                         
 -10   0  10          2.04        -10.34        14.04 o                         
  -9   0  10         74.35        104.16        20.69 o                         
  -8   0  10         36.39         61.00        11.22 o                         
  -7   0  10        134.39        143.32        20.69 o                         
  -6   0  10         32.31         45.26         8.88 o                         
  -5   0  10        119.87        171.11        27.70 o                         
  -4   0  10        408.93        337.07        17.97 o                         
  -3   0  10        749.49        671.02        46.91 o                         
  -2   0  10        308.99        321.11        15.88 o                         
  -1   0  10       4828.96       5115.11       263.73 o                         
   0   0  10       6953.32       7655.68       390.80 o                         
   1   0  10         51.43         33.24        10.34 o                         
   2   0  10        362.24        418.87        31.77 o                         
   3   0  10        602.54        503.83        36.94 o                         
   4   0  10        591.78        526.52        24.67 o                         
   5   0  10        223.74        230.05        15.97 o                         
   6   0  10        788.52        707.84        33.18 o                         
   7   0  10        342.67        354.10        35.83 o                         
   8   0  10         11.96         17.34         9.56 o                         
   9   0  10          6.25          4.43        11.82 o                         
 -10   1  10         14.42          8.87        14.78 o                         
  -9   1  10         14.44         28.07        14.78 o                         
  -8   1  10        144.33        120.97        15.04 o                         
  -7   1  10        340.87        340.65        21.56 o                         
  -6   1  10         65.61         72.40        11.45 o                         
  -5   1  10         64.08         59.10        14.04 o                         
  -4   1  10        318.05        332.70        19.58 o                         
  -3   1  10        298.61        280.86        15.77 o                         
  -2   1  10        587.17        556.78        23.88 o                         
  -1   1  10        167.49        217.19        18.47 o                         
   0   1  10         92.22        110.81        14.78 o                         
   1   1  10         12.49          5.91         7.39 o                         
   2   1  10        203.33        197.25        19.21 o                         
   3   1  10         64.98         93.08        15.51 o                         
   4   1  10        220.43        238.44        15.24 o                         
   5   1  10       1159.92       1106.25        47.28 o                         
   6   1  10          3.34          2.84         6.26 o                         
   7   1  10        216.92        207.72        17.55 o                         
   8   1  10        471.14        485.70        28.81 o                         
   9   1  10         50.07         67.23        16.99 o                         
  10   1  10         45.69         41.37        15.51 o                         
  -9   2  10          8.41         27.60        11.35 o                         
  -8   2  10         98.52        102.97        14.38 o                         
  -7   2  10        692.18        670.90        32.40 o                         
  -6   2  10         15.45         12.74         8.31 o                         
  -5   2  10        659.97        658.30        29.76 o                         
  -4   2  10        320.87        329.03        18.08 o                         
  -3   2  10        514.57        561.22        24.81 o                         
  -2   2  10        293.99        317.22        16.30 o                         
  -1   2  10          4.64          2.22         6.65 o                         
   0   2  10        442.90        311.01        22.90 o                         
   1   2  10        797.17        732.10        45.06 o                         
   2   2  10         15.59         28.81         9.60 o                         
   3   2  10        998.63        877.64        52.45 o                         
   4   2  10       1787.00       1692.08        61.10 o                         
   5   2  10        334.61        329.48        23.64 o                         
   6   2  10        169.06        144.80        13.25 o                         
   7   2  10          2.38          3.12         7.04 o                         
   8   2  10          0.60          2.96         9.60 o                         
   9   2  10          3.17          4.43        11.08 o                         
  10   2  10         71.27         75.35        18.47 o                         
  -9   3  10        151.06        124.68        16.86 o                         
  -8   3  10        258.66        213.93        19.50 o                         
  -7   3  10       1789.72       1576.13        62.28 o                         
  -6   3  10       2762.26       2673.34        95.65 o                         
  -5   3  10        300.88        302.89        18.81 o                         
  -4   3  10        670.20        569.13        26.45 o                         
  -3   3  10       1006.57        927.34        37.08 o                         
  -2   3  10        539.58        525.51        23.42 o                         
  -1   3  10        914.90       1023.91        60.58 o                         
   0   3  10        291.50        283.68        22.90 o                         
   1   3  10        770.07        829.62        49.50 o                         
   2   3  10        657.82        709.20        43.59 o                         
   3   3  10        286.16        296.98        23.64 o                         
   5   3  10        791.51        857.54        56.88 o                         
   6   3  10         38.92         33.06         8.31 o                         
   7   3  10        378.07        394.43        22.44 o                         
   8   3  10         28.34         22.90        11.82 o                         
   9   3  10        104.87        115.25        19.21 o                         
  10   3  10         12.30          6.65        11.82 o                         
  -8   4  10         13.86          2.26         9.56 o                         
  -7   4  10          5.40         -0.65         8.70 o                         
  -6   4  10        642.42        637.67        61.32 o                         
  -5   4  10       1218.17       1184.99        48.10 o                         
  -4   4  10        104.31         96.57        11.08 o                         
  -3   4  10         97.89         96.10        11.82 o                         
  -2   4  10        450.79        489.79        36.20 o                         
  -1   4  10        324.65        337.61        27.33 o                         
   0   4  10        186.74        183.95        18.47 o                         
   1   4  10       3346.29       3360.58       176.56 o                         
   2   4  10        396.10        370.85        26.60 o                         
   3   4  10        323.94        378.24        27.33 o                         
   4   4  10       2225.67       2383.51        83.40 o                         
   5   4  10        765.42        740.12        31.29 o                         
   6   4  10        952.69        859.97        36.00 o                         
   7   4  10       1587.96       1569.11        81.26 o                         
   8   4  10          4.86          2.96         9.60 o                         
   9   4  10        113.20         61.32        16.25 o                         
  10   4  10         29.28         30.29        14.78 o                         
  11   4  10         64.62         74.61        19.21 o                         
  -8   5  10          6.11          9.60        19.95 o                         
  -7   5  10         10.15         11.06        14.04 o                         
  -6   5  10        304.60        303.44        21.04 o                         
  -5   5  10       1343.35       1274.19        51.09 o                         
  -4   5  10         34.71         30.25         8.33 o                         
  -3   5  10        425.59        390.01        20.74 o                         
  -2   5  10        855.71        871.73        57.62 o                         
  -1   5  10          7.52          6.39         3.89 o                         
   0   5  10        315.00        266.69        23.64 o                         
   1   5  10        293.24        258.56        22.16 o                         
   2   5  10        320.04        367.16        27.33 o                         
   3   5  10         96.70         87.17        12.56 o                         
   4   5  10         95.96         67.68        11.08 o                         
   5   5  10        203.41        189.56        17.36 o                         
   6   5  10          1.80          6.65         6.27 o                         
   7   5  10        324.73        277.77        26.60 o                         
   8   5  10        303.71        359.77        31.03 o                         
   9   5  10        182.77        175.82        23.64 o                         
  10   5  10         34.72         11.82        13.30 o                         
  11   5  10         12.00         14.78        14.78 o                         
  -7   6  10        117.80        121.16        29.55 o                         
  -6   6  10         27.14         28.07        20.69 o                         
  -5   6  10        182.00        200.81        17.33 o                         
  -4   6  10         32.46         34.67         9.56 o                         
  -3   6  10        328.26        308.80        31.77 o                         
  -2   6  10         52.30         80.52        17.73 o                         
  -1   6  10         79.21         50.97        14.78 o                         
   0   6  10        334.65        325.06        18.41 o                         
   1   6  10          9.90          2.22         7.39 o                         
   2   6  10        121.54        166.96        17.73 o                         
   3   6  10        204.42        216.45        19.21 o                         
   4   6  10        914.56        960.61        38.04 o                         
   5   6  10       2380.31       2465.24        86.24 o                         
   6   6  10        395.78        348.69        28.07 o                         
   7   6  10         63.28         59.10        14.78 o                         
   8   6  10        516.38        496.44        37.68 o                         
   9   6  10         51.24         40.63        14.78 o                         
  10   6  10          1.69          1.48        11.82 o                         
  11   6  10         64.15         83.48        19.95 o                         
  -7   7  10         22.82         25.86        22.90 o                         
  -6   7  10        257.70        265.95        39.89 o                         
  -5   7  10        227.96        286.64        39.15 o                         
  -4   7  10        595.93        615.38        52.45 o                         
  -3   7  10        679.45        694.43        54.67 o                         
  -2   7  10        828.12        916.79        64.27 o                         
  -1   7  10        531.09        520.82        41.37 o                         
   0   7  10        848.49        785.47        35.64 o                         
   1   7  10       1304.26       1266.96        76.09 o                         
   2   7  10          5.16          0.00         7.39 o                         
   3   7  10         99.57        129.28        16.99 o                         
   4   7  10        247.17        256.44        15.40 o                         
   5   7  10        468.22        510.74        48.39 o                         
   6   7  10         38.57         30.29        11.08 o                         
   7   7  10         43.09         71.66        15.51 o                         
   8   7  10          7.79          2.22         9.60 o                         
   9   7  10         16.27          5.91        11.82 o                         
  10   7  10         23.55         22.90        14.78 o                         
  11   7  10         25.21         24.38        14.78 o                         
  -6   8  10         49.09         84.22        28.81 o                         
  -5   8  10         71.47         67.97        25.12 o                         
  -4   8  10        164.32        159.57        31.03 o                         
  -3   8  10        806.04        832.57        64.27 o                         
  -2   8  10          8.32         11.08        14.04 o                         
  -1   8  10        108.13        116.72        22.90 o                         
   0   8  10         62.50         39.89        15.51 o                         
   1   8  10        498.10        486.01        25.82 o                         
   2   8  10        677.53        599.87        42.11 o                         
   3   8  10         25.68         39.75         7.78 o                         
   4   8  10         80.88         77.71        18.84 o                         
   5   8  10        501.87        468.37        33.24 o                         
   6   8  10        413.50        382.67        31.03 o                         
   7   8  10        523.99        545.94        39.15 o                         
   8   8  10         86.70         72.40        16.99 o                         
   9   8  10         57.84         84.96        18.47 o                         
  10   8  10        104.31         82.00        19.95 o                         
  11   8  10        101.66        113.03        22.90 o                         
  -5   9  10        219.24        196.51        37.68 o                         
  -4   9  10        205.74        166.96        33.98 o                         
  -3   9  10         45.34         47.28        22.16 o                         
  -2   9  10        585.69        619.07        53.19 o                         
  -1   9  10        344.48        316.92        33.98 o                         
   0   9  10        122.98        129.28        22.90 o                         
   1   9  10        316.64        343.48        21.87 o                         
   2   9  10       1787.59       1737.66        70.78 o                         
   3   9  10         14.06         10.40         5.25 o                         
   4   9  10        133.53        140.67        12.27 o                         
   5   9  10        257.47        346.47        28.07 o                         
   6   9  10         31.92         25.86        11.82 o                         
   7   9  10        436.08        404.84        33.24 o                         
   8   9  10        324.12        353.12        32.51 o                         
   9   9  10         22.31         20.69        14.04 o                         
  10   9  10         10.28          0.74        13.30 o                         
  -4  10  10         33.57         42.11        24.38 o                         
  -3  10  10        225.37        236.40        38.42 o                         
  -2  10  10        484.38        483.88        47.28 o                         
  -1  10  10         31.41         33.24        18.47 o                         
   0  10  10          3.09          8.13        14.04 o                         
   1  10  10         19.05         24.27         8.87 o                         
   2  10  10         14.71         11.23        10.34 o                         
   3  10  10        154.55        138.87        14.63 o                         
   4  10  10          0.82         -1.86         5.99 o                         
   5  10  10          1.63          1.48         8.87 o                         
   6  10  10         29.37         16.25        11.82 o                         
   7  10  10         81.42         78.31        17.73 o                         
   8  10  10        218.52        231.97        27.33 o                         
   9  10  10        193.57        218.67        28.07 o                         
  10  10  10          1.42         -3.69        11.82 o                         
  -3  11  10         10.82         -2.22        20.69 o                         
  -2  11  10          6.40          2.22        16.25 o                         
  -1  11  10          2.11         11.08        16.99 o                         
   0  11  10        229.16        295.50        37.68 o                         
   1  11  10        318.85        378.24        38.42 o                         
   2  11  10         46.67         52.05        12.56 o                         
   3  11  10        189.83        199.85        17.74 o                         
   4  11  10        152.38        150.71        22.90 o                         
   5  11  10        280.34        347.95        35.46 o                         
   6  11  10        458.48        463.94        35.46 o                         
   7  11  10         74.33         90.13        18.47 o                         
   8  11  10        286.12        311.01        31.03 o                         
   9  11  10        292.97        279.99        31.77 o                         
  10  11  10          1.24         10.34        14.04 o                         
  -1  12  10         50.95         29.55        20.69 o                         
   0  12  10         34.33         21.42        18.47 o                         
   1  12  10        227.24        227.54        33.98 o                         
   2  12  10        344.25        317.31        36.20 o                         
   3  12  10         47.58         65.75        17.73 o                         
   4  12  10          8.99         11.82        13.30 o                         
   5  12  10          0.14          2.96        11.82 o                         
   6  12  10          4.56         -3.69        11.08 o                         
   7  12  10          4.05         -7.39        10.34 o                         
   8  12  10          1.07          2.22        11.82 o                         
   9  12  10          0.26          3.69        13.30 o                         
   1  13  10         30.02         41.37        22.90 o                         
   2  13  10        352.70        381.93        39.89 o                         
   3  13  10        144.08        153.66        25.12 o                         
   4  13  10         28.45         24.38        14.78 o                         
   5  13  10        120.15        132.24        24.38 o                         
   6  13  10         83.67         85.70        20.69 o                         
   7  13  10          1.91         -2.96        11.82 o                         
  -6 -10  11         11.45         15.51        16.99 o                         
  -5 -10  11        111.08        130.76        26.60 o                         
  -4 -10  11        149.12        212.02        31.77 o                         
  -3 -10  11         35.35         33.77        13.78 o                         
  -2 -10  11          0.58          2.41        11.22 o                         
  -7  -9  11         55.53         32.51        18.47 o                         
  -6  -9  11         55.25         69.44        20.69 o                         
  -5  -9  11          1.26          0.74        14.04 o                         
  -4  -9  11         35.32         33.24        16.99 o                         
  -3  -9  11         99.65         93.97        16.69 o                         
  -2  -9  11         13.48         12.11        16.99 o                         
  -1  -9  11          0.04         14.00        14.41 o                         
   0  -9  11         10.62          8.13        16.99 o                         
   1  -9  11        127.91        119.68        31.77 o                         
  -9  -8  11         21.47         33.24        15.51 o                         
  -8  -8  11         95.72         83.48        17.73 o                         
  -7  -8  11        227.02        296.98        33.98 o                         
  -6  -8  11        307.96        338.35        35.46 o                         
  -5  -8  11        303.17        316.19        33.98 o                         
  -4  -8  11        225.53        238.34        21.67 o                         
  -3  -8  11        418.07        420.58        28.19 o                         
  -2  -8  11         91.24         87.91        15.24 o                         
  -1  -8  11        151.29        153.89        20.32 o                         
   0  -8  11         60.52         77.57        24.38 o                         
   1  -8  11        195.95        219.41        37.68 o                         
   2  -8  11         50.22         65.01        25.86 o                         
  -9  -7  11         25.94         31.77        15.51 o                         
  -8  -7  11         79.61         93.08        18.47 o                         
  -7  -7  11        198.30        192.81        22.90 o                         
  -6  -7  11         25.39         14.25         8.87 o                         
  -5  -7  11         86.30        108.60        20.69 o                         
  -4  -7  11         98.19         90.98        24.01 o                         
  -3  -7  11        114.15         95.65        14.51 o                         
  -2  -7  11        315.72        322.30        55.04 o                         
  -1  -7  11          0.32          0.37         9.40 o                         
   0  -7  11          0.06         -2.22        14.04 o                         
   1  -7  11        110.85        138.89        28.81 o                         
   2  -7  11          3.82         15.51        19.21 o                         
   3  -7  11          6.68          5.91        17.73 o                         
   4  -7  11         71.15         67.23        28.07 o                         
 -10  -6  11          1.24          0.74        14.78 o                         
  -9  -6  11          2.46        -14.04        11.82 o                         
  -8  -6  11          0.13        -13.30        10.34 o                         
  -7  -6  11         37.47         27.33        12.56 o                         
  -6  -6  11        411.93        516.58        38.05 o                         
  -5  -6  11         12.03         16.37        10.94 o                         
  -4  -6  11          2.63         -2.37         5.25 o                         
  -3  -6  11         80.55         84.55        13.25 o                         
  -2  -6  11         43.39         33.84        16.62 o                         
  -1  -6  11          1.39         -2.96         8.36 o                         
   0  -6  11        176.64        199.46        30.29 o                         
   1  -6  11         34.57         26.60        17.73 o                         
   2  -6  11        167.76        161.05        31.03 o                         
   3  -6  11        279.04        276.29        40.63 o                         
   4  -6  11         26.29         35.46        22.90 o                         
   5  -6  11        115.79        152.18        33.98 o                         
 -10  -5  11        210.26        197.25        28.81 o                         
  -9  -5  11          0.76         -2.96        12.56 o                         
  -8  -5  11        103.83         87.17        17.73 o                         
  -7  -5  11        619.46        659.70        42.11 o                         
  -6  -5  11        463.62        452.85        32.51 o                         
  -5  -5  11        453.57        481.01        21.78 o                         
  -4  -5  11       1618.34       1654.33        51.19 o                         
  -3  -5  11       1022.87       1016.89        34.34 o                         
  -2  -5  11        548.27        509.44        28.67 o                         
  -1  -5  11       1170.64       1218.66        54.02 o                         
   0  -5  11          9.72          0.00        12.56 o                         
   1  -5  11        359.54        384.15        38.42 o                         
   2  -5  11        185.63        213.50        33.24 o                         
   3  -5  11          0.24          5.17        14.78 o                         
   4  -5  11          0.32         14.78        18.47 o                         
   5  -5  11         22.30         25.12        21.42 o                         
   6  -5  11          9.46          6.65        19.21 o                         
 -10  -4  11         20.08         22.16        17.73 o                         
  -9  -4  11          0.27         -2.22        11.82 o                         
  -8  -4  11        106.22         84.96        17.73 o                         
  -7  -4  11         17.95          7.39        10.34 o                         
  -6  -4  11          3.80          5.17         7.31 o                         
  -5  -4  11        423.48        467.20        19.25 o                         
  -4  -4  11        760.40        823.83        28.56 o                         
  -3  -4  11        123.00        158.74        10.76 o                         
  -2  -4  11        623.31        642.29        73.14 o                         
  -1  -4  11        198.30        250.53        18.49 o                         
   0  -4  11          9.12          4.43        11.82 o                         
   1  -4  11        635.07        677.43        51.71 o                         
   2  -4  11        798.94        807.45        59.84 o                         
   3  -4  11        794.31        799.33        61.32 o                         
   4  -4  11       1065.55       1066.76        77.57 o                         
   5  -4  11        147.35        126.33        29.55 o                         
   6  -4  11         61.58         94.56        27.33 o                         
 -10  -3  11        104.00         98.25        22.90 o                         
  -9  -3  11         64.92         72.40        19.21 o                         
  -8  -3  11         62.99         45.80        15.51 o                         
  -7  -3  11         52.64         61.32        14.78 o                         
  -6  -3  11        283.00        264.07        17.49 o                         
  -5  -3  11         29.59         32.22         7.98 o                         
  -4  -3  11        414.66        446.69        28.84 o                         
  -3  -3  11       2072.94       1887.97        56.13 o                         
  -2  -3  11         19.48         32.55         8.16 o                         
  -1  -3  11        533.02        534.12        39.89 o                         
   0  -3  11        320.48        330.22        30.29 o                         
   1  -3  11        300.02        335.39        32.51 o                         
   2  -3  11        128.69        137.41        23.64 o                         
   3  -3  11        145.96        153.43        13.30 o                         
   4  -3  11        514.56        601.34        50.24 o                         
   5  -3  11         49.91         22.16        16.99 o                         
   6  -3  11         15.03         -2.22        14.78 o                         
   7  -3  11         18.74         49.50        22.16 o                         
 -10  -2  11        119.33        121.16        23.64 o                         
  -9  -2  11        188.30        161.05        23.64 o                         
  -8  -2  11          4.09         -2.96        11.08 o                         
  -7  -2  11        260.93        235.88        16.40 o                         
  -6  -2  11         48.40         64.67        18.10 o                         
  -5  -2  11        560.74        549.14        25.53 o                         
  -4  -2  11        201.43        264.12        16.97 o                         
  -3  -2  11        380.37        291.84        15.65 o                         
  -2  -2  11         66.82         54.67        13.30 o                         
  -1  -2  11         55.89         30.29        12.56 o                         
   0  -2  11          0.70          2.22        10.34 o                         
   1  -2  11          1.07         -2.96         8.87 o                         
   2  -2  11        751.53        670.05        48.76 o                         
   3  -2  11         15.06          3.31         5.03 o                         
   4  -2  11        450.37        393.12        21.58 o                         
   5  -2  11         85.28        107.57        12.84 o                         
   6  -2  11         37.84         59.10        21.42 o                         
   7  -2  11         72.46         76.09        22.90 o                         
   8  -2  11         97.51         97.52        26.60 o                         
 -10  -1  11        113.94        136.67        24.38 o                         
  -9  -1  11         87.92        103.43        20.69 o                         
  -8  -1  11        248.91        211.28        25.12 o                         
  -7  -1  11         42.93         60.23        10.45 o                         
  -6  -1  11        357.39        351.77        19.85 o                         
  -5  -1  11         15.45         17.79         8.87 o                         
  -4  -1  11        302.31        289.24        41.00 o                         
  -3  -1  11       1477.99       1241.08        46.26 o                         
  -2  -1  11        785.90        784.45        31.74 o                         
  -1  -1  11         20.54         22.16        11.08 o                         
   0  -1  11        932.31        955.21        58.36 o                         
   1  -1  11       1100.75       1027.60        63.53 o                         
   2  -1  11         58.25         66.49        15.51 o                         
   3  -1  11        652.22        684.08        48.76 o                         
   4  -1  11        265.32        269.67        17.19 o                         
   5  -1  11        232.59        209.48        16.53 o                         
   6  -1  11         42.76         30.18         9.97 o                         
   7  -1  11          3.23          5.07         8.27 o                         
   8  -1  11         14.76         10.34        16.99 o                         
 -10   0  11         33.19         22.90        16.25 o                         
  -9   0  11         79.95         90.13        19.95 o                         
  -8   0  11          0.71         -4.38         9.23 o                         
  -7   0  11        165.53        190.75        16.17 o                         
  -6   0  11         69.10         77.84        10.93 o                         
  -5   0  11         79.03         80.19        10.34 o                         
  -4   0  11        341.19        420.80        41.74 o                         
  -3   0  11         38.83         46.43        19.95 o
[truncated: 200,395 more chars]
